# Supplementary material for: Blood-based epigenetic estimators of chronological age in human adults using DNA methylation data from the Illumina MethylationEPIC array
Source: BMC Genomics. 2020 Oct 27;21:747. doi: 10.1186/s12864-020-07168-8 (PMC7590728; doi:10.1186/s12864-020-07168-8)
Supplement: Supplementary file 1 — Additional file 1. This file includes CpG sites for ABEC, eABEC, and cABEC, their corresponding coefficients, overlap with the other published clocks, genomic locations, neighboring genes, presence in the Illumina HumanMethylation450K and 27 K array, and the SNP annotations generated by Zhou et al. [38] (with the suffix of “Zhou”) and McCartney et al. [39] (with the suffix of “McCartney”). [file 12864_2020_7168_MOESM1_ESM.csv]

Name	ABEC_coefficient	eABEC_coefficient	cABEC_coefficient	Hannum	Horvath	Levine	Horvath_skinblood	Alsaleh	Zhang_en	CHR	MAPINFO	UCSC_RefGene_Name	Regulatory_Feature_Group	Methyl450_Loci	Methyl27_Loci	Zhou_MASK_mapping	Zhou_MASK_typeINextBaseSwitch	Zhou_MASK_rmsk15	Zhou_MASK_sub40_copy	Zhou_MASK_sub35_copy	Zhou_MASK_sub30_copy	Zhou_MASK_sub25_copy	Zhou_MASK_snp5_common	Zhou_MASK_snp5_GMAF1p	Zhou_MASK_extBase	Zhou_MASK_general	McCartney_CHR	McCartney_MAPINFO	McCartney_Infinium_Design_Type	McCartney_STRAND	McCartney_DIST_FROM_MAPINFO	McCartney_SBE	McCartney_SNP_CHR	McCartney_SNP_MAPINFO	McCartney_SNP_ID	McCartney_REF	McCartney_ALT	McCartney_AF	McCartney_AFR_AF	McCartney_AMR_AF	McCartney_EUR_AF	McCartney_SAS_AF	McCartney_EAS_AF
(Intercept)	53.6824160045943	66.6889418218058	42.8285033469258	FALSE	FALSE	FALSE	FALSE	FALSE	FALSE
cg00000165			-0.507144081680669	FALSE	FALSE	FALSE	FALSE	FALSE	FALSE	1	91194674			TRUE		FALSE	FALSE	FALSE	FALSE	FALSE	FALSE	FALSE	FALSE	FALSE	FALSE	FALSE
cg00001687			3.88057937353759	FALSE	FALSE	FALSE	FALSE	FALSE	FALSE	16	89761661	CDK10;CDK10;CDK10;CDK10;CDK10;CDK10		TRUE		FALSE	FALSE	FALSE	FALSE	FALSE	FALSE	FALSE	FALSE	FALSE	FALSE	FALSE
cg00003407	-0.916702585063968			FALSE	FALSE	FALSE	FALSE	FALSE	FALSE	17	42144170	LSM12	Promoter_Associated			FALSE	FALSE	FALSE	FALSE	FALSE	FALSE	FALSE	FALSE	FALSE	FALSE	FALSE
cg00004257		-0.136366885892613	-0.00438625620816644	FALSE	FALSE	FALSE	FALSE	FALSE	FALSE	1	34629175	CSMD2	Unclassified_Cell_type_specific	TRUE		FALSE	FALSE	FALSE	FALSE	FALSE	FALSE	FALSE	FALSE	FALSE	FALSE	FALSE
cg00008488		0.410491773298556		FALSE	FALSE	FALSE	FALSE	FALSE	FALSE	5	175199915			TRUE		FALSE	FALSE	FALSE	FALSE	FALSE	FALSE	FALSE	FALSE	FALSE	FALSE	FALSE
cg00011943		-0.186827415332865		FALSE	FALSE	FALSE	FALSE	FALSE	FALSE	20	24686278					FALSE	FALSE	FALSE	FALSE	FALSE	FALSE	FALSE	FALSE	FALSE	FALSE	FALSE
cg00012238	-0.0264055771543165		-0.308260292256383	FALSE	FALSE	FALSE	FALSE	FALSE	FALSE	18	21718458	CABYR;CABYR;CABYR;CABYR;CABYR;CABYR	Promoter_Associated	TRUE		FALSE	FALSE	FALSE	FALSE	FALSE	FALSE	FALSE	FALSE	FALSE	FALSE	FALSE
cg00015770			0.750130332245872	FALSE	FALSE	FALSE	FALSE	FALSE	FALSE	4	122302007	QRFPR;QRFPR		TRUE	TRUE	FALSE	FALSE	FALSE	FALSE	FALSE	FALSE	FALSE	FALSE	FALSE	FALSE	FALSE
cg00018181			-0.0778386054628091	FALSE	FALSE	FALSE	FALSE	FALSE	FALSE	7	101931734	SH2B2	Unclassified_Cell_type_specific	TRUE		FALSE	FALSE	FALSE	FALSE	FALSE	FALSE	FALSE	FALSE	FALSE	FALSE	FALSE
cg00039864			-0.0370675510790024	FALSE	FALSE	FALSE	FALSE	FALSE	FALSE	5	177950666	COL23A1		TRUE		FALSE	FALSE	FALSE	FALSE	FALSE	FALSE	FALSE	FALSE	FALSE	FALSE	FALSE
cg00046991	4.39854742712403			FALSE	FALSE	FALSE	FALSE	FALSE	FALSE	17	30906423	MYO1D		TRUE		FALSE	FALSE	FALSE	FALSE	FALSE	FALSE	FALSE	FALSE	FALSE	FALSE	FALSE
cg00053073			-3.06226403690102	FALSE	FALSE	FALSE	FALSE	FALSE	FALSE	19	18337107	PDE4C;PDE4C	Unclassified_Cell_type_specific	TRUE		FALSE	FALSE	FALSE	FALSE	FALSE	FALSE	FALSE	FALSE	FALSE	FALSE	FALSE
cg00065598		-0.699690388950328		FALSE	FALSE	FALSE	FALSE	FALSE	FALSE	6	35309996	PPARD;PPARD;PPARD;PPARD;PPARD	Promoter_Associated			FALSE	FALSE	TRUE	FALSE	FALSE	FALSE	FALSE	FALSE	FALSE	FALSE	FALSE	6	35309996	II	R	1	TRUE	6	35309997	rs563434344	G	C	0.000199681	0	0	0	0.001	0
cg00071360			-0.276267318132045	FALSE	FALSE	FALSE	FALSE	FALSE	FALSE	20	37350793			TRUE		FALSE	FALSE	FALSE	FALSE	FALSE	FALSE	TRUE	FALSE	FALSE	FALSE	FALSE
cg00074086			-0.447827737894584	FALSE	FALSE	FALSE	FALSE	FALSE	FALSE	7	4901785	PAPOLB;RADIL		TRUE		FALSE	FALSE	FALSE	FALSE	FALSE	FALSE	FALSE	FALSE	FALSE	FALSE	FALSE
cg00085420		0.0603987134103707		FALSE	FALSE	FALSE	FALSE	FALSE	FALSE	2	154148681					FALSE	FALSE	FALSE	FALSE	FALSE	FALSE	FALSE	FALSE	FALSE	FALSE	FALSE	2	154148681	II	F	0	TRUE	2	154148681	rs532818516	C	T	0.000599042	0	0	0.001	0	0.002
cg00089915		-1.10572454059767		FALSE	FALSE	FALSE	FALSE	FALSE	FALSE	1	66999684	SGIP1	Unclassified_Cell_type_specific	TRUE		FALSE	FALSE	FALSE	FALSE	FALSE	FALSE	FALSE	FALSE	FALSE	FALSE	FALSE
cg00106564	0.180686891937442			FALSE	FALSE	FALSE	FALSE	FALSE	FALSE	9	277742	DOCK8;DOCK8;DOCK8	Promoter_Associated_Cell_type_specific			FALSE	FALSE	FALSE	FALSE	FALSE	FALSE	FALSE	FALSE	FALSE	FALSE	FALSE
cg00108554		-0.605383961709181		FALSE	FALSE	FALSE	FALSE	FALSE	FALSE	16	73157200					FALSE	FALSE	TRUE	FALSE	FALSE	FALSE	FALSE	FALSE	FALSE	FALSE	FALSE
cg00112685		0.257280185525446	0.763855015315775	FALSE	FALSE	FALSE	FALSE	FALSE	FALSE	19	11591190	ELAVL3;ELAVL3		TRUE		FALSE	FALSE	FALSE	FALSE	FALSE	FALSE	TRUE	FALSE	FALSE	FALSE	FALSE
cg00116092		1.42958084961061	1.47998796467881	FALSE	FALSE	FALSE	FALSE	FALSE	FALSE	1	217313044			TRUE		FALSE	FALSE	TRUE	FALSE	FALSE	FALSE	FALSE	FALSE	FALSE	FALSE	FALSE
cg00136547	0.178319972077594			FALSE	FALSE	FALSE	FALSE	FALSE	FALSE	6	56507796	DST;DST;DST;DST;DST;DST;DST		TRUE		FALSE	FALSE	FALSE	FALSE	FALSE	FALSE	FALSE	FALSE	FALSE	FALSE	FALSE
cg00148423	0.554283669794235			FALSE	FALSE	FALSE	FALSE	FALSE	FALSE	1	86887943					FALSE	FALSE	FALSE	FALSE	FALSE	FALSE	FALSE	FALSE	FALSE	FALSE	FALSE	1	86887943	II	R	1	TRUE	1	86887944	rs534656952	G	A	0.000199681	8e-04	0	0	0	0
cg00148464		-0.317650460448443		FALSE	FALSE	FALSE	FALSE	FALSE	FALSE	18	46987550	DYM	Promoter_Associated			FALSE	FALSE	FALSE	FALSE	FALSE	FALSE	FALSE	FALSE	FALSE	FALSE	FALSE
cg00154159	0.148065068148982			FALSE	FALSE	FALSE	FALSE	FALSE	FALSE	16	3253932	OR1F1				FALSE	FALSE	FALSE	FALSE	FALSE	FALSE	FALSE	FALSE	FALSE	FALSE	FALSE	16	3253932	II	F	0	TRUE	16	3253932	rs553130429	C	T	0.000399361	0.0015	0	0	0	0
cg00156551		-1.39460522047262	-0.972792610491278	FALSE	FALSE	FALSE	FALSE	FALSE	FALSE	8	1780324	ARHGEF10		TRUE		FALSE	FALSE	FALSE	FALSE	FALSE	FALSE	FALSE	FALSE	FALSE	FALSE	FALSE
cg00172371	-0.489886612522548			FALSE	FALSE	FALSE	FALSE	FALSE	FALSE	9	130478339	PTRH1;TTC16	Promoter_Associated			FALSE	FALSE	FALSE	FALSE	FALSE	FALSE	TRUE	FALSE	FALSE	FALSE	FALSE
cg00172672		0.538328148945961		FALSE	FALSE	FALSE	FALSE	FALSE	FALSE	20	34895136		Unclassified	TRUE		FALSE	FALSE	FALSE	FALSE	FALSE	FALSE	FALSE	FALSE	FALSE	FALSE	FALSE
cg00172812		-0.204178412130635	-0.0819503071136102	FALSE	FALSE	FALSE	FALSE	FALSE	FALSE	1	23279685		Unclassified_Cell_type_specific	TRUE		FALSE	FALSE	FALSE	FALSE	FALSE	FALSE	FALSE	FALSE	FALSE	FALSE	FALSE
cg00173854	-0.277548897003192			FALSE	FALSE	FALSE	FALSE	FALSE	FALSE	6	32939137	BRD2;BRD2		TRUE		FALSE	FALSE	FALSE	FALSE	FALSE	FALSE	FALSE	FALSE	FALSE	FALSE	FALSE
cg00186842	0.0560455721587473			FALSE	FALSE	FALSE	FALSE	FALSE	FALSE	1	41125900	RIMS3				FALSE	FALSE	TRUE	FALSE	FALSE	FALSE	FALSE	FALSE	FALSE	FALSE	FALSE
cg00193490		-0.244221314805483	-2.9534731993088	FALSE	FALSE	FALSE	FALSE	FALSE	FALSE	19	10402525	ICAM5		TRUE		FALSE	FALSE	FALSE	FALSE	FALSE	FALSE	FALSE	FALSE	FALSE	FALSE	FALSE	19	10402525	II	F	0	TRUE	19	10402525	rs200196487	C	T	0.000199681	0	0	0.001	0	0
cg00199846			1.52996396508139	FALSE	FALSE	FALSE	FALSE	FALSE	FALSE	13	37393246	RFXAP	Promoter_Associated	TRUE		FALSE	FALSE	FALSE	FALSE	FALSE	FALSE	FALSE	FALSE	FALSE	FALSE	FALSE
cg00203466		0.399525626215388		FALSE	FALSE	FALSE	FALSE	FALSE	FALSE	3	149954839	LINC01213				FALSE	FALSE	FALSE	FALSE	FALSE	FALSE	FALSE	FALSE	FALSE	FALSE	FALSE
cg00224487	0.102540678394124			FALSE	FALSE	FALSE	FALSE	FALSE	FALSE	14	77789550	GSTZ1;GSTZ1;GSTZ1				FALSE	FALSE	TRUE	FALSE	FALSE	FALSE	FALSE	FALSE	FALSE	FALSE	FALSE
cg00231483			-0.0973719707403638	FALSE	FALSE	FALSE	FALSE	FALSE	FALSE	18	70211959	CBLN2		TRUE		FALSE	FALSE	FALSE	FALSE	FALSE	FALSE	FALSE	FALSE	FALSE	FALSE	FALSE
cg00239061	-2.10570826201877			FALSE	FALSE	FALSE	FALSE	FALSE	FALSE	17	56083898	SFRS1;SFRS1	NonGene_Associated	TRUE		FALSE	FALSE	FALSE	FALSE	FALSE	FALSE	FALSE	FALSE	FALSE	FALSE	FALSE
cg00241002	-1.23342908936211			FALSE	FALSE	FALSE	FALSE	FALSE	FALSE	10	26931912	LOC731789		TRUE		FALSE	FALSE	FALSE	FALSE	FALSE	FALSE	FALSE	FALSE	FALSE	FALSE	FALSE
cg00245896	0.0348559235302174			FALSE	FALSE	FALSE	FALSE	FALSE	FALSE	4	8034100	ABLIM2;ABLIM2;ABLIM2;ABLIM2;ABLIM2;ABLIM2;ABLIM2		TRUE		FALSE	FALSE	FALSE	FALSE	FALSE	FALSE	FALSE	FALSE	FALSE	FALSE	FALSE
cg00260883			0.12180330350174	FALSE	FALSE	FALSE	FALSE	FALSE	FALSE	16	72128480	TXNL4B;DHX38;TXNL4B;TXNL4B		TRUE		FALSE	FALSE	FALSE	FALSE	FALSE	FALSE	FALSE	FALSE	FALSE	FALSE	FALSE
cg00262681		-0.754174982786348	-0.0691382192264925	FALSE	FALSE	FALSE	FALSE	FALSE	FALSE	5	179720254	MAPK9;MAPK9;MAPK9;MAPK9;MAPK9		TRUE		FALSE	FALSE	FALSE	FALSE	FALSE	FALSE	FALSE	TRUE	TRUE	FALSE	TRUE	5	179720254	II	R	1	TRUE	5	179720255	rs7702282	G	A	0.236022	0.1248	0.2262	0.2962	0.229	0.3353
cg00265788			-0.361899073479447	FALSE	FALSE	FALSE	FALSE	FALSE	FALSE	22	37912254	CARD10		TRUE		FALSE	FALSE	FALSE	FALSE	FALSE	FALSE	FALSE	FALSE	FALSE	FALSE	FALSE	22	37912254	II	F	0	TRUE	22	37912254	rs199764326	C	T	0.000199681	0	0	0.001	0	0
cg00277039		-0.469227853546943		FALSE	FALSE	FALSE	FALSE	FALSE	FALSE	14	81930727		Promoter_Associated			FALSE	FALSE	FALSE	FALSE	FALSE	FALSE	FALSE	FALSE	FALSE	FALSE	FALSE
cg00290373			-0.0774454778733767	FALSE	FALSE	FALSE	FALSE	FALSE	FALSE	5	68462622	CCNB1	Promoter_Associated	TRUE		FALSE	FALSE	FALSE	FALSE	FALSE	FALSE	FALSE	FALSE	FALSE	FALSE	FALSE
cg00292452	-4.62209790188565			FALSE	FALSE	FALSE	FALSE	FALSE	FALSE	19	45649612	PPP1R37	Unclassified			FALSE	FALSE	FALSE	FALSE	FALSE	FALSE	FALSE	FALSE	FALSE	FALSE	FALSE
cg00295303	-0.0220874942216599			FALSE	FALSE	FALSE	FALSE	FALSE	FALSE	14	66270939					FALSE	FALSE	FALSE	FALSE	FALSE	FALSE	FALSE	FALSE	FALSE	FALSE	FALSE	14	66270939	II	R	1	TRUE	14	66270940	rs532547394	G	A	0.000798722	0.003	0	0	0	0
cg00307557	0.0842105565124593			FALSE	FALSE	FALSE	FALSE	FALSE	FALSE	11	682373	DEAF1;DEAF1				FALSE	FALSE	TRUE	FALSE	FALSE	FALSE	FALSE	TRUE	TRUE	FALSE	TRUE
cg00314660		-0.410906899778071	-0.777566751238587	FALSE	FALSE	FALSE	FALSE	FALSE	FALSE	2	37312231	CCDC75;HEATR5B	Promoter_Associated	TRUE		FALSE	FALSE	TRUE	FALSE	FALSE	FALSE	FALSE	FALSE	FALSE	FALSE	FALSE
cg00331334		-0.310937164272713		FALSE	FALSE	FALSE	FALSE	FALSE	FALSE	4	156363392		Unclassified			FALSE	FALSE	FALSE	FALSE	FALSE	FALSE	FALSE	FALSE	FALSE	FALSE	FALSE
cg00347882			-1.55377523133177	FALSE	FALSE	FALSE	FALSE	FALSE	FALSE	16	88483312		Unclassified_Cell_type_specific	TRUE		FALSE	FALSE	FALSE	FALSE	FALSE	FALSE	FALSE	FALSE	FALSE	FALSE	FALSE
cg00358895		-1.23232579290668		FALSE	FALSE	FALSE	FALSE	FALSE	FALSE	4	36258205	LOC439933;LOC439933				FALSE	FALSE	FALSE	FALSE	FALSE	FALSE	FALSE	FALSE	FALSE	FALSE	FALSE
cg00370293		-0.178814491526722	-0.0737200565459556	FALSE	FALSE	FALSE	FALSE	FALSE	FALSE	5	43397113	CCL28	Unclassified_Cell_type_specific	TRUE		FALSE	FALSE	FALSE	FALSE	FALSE	FALSE	FALSE	FALSE	FALSE	FALSE	FALSE
cg00381684			0.0249592097686932	FALSE	FALSE	FALSE	FALSE	FALSE	FALSE	6	31913814	CFB;CFB		TRUE		FALSE	FALSE	FALSE	FALSE	FALSE	FALSE	FALSE	FALSE	FALSE	FALSE	FALSE
cg00382859	0.632958002709184			FALSE	FALSE	FALSE	FALSE	FALSE	FALSE	8	119106241	EXT1				FALSE	FALSE	FALSE	FALSE	FALSE	FALSE	FALSE	FALSE	FALSE	FALSE	FALSE
cg00387658			-0.279386493905376	FALSE	FALSE	FALSE	FALSE	FALSE	FALSE	20	54986793	CASS4;CASS4;CASS4;CASS4	Promoter_Associated_Cell_type_specific	TRUE		FALSE	FALSE	FALSE	FALSE	FALSE	FALSE	FALSE	FALSE	FALSE	FALSE	FALSE
cg00397859		0.143506488911786	0.490184187429227	FALSE	FALSE	FALSE	FALSE	FALSE	FALSE	20	13768987	C20orf7;C20orf7;C20orf7	Gene_Associated_Cell_type_specific	TRUE		FALSE	FALSE	FALSE	FALSE	FALSE	FALSE	FALSE	FALSE	FALSE	FALSE	FALSE	20	13768987	II	F	0	TRUE	20	13768987	rs187642253	C	T	0.000399361	8e-04	0.0014	0	0	0
cg00399614	0.475178676590471			FALSE	FALSE	FALSE	FALSE	FALSE	FALSE	5	17070483					FALSE	FALSE	FALSE	FALSE	FALSE	FALSE	FALSE	FALSE	FALSE	FALSE	FALSE	5	17070483	II	R	1	TRUE	5	17070484	rs577898391	G	A	0.000399361	0	0	0.002	0	0
cg00403955		0.122026321950348		FALSE	FALSE	FALSE	FALSE	FALSE	FALSE	16	11680241	LITAF;LITAF;LITAF;LITAF	Promoter_Associated	TRUE		FALSE	FALSE	FALSE	FALSE	FALSE	FALSE	FALSE	FALSE	FALSE	FALSE	FALSE
cg00406023		0.481961487048892	0.828289868746838	FALSE	FALSE	FALSE	FALSE	FALSE	FALSE	11	120090023	OAF		TRUE		FALSE	FALSE	FALSE	FALSE	FALSE	FALSE	FALSE	FALSE	FALSE	FALSE	FALSE
cg00433107		1.96500106156271		FALSE	FALSE	FALSE	FALSE	FALSE	FALSE	19	3808582	ZFR2;MIR1268A				FALSE	FALSE	FALSE	FALSE	FALSE	FALSE	FALSE	FALSE	FALSE	FALSE	FALSE
cg00433147		0.456632311474048		FALSE	FALSE	FALSE	FALSE	FALSE	FALSE	1	200946575	KIF21B;KIF21B;KIF21B;KIF21B				FALSE	FALSE	FALSE	FALSE	FALSE	FALSE	TRUE	FALSE	FALSE	FALSE	FALSE
cg00444360	-0.210654081686665			FALSE	FALSE	FALSE	FALSE	FALSE	FALSE	11	88270612	GRM5;GRM5		TRUE		FALSE	FALSE	FALSE	FALSE	FALSE	FALSE	FALSE	FALSE	FALSE	FALSE	FALSE	11	88270612	II	F	0	TRUE	11	88270612	rs549392683	C	T	0.00139776	0	0	0	0.0072	0
cg00448707		0.610635955556825	1.91438022177577	FALSE	FALSE	FALSE	FALSE	FALSE	FALSE	1	68512928	DIRAS3		TRUE		FALSE	FALSE	FALSE	FALSE	FALSE	FALSE	FALSE	FALSE	FALSE	FALSE	FALSE
cg00451649		-0.11658058747869		FALSE	FALSE	FALSE	FALSE	FALSE	FALSE	5	151138762	ATOX1	Promoter_Associated			FALSE	FALSE	TRUE	FALSE	FALSE	FALSE	FALSE	FALSE	FALSE	FALSE	FALSE
cg00456672			-0.261921183687269	FALSE	FALSE	FALSE	FALSE	FALSE	FALSE	15	62358751	C2CD4A		TRUE		FALSE	FALSE	FALSE	FALSE	FALSE	FALSE	FALSE	FALSE	FALSE	FALSE	FALSE	15	62358751	II	F	0	TRUE	15	62358751	rs576161174	C	T	0.000399361	0.0015	0	0	0	0
cg00460268	-0.490313337163744			FALSE	FALSE	FALSE	FALSE	FALSE	FALSE	3	50383175	ZMYND10	Unclassified	TRUE		FALSE	FALSE	FALSE	FALSE	FALSE	FALSE	FALSE	FALSE	FALSE	FALSE	FALSE
cg00462994	3.06095041493003	0.160597982309098		FALSE	FALSE	TRUE	FALSE	FALSE	FALSE	17	42081955	NAGS;PYY		TRUE	TRUE	FALSE	FALSE	FALSE	FALSE	FALSE	FALSE	FALSE	FALSE	FALSE	FALSE	FALSE
cg00464640		0.361372380592802		FALSE	FALSE	FALSE	FALSE	FALSE	FALSE	20	16139906					FALSE	FALSE	FALSE	FALSE	FALSE	FALSE	FALSE	FALSE	FALSE	FALSE	FALSE
cg00476037			-0.943294411269181	FALSE	FALSE	FALSE	FALSE	FALSE	FALSE	2	70781307	TGFA;TGFA	Promoter_Associated	TRUE		FALSE	FALSE	FALSE	FALSE	FALSE	FALSE	FALSE	FALSE	FALSE	FALSE	FALSE
cg00476771			0.17026004525745	FALSE	FALSE	FALSE	FALSE	FALSE	FALSE	5	64398066		Promoter_Associated	TRUE		FALSE	FALSE	FALSE	FALSE	FALSE	FALSE	FALSE	FALSE	FALSE	FALSE	FALSE
cg00480331			0.899379237305084	FALSE	FALSE	FALSE	FALSE	FALSE	FALSE	3	187455371	BCL6;BCL6		TRUE		FALSE	FALSE	FALSE	FALSE	FALSE	FALSE	FALSE	FALSE	FALSE	FALSE	FALSE
cg00481639			1.60356152607406	FALSE	FALSE	FALSE	FALSE	FALSE	FALSE	2	16514107			TRUE		FALSE	FALSE	FALSE	FALSE	FALSE	FALSE	FALSE	FALSE	FALSE	FALSE	FALSE
cg00481951	0.723520295695147	0.0038896605875734		TRUE	FALSE	FALSE	FALSE	FALSE	TRUE	3	187387650	SST		TRUE		FALSE	FALSE	FALSE	FALSE	FALSE	FALSE	FALSE	FALSE	FALSE	FALSE	FALSE
cg00489183	0.00870881049086638			FALSE	FALSE	FALSE	FALSE	FALSE	FALSE	12	129334977					FALSE	FALSE	TRUE	FALSE	FALSE	FALSE	FALSE	TRUE	TRUE	FALSE	TRUE	12	129334977	II	F	0	TRUE	12	129334977	rs56364910	C	T	0.149561	0.1339	0.2046	0.1441	0.1564	0.131
cg00492055	0.181174907552177			FALSE	FALSE	FALSE	FALSE	FALSE	FALSE	3	138312356	CEP70		TRUE		FALSE	FALSE	TRUE	FALSE	FALSE	FALSE	FALSE	FALSE	FALSE	FALSE	FALSE
cg00496676	-0.621458338663484			FALSE	FALSE	FALSE	FALSE	FALSE	FALSE	9	129278542					FALSE	FALSE	FALSE	FALSE	FALSE	FALSE	FALSE	FALSE	FALSE	FALSE	FALSE	9	129278542	II	F	0	TRUE	9	129278542	rs571589106	C	G	0.000199681	0	0	0	0	0.001
cg00499787	-0.388788105170649	-0.204489905939453		FALSE	FALSE	FALSE	FALSE	FALSE	FALSE	1	150159918		Unclassified			FALSE	FALSE	TRUE	FALSE	FALSE	FALSE	TRUE	FALSE	FALSE	FALSE	FALSE
cg00503832	0.18904635578936			FALSE	FALSE	FALSE	FALSE	FALSE	FALSE	19	4693592	DPP9				FALSE	FALSE	TRUE	FALSE	FALSE	FALSE	FALSE	FALSE	FALSE	FALSE	FALSE
cg00505093		0.0164853416611309		FALSE	FALSE	FALSE	FALSE	FALSE	FALSE	10	135164691	PRAP1;PRAP1				FALSE	FALSE	FALSE	FALSE	FALSE	FALSE	TRUE	FALSE	FALSE	FALSE	FALSE
cg00518276		0.000105556454092764	0.713469430081803	FALSE	FALSE	FALSE	FALSE	FALSE	FALSE	11	106148020			TRUE		FALSE	FALSE	TRUE	FALSE	FALSE	FALSE	FALSE	TRUE	FALSE	FALSE	FALSE	11	106148020	II	F	0	TRUE	11	106148020	rs114205359	C	T	0.00279553	0.0083	0.0014	0	0.002	0
cg00530720	-0.956180527885054			FALSE	FALSE	FALSE	FALSE	FALSE	FALSE	11	46368045	DGKZ;DGKZ;DGKZ	Promoter_Associated	TRUE		FALSE	FALSE	FALSE	FALSE	FALSE	FALSE	FALSE	FALSE	FALSE	FALSE	FALSE
cg00534274			-0.561839393476009	FALSE	FALSE	FALSE	FALSE	FALSE	FALSE	4	139163341	SLC7A11;SLC7A11		TRUE	TRUE	FALSE	FALSE	FALSE	FALSE	FALSE	FALSE	FALSE	TRUE	FALSE	FALSE	FALSE	4	139163341	II	R	1	TRUE	4	139163342	rs147413444	G	A	0.00279553	0.0106	0	0	0	0
cg00536366	0.0886068526204036	0.617901693624288	1.69934913421923	FALSE	FALSE	FALSE	FALSE	FALSE	FALSE	22	40052857	CACNA1I;CACNA1I	Promoter_Associated	TRUE		FALSE	FALSE	TRUE	FALSE	FALSE	FALSE	FALSE	FALSE	FALSE	FALSE	FALSE
cg00544558	1.95221797300426			FALSE	FALSE	FALSE	FALSE	FALSE	FALSE	10	81251374					FALSE	FALSE	TRUE	FALSE	FALSE	FALSE	FALSE	FALSE	FALSE	FALSE	FALSE
cg00547365	-1.1076362680091			FALSE	FALSE	FALSE	FALSE	FALSE	FALSE	1	6605420	NOL9	Unclassified_Cell_type_specific	TRUE		FALSE	FALSE	TRUE	FALSE	FALSE	FALSE	FALSE	FALSE	FALSE	FALSE	FALSE
cg00564916	-0.823737216226709			FALSE	FALSE	FALSE	FALSE	FALSE	FALSE	7	6099761	EIF2AK1;EIF2AK1		TRUE		FALSE	FALSE	TRUE	FALSE	FALSE	FALSE	FALSE	FALSE	FALSE	FALSE	FALSE
cg00567623		0.311742900904889		FALSE	FALSE	FALSE	FALSE	FALSE	FALSE	17	3708018					FALSE	FALSE	TRUE	FALSE	FALSE	FALSE	FALSE	FALSE	FALSE	FALSE	FALSE
cg00568792	-0.45350966811713			FALSE	FALSE	FALSE	FALSE	FALSE	FALSE	11	125462554	STT3A	Promoter_Associated	TRUE	TRUE	FALSE	FALSE	FALSE	FALSE	FALSE	FALSE	FALSE	FALSE	FALSE	FALSE	FALSE
cg00572966	-4.39013042972665			FALSE	FALSE	FALSE	FALSE	FALSE	FALSE	7	21410396			TRUE		FALSE	FALSE	FALSE	FALSE	FALSE	FALSE	FALSE	FALSE	FALSE	FALSE	FALSE
cg00573770	-0.607261761087456			FALSE	FALSE	FALSE	FALSE	FALSE	FALSE	2	145278485	ZEB2;ZEB2;ZEB2		TRUE		FALSE	FALSE	FALSE	FALSE	FALSE	FALSE	FALSE	FALSE	FALSE	FALSE	FALSE
cg00575066			-0.0767261254904403	FALSE	FALSE	FALSE	FALSE	FALSE	FALSE	6	10390039			TRUE		FALSE	FALSE	FALSE	FALSE	FALSE	FALSE	FALSE	FALSE	FALSE	FALSE	FALSE
cg00577619		0.481901848432801		FALSE	FALSE	FALSE	FALSE	FALSE	FALSE	20	46535121					TRUE	FALSE	TRUE	FALSE	FALSE	FALSE	FALSE	FALSE	FALSE	FALSE	TRUE
cg00578690		0.152255038870657	0.44651974919153	FALSE	FALSE	FALSE	FALSE	FALSE	FALSE	11	124974175	TMEM218		TRUE		FALSE	FALSE	TRUE	FALSE	FALSE	FALSE	FALSE	FALSE	FALSE	FALSE	FALSE	11	124974175	II	R	1	TRUE	11	124974176	rs143552009	G	A	0.00199681	0	0.0072	0.005	0	0
cg00590036	0.701057116224211	8.919291437406	4.53028466210823	FALSE	FALSE	FALSE	FALSE	FALSE	FALSE	6	158957433	TMEM181	Unclassified_Cell_type_specific	TRUE		FALSE	FALSE	FALSE	FALSE	FALSE	FALSE	FALSE	FALSE	FALSE	FALSE	FALSE	6	158957433	II	R	1	TRUE	6	158957434	rs543764789	G	A	0.000399361	0	0	0	0.002	0
cg00593462	1.82983430443508	1.12828012186741	1.56484978809732	FALSE	FALSE	FALSE	TRUE	FALSE	TRUE	13	110768493		Unclassified	TRUE		FALSE	FALSE	FALSE	FALSE	FALSE	FALSE	FALSE	FALSE	FALSE	FALSE	FALSE
cg00596283	0.0478649911681882			FALSE	FALSE	FALSE	FALSE	FALSE	FALSE	12	99549704	ANKS1B;ANKS1B;ANKS1B;ANKS1B;ANKS1B;ANKS1B;ANKS1B;ANKS1B				FALSE	FALSE	TRUE	FALSE	FALSE	FALSE	FALSE	FALSE	FALSE	FALSE	FALSE
cg00602326			0.0231606482251337	FALSE	FALSE	FALSE	FALSE	FALSE	FALSE	5	31427700	RNASEN;RNASEN		TRUE		FALSE	FALSE	FALSE	FALSE	FALSE	FALSE	FALSE	FALSE	FALSE	FALSE	FALSE
cg00604859			-0.0395959317591541	FALSE	FALSE	FALSE	FALSE	FALSE	FALSE	17	43247290	HEXIM2		TRUE		FALSE	FALSE	FALSE	FALSE	FALSE	FALSE	FALSE	FALSE	FALSE	FALSE	FALSE
cg00621805	-1.14143208165477			FALSE	FALSE	FALSE	FALSE	FALSE	FALSE	7	73981215	GTF2IRD1;GTF2IRD1;GTF2IRD1	Unclassified			FALSE	FALSE	FALSE	FALSE	FALSE	FALSE	FALSE	FALSE	FALSE	FALSE	FALSE
cg00622689	0.496223964241855			FALSE	FALSE	FALSE	FALSE	FALSE	FALSE	3	141944946	GK5;GK5				FALSE	FALSE	FALSE	FALSE	FALSE	FALSE	FALSE	FALSE	FALSE	FALSE	FALSE
cg00632188	0.595932151281585			FALSE	FALSE	FALSE	FALSE	FALSE	FALSE	6	31730389	MSH5;MSH5;C6orf26;MSH5;MSH5		TRUE		FALSE	FALSE	FALSE	FALSE	FALSE	FALSE	FALSE	FALSE	FALSE	FALSE	FALSE
cg00632607	-0.350337441932852			FALSE	FALSE	FALSE	FALSE	FALSE	FALSE	12	4648052	RAD51AP1;RAD51AP1;RAD51AP1;RAD51AP1;C12orf4	Promoter_Associated	TRUE		TRUE	FALSE	FALSE	FALSE	FALSE	FALSE	FALSE	FALSE	FALSE	FALSE	TRUE
cg00651782	1.08912108022319			FALSE	FALSE	FALSE	FALSE	FALSE	FALSE	12	113902673	LHX5		TRUE		FALSE	FALSE	FALSE	FALSE	FALSE	FALSE	FALSE	FALSE	FALSE	FALSE	FALSE
cg00653460		0.159326555342401	0.288578569566317	FALSE	FALSE	FALSE	FALSE	FALSE	FALSE	3	101406220	RPL24		TRUE		FALSE	FALSE	FALSE	FALSE	FALSE	FALSE	FALSE	FALSE	FALSE	FALSE	FALSE
cg00660163	-3.01467121690581	-7.38080891719173	-12.6559967370862	FALSE	FALSE	FALSE	FALSE	FALSE	FALSE	1	156052512	MEX3A	Unclassified	TRUE		FALSE	FALSE	FALSE	FALSE	FALSE	FALSE	FALSE	FALSE	FALSE	FALSE	FALSE
cg00661126		0.291300319695792		FALSE	FALSE	FALSE	FALSE	FALSE	FALSE	16	28917722	RABEP2				FALSE	FALSE	FALSE	FALSE	FALSE	FALSE	FALSE	FALSE	FALSE	FALSE	FALSE
cg00664406		1.40090185528283	3.11279365452103	FALSE	FALSE	FALSE	FALSE	FALSE	FALSE	3	51740875	GRM2;GRM2	Unclassified_Cell_type_specific	TRUE		FALSE	FALSE	FALSE	FALSE	FALSE	FALSE	FALSE	FALSE	FALSE	FALSE	FALSE
cg00668034			0.0460442183751207	FALSE	FALSE	FALSE	FALSE	FALSE	FALSE	1	28098848	STX12	Promoter_Associated	TRUE		FALSE	FALSE	FALSE	FALSE	FALSE	FALSE	FALSE	FALSE	FALSE	FALSE	FALSE
cg00672214	0.00305241209267899			FALSE	FALSE	FALSE	FALSE	FALSE	FALSE	8	1132883			TRUE		FALSE	FALSE	FALSE	FALSE	FALSE	FALSE	FALSE	TRUE	TRUE	FALSE	TRUE
cg00679595	-0.36507445929752			FALSE	FALSE	FALSE	FALSE	FALSE	FALSE	2	71048193	CLEC4F;CLEC4F				FALSE	FALSE	TRUE	FALSE	FALSE	FALSE	FALSE	FALSE	FALSE	FALSE	FALSE
cg00680389	0.765171074099331			FALSE	FALSE	FALSE	FALSE	FALSE	FALSE	12	112587660	TRAFD1;TRAFD1;TRAFD1;TRAFD1				FALSE	FALSE	FALSE	FALSE	FALSE	FALSE	FALSE	FALSE	FALSE	FALSE	FALSE
cg00685116		0.905323275007113		FALSE	FALSE	FALSE	FALSE	FALSE	FALSE	12	65073632	RASSF3;RASSF3	Unclassified			FALSE	FALSE	FALSE	FALSE	FALSE	FALSE	FALSE	FALSE	FALSE	FALSE	FALSE
cg00686880			1.39791208332321	FALSE	FALSE	FALSE	FALSE	FALSE	FALSE	21	43186522	RIPK4	Unclassified_Cell_type_specific	TRUE		FALSE	FALSE	FALSE	FALSE	FALSE	FALSE	FALSE	FALSE	FALSE	FALSE	FALSE
cg00688840	1.13345135961823	0.0854664904133628		FALSE	FALSE	FALSE	FALSE	FALSE	FALSE	14	106363051			TRUE		FALSE	FALSE	TRUE	FALSE	FALSE	FALSE	FALSE	FALSE	FALSE	FALSE	FALSE
cg00692774			-0.00257351753516512	FALSE	FALSE	FALSE	FALSE	FALSE	FALSE	2	10223596			TRUE		FALSE	FALSE	FALSE	FALSE	FALSE	FALSE	FALSE	FALSE	FALSE	FALSE	FALSE
cg00692974	0.789043613583401			FALSE	FALSE	FALSE	FALSE	FALSE	FALSE	12	6726660		Unclassified	TRUE		FALSE	FALSE	TRUE	FALSE	FALSE	FALSE	FALSE	TRUE	FALSE	FALSE	FALSE	12	6726660	II	R	1	TRUE	12	6726661	rs11064286	G	A	0.000599042	0	0	0.001	0	0.002
cg00695112			-0.156629433050332	FALSE	FALSE	FALSE	FALSE	FALSE	FALSE	9	71862747	TJP2;TJP2;TJP2;TJP2;TJP2;TJP2		TRUE		FALSE	FALSE	FALSE	FALSE	FALSE	FALSE	FALSE	FALSE	FALSE	FALSE	FALSE
cg00695799	-1.00472128290683			FALSE	FALSE	FALSE	FALSE	FALSE	FALSE	6	149803087	ZC3H12D		TRUE		FALSE	FALSE	FALSE	FALSE	FALSE	FALSE	FALSE	FALSE	FALSE	FALSE	FALSE
cg00697907	0.000832540924031239			FALSE	FALSE	FALSE	FALSE	FALSE	FALSE	20	11870752	BTBD3;BTBD3				FALSE	FALSE	FALSE	FALSE	FALSE	FALSE	FALSE	FALSE	FALSE	FALSE	FALSE
cg00703830	-0.00587202767240334			FALSE	FALSE	FALSE	FALSE	FALSE	FALSE	8	61471845	RAB2A;RAB2A				FALSE	FALSE	TRUE	FALSE	FALSE	FALSE	FALSE	FALSE	FALSE	FALSE	FALSE
cg00705251	-0.236521855639244			FALSE	FALSE	FALSE	FALSE	FALSE	FALSE	1	33178161		Unclassified			FALSE	FALSE	FALSE	FALSE	FALSE	FALSE	FALSE	FALSE	FALSE	FALSE	FALSE
cg00705371	-0.0426805975722258			FALSE	FALSE	FALSE	FALSE	FALSE	FALSE	17	19700933	ULK2;ULK2				FALSE	FALSE	FALSE	FALSE	FALSE	FALSE	FALSE	FALSE	FALSE	FALSE	FALSE	17	19700933	II	F	0	TRUE	17	19700933	rs62636608	C	T	0.000998403	0.0038	0	0	0	0
cg00709948		0.172844835253492		FALSE	FALSE	FALSE	FALSE	FALSE	FALSE	20	9282976	PLCB4;PLCB4				FALSE	FALSE	FALSE	FALSE	FALSE	FALSE	FALSE	TRUE	TRUE	FALSE	TRUE	20	9282976	II	R	1	TRUE	20	9282977	rs7265535	G	A	0.198682	0.4478	0.0735	0.0686	0.1033	0.1806
cg00713549		0.485384378592597		FALSE	FALSE	FALSE	FALSE	FALSE	FALSE	7	41670492					FALSE	FALSE	FALSE	FALSE	FALSE	FALSE	FALSE	FALSE	FALSE	FALSE	FALSE
cg00715124	-0.385111577050514			FALSE	FALSE	FALSE	FALSE	FALSE	FALSE	6	3227026	TUBB2B	Unclassified_Cell_type_specific	TRUE		FALSE	FALSE	FALSE	FALSE	FALSE	FALSE	FALSE	FALSE	FALSE	FALSE	FALSE	6	3227026	II	R	1	TRUE	6	3227027	rs150818836	G	T	0.00938498	0.0174	0.0058	0.001	0.0031	0.0159
cg00727112	-4.26167336110575			FALSE	FALSE	FALSE	FALSE	FALSE	FALSE	4	159690372	FNIP2		TRUE		FALSE	FALSE	FALSE	FALSE	FALSE	FALSE	FALSE	FALSE	FALSE	FALSE	FALSE
cg00744083			0.291838701141866	FALSE	FALSE	FALSE	FALSE	FALSE	FALSE	3	38648200	SCN5A;SCN5A;SCN5A;SCN5A;SCN5A;SCN5A		TRUE		FALSE	FALSE	FALSE	FALSE	FALSE	FALSE	FALSE	FALSE	FALSE	FALSE	FALSE
cg00753885	-3.29049246571618	-0.623723582632071	-0.359754640058375	FALSE	FALSE	FALSE	TRUE	FALSE	TRUE	12	57401797			TRUE		FALSE	FALSE	FALSE	FALSE	FALSE	FALSE	FALSE	FALSE	FALSE	FALSE	FALSE
cg00756943			0.124713302459071	FALSE	FALSE	FALSE	FALSE	FALSE	TRUE	15	91208460		Unclassified_Cell_type_specific	TRUE		FALSE	FALSE	FALSE	FALSE	FALSE	FALSE	FALSE	FALSE	FALSE	FALSE	FALSE
cg00774155		-2.5598550425714	-3.21282174488944	FALSE	FALSE	FALSE	FALSE	FALSE	FALSE	8	146033262	ZNF517		TRUE		FALSE	FALSE	FALSE	FALSE	FALSE	FALSE	FALSE	FALSE	FALSE	FALSE	FALSE
cg00786305			0.495047846234111	FALSE	FALSE	FALSE	FALSE	FALSE	FALSE	2	176977220		Unclassified	TRUE		FALSE	FALSE	FALSE	FALSE	FALSE	FALSE	FALSE	FALSE	FALSE	FALSE	FALSE	2	176977220	II	R	1	TRUE	2	176977221	rs568997683	G	A	0.000199681	0	0	0.001	0	0
cg00791024			-0.494930800314056	FALSE	FALSE	FALSE	FALSE	FALSE	FALSE	15	97491152			TRUE		FALSE	FALSE	FALSE	FALSE	FALSE	FALSE	FALSE	FALSE	FALSE	FALSE	FALSE
cg00793186		0.167147479802578		FALSE	FALSE	FALSE	FALSE	FALSE	TRUE	5	139283100	NRG2;NRG2;NRG2;NRG2		TRUE		FALSE	FALSE	FALSE	FALSE	FALSE	FALSE	FALSE	FALSE	FALSE	FALSE	FALSE
cg00795630	0.00286554440930716			FALSE	FALSE	FALSE	FALSE	FALSE	FALSE	6	108445005					FALSE	FALSE	TRUE	FALSE	FALSE	FALSE	FALSE	FALSE	FALSE	FALSE	FALSE
cg00796374	0.00801148152255695			FALSE	FALSE	FALSE	FALSE	FALSE	FALSE	3	155748954			TRUE		FALSE	FALSE	TRUE	FALSE	FALSE	FALSE	FALSE	TRUE	FALSE	FALSE	FALSE	3	155748954	II	R	1	TRUE	3	155748955	rs114491395	G	A	0.0121805	0.0023	0.0072	0.0139	0.0399	0
cg00797779	-0.147905107419316			FALSE	FALSE	FALSE	FALSE	FALSE	FALSE	17	74097330	EXOC7;EXOC7;EXOC7;EXOC7;EXOC7;EXOC7		TRUE		FALSE	FALSE	FALSE	FALSE	FALSE	FALSE	FALSE	TRUE	TRUE	FALSE	TRUE	17	74097330	II	R	1	TRUE	17	74097331	rs9895541	G	A	0.127995	0.4433	0.0562	0.0089	0.0072	0
cg00799619	-0.735372302372019			FALSE	FALSE	FALSE	FALSE	FALSE	FALSE	4	39458346	RPL9;RPL9		TRUE		FALSE	FALSE	FALSE	FALSE	FALSE	FALSE	FALSE	FALSE	FALSE	FALSE	FALSE
cg00799842		-0.0252873100038983	-0.580463967230759	FALSE	FALSE	FALSE	FALSE	FALSE	FALSE	20	44563271	PCIF1	Promoter_Associated	TRUE		FALSE	FALSE	FALSE	FALSE	FALSE	FALSE	FALSE	FALSE	FALSE	FALSE	FALSE
cg00805441			0.0169228081151867	FALSE	FALSE	FALSE	FALSE	FALSE	FALSE	22	23915440	IGLL1;IGLL1		TRUE		TRUE	FALSE	FALSE	FALSE	FALSE	FALSE	FALSE	FALSE	FALSE	FALSE	TRUE
cg00806535	0.689588883481876			FALSE	FALSE	FALSE	FALSE	FALSE	FALSE	1	75009674	TNNI3K;TNNI3K		TRUE		FALSE	FALSE	FALSE	FALSE	FALSE	FALSE	FALSE	FALSE	FALSE	FALSE	FALSE
cg00811436	-0.578058681481536	-0.286304305092297		FALSE	FALSE	FALSE	FALSE	FALSE	FALSE	5	142962690					FALSE	FALSE	FALSE	FALSE	FALSE	FALSE	FALSE	FALSE	FALSE	FALSE	FALSE	5	142962690	II	R	1	TRUE	5	142962691	rs564685758	G	T	0.000199681	0	0	0	0.001	0
cg00814752		0.11858042930897	0.366656246139316	FALSE	FALSE	FALSE	FALSE	FALSE	FALSE	18	56941706	RAX		TRUE		FALSE	FALSE	FALSE	FALSE	FALSE	FALSE	FALSE	FALSE	FALSE	FALSE	FALSE
cg00821731			-0.0988825733592897	FALSE	FALSE	FALSE	FALSE	FALSE	FALSE	2	219744626	WNT10A		TRUE		FALSE	FALSE	FALSE	FALSE	FALSE	FALSE	FALSE	FALSE	FALSE	FALSE	FALSE
cg00821760			1.69727240763623	FALSE	FALSE	FALSE	FALSE	FALSE	FALSE	19	3834199	ZFR2		TRUE		FALSE	FALSE	FALSE	FALSE	FALSE	FALSE	FALSE	FALSE	FALSE	FALSE	FALSE
cg00828439	0.00711355259397938			FALSE	FALSE	FALSE	FALSE	FALSE	FALSE	10	80193635			TRUE		FALSE	FALSE	TRUE	FALSE	FALSE	FALSE	TRUE	FALSE	FALSE	FALSE	FALSE
cg00850453		-0.407522963708297		FALSE	FALSE	FALSE	FALSE	FALSE	FALSE	7	12726919	ARL4A;ARL4A;ARL4A	Promoter_Associated	TRUE		FALSE	FALSE	FALSE	FALSE	FALSE	FALSE	FALSE	FALSE	FALSE	FALSE	FALSE
cg00851518		-0.295981482960727		FALSE	FALSE	FALSE	FALSE	FALSE	FALSE	1	27676652	SYTL1	Gene_Associated_Cell_type_specific	TRUE		FALSE	FALSE	FALSE	FALSE	FALSE	FALSE	FALSE	FALSE	FALSE	FALSE	FALSE
cg00859178		-0.0814751835213988		FALSE	FALSE	FALSE	FALSE	FALSE	FALSE	1	162467208	UHMK1	Promoter_Associated	TRUE		FALSE	FALSE	TRUE	FALSE	FALSE	FALSE	FALSE	FALSE	FALSE	FALSE	FALSE
cg00860090			-0.738176641222663	FALSE	FALSE	FALSE	FALSE	FALSE	FALSE	1	226832000	ITPKB	Unclassified	TRUE		FALSE	FALSE	FALSE	FALSE	FALSE	FALSE	FALSE	FALSE	FALSE	FALSE	FALSE
cg00866540	-0.0236672695440776			FALSE	FALSE	FALSE	FALSE	FALSE	FALSE	8	1278169					FALSE	FALSE	FALSE	FALSE	FALSE	FALSE	FALSE	TRUE	TRUE	FALSE	TRUE	8	1278169	II	F	0	TRUE	8	1278169	rs11136383	C	T	0.0704872	0.003	0.0908	0.0785	0.1544	0.0556
cg00869158		-0.0519756224960861		FALSE	FALSE	FALSE	FALSE	FALSE	FALSE	2	219841474	LOC151300;LOC151300		TRUE		FALSE	FALSE	FALSE	FALSE	FALSE	FALSE	FALSE	FALSE	FALSE	FALSE	FALSE
cg00871487		0.0242077289283801		FALSE	FALSE	FALSE	FALSE	FALSE	FALSE	5	170288779	RANBP17				FALSE	FALSE	FALSE	FALSE	FALSE	FALSE	FALSE	FALSE	FALSE	FALSE	FALSE
cg00876449		-0.00405693564211943		FALSE	FALSE	FALSE	FALSE	FALSE	FALSE	19	19844278	ZNF14	Promoter_Associated	TRUE		FALSE	FALSE	TRUE	FALSE	FALSE	FALSE	FALSE	FALSE	FALSE	FALSE	FALSE
cg00887633	-1.93395245965157	-0.0244530000181493		FALSE	FALSE	FALSE	FALSE	FALSE	FALSE	3	64202311	PRICKLE2				FALSE	FALSE	FALSE	FALSE	FALSE	FALSE	TRUE	FALSE	FALSE	FALSE	FALSE
cg00891991			5.3435181486526	FALSE	FALSE	FALSE	FALSE	FALSE	FALSE	9	84302083	TLE1	Unclassified	TRUE		FALSE	FALSE	FALSE	FALSE	FALSE	FALSE	FALSE	FALSE	FALSE	FALSE	FALSE	9	84302083	II	F	0	TRUE	9	84302083	rs530761312	C	T	0.000399361	0.0015	0	0	0	0
cg00897064		0.0396046526613899		FALSE	FALSE	FALSE	FALSE	FALSE	FALSE	5	4019209					FALSE	FALSE	FALSE	FALSE	FALSE	FALSE	FALSE	FALSE	FALSE	FALSE	FALSE
cg00900422	-3.60681764100386			FALSE	FALSE	FALSE	FALSE	FALSE	FALSE	17	7460247	TNFSF13;TNFSF13;TNFSF13;TNFSF13;TNFSF13;TNFSF13;TNFSF13;TNFSF12;TNFSF12;TNFSF12-TNFSF13				FALSE	FALSE	FALSE	FALSE	FALSE	FALSE	FALSE	FALSE	FALSE	FALSE	FALSE
cg00905746			0.303048063402177	FALSE	FALSE	FALSE	FALSE	FALSE	FALSE	2	857746			TRUE		FALSE	FALSE	FALSE	FALSE	FALSE	FALSE	FALSE	FALSE	FALSE	FALSE	FALSE	2	857746	II	F	0	TRUE	2	857746	rs566787955	C	A	0.000199681	0	0	0.001	0	0
cg00908833		0.274988814614189		FALSE	FALSE	FALSE	FALSE	FALSE	FALSE	6	50810432	TFAP2B		TRUE		FALSE	FALSE	FALSE	FALSE	FALSE	FALSE	FALSE	FALSE	FALSE	FALSE	FALSE
cg00909806			-0.121868030911991	FALSE	FALSE	FALSE	FALSE	FALSE	FALSE	1	212688762			TRUE		FALSE	FALSE	FALSE	FALSE	FALSE	FALSE	FALSE	FALSE	FALSE	FALSE	FALSE
cg00913283			-0.309350487615999	FALSE	FALSE	FALSE	FALSE	FALSE	FALSE	7	4832340		Unclassified	TRUE		FALSE	FALSE	FALSE	FALSE	FALSE	FALSE	TRUE	FALSE	FALSE	FALSE	FALSE
cg00914033	-0.310354397867661			FALSE	FALSE	FALSE	FALSE	FALSE	FALSE	10	81664698		Unclassified_Cell_type_specific	TRUE		FALSE	FALSE	FALSE	FALSE	FALSE	FALSE	FALSE	FALSE	FALSE	FALSE	FALSE
cg00915395	0.210141257401822			FALSE	FALSE	FALSE	FALSE	FALSE	FALSE	3	185986617	DGKG;DGKG;DGKG		TRUE		FALSE	FALSE	FALSE	FALSE	FALSE	FALSE	FALSE	FALSE	FALSE	FALSE	FALSE
cg00917184	-0.00654195248964006			FALSE	FALSE	FALSE	FALSE	FALSE	FALSE	20	57172611	APCDD1L-AS1				FALSE	FALSE	FALSE	FALSE	FALSE	FALSE	FALSE	TRUE	TRUE	FALSE	TRUE	20	57172611	II	F	0	TRUE	20	57172611	rs116379664	C	T	0.0267572	0.0976	0.0072	0	0	0
cg00924278	0.0183207041050261			FALSE	FALSE	FALSE	FALSE	FALSE	FALSE	2	3504397	ADI1		TRUE		FALSE	FALSE	FALSE	FALSE	FALSE	FALSE	FALSE	FALSE	FALSE	FALSE	FALSE
cg00927579	-1.81229113825902			FALSE	FALSE	FALSE	FALSE	FALSE	FALSE	1	43394899	SLC2A1;SLC2A1				FALSE	FALSE	FALSE	FALSE	FALSE	FALSE	FALSE	FALSE	FALSE	FALSE	FALSE
cg00933263			-0.0898720632381146	FALSE	FALSE	FALSE	FALSE	FALSE	FALSE	7	56434951			TRUE		TRUE	FALSE	FALSE	FALSE	FALSE	FALSE	FALSE	FALSE	FALSE	FALSE	TRUE
cg00943269			-0.0227157047580535	FALSE	FALSE	FALSE	FALSE	FALSE	FALSE	8	12550523			TRUE		TRUE	FALSE	TRUE	FALSE	FALSE	FALSE	FALSE	FALSE	FALSE	FALSE	TRUE
cg00948124			0.459887821871382	FALSE	FALSE	FALSE	FALSE	FALSE	FALSE	8	35452334	UNC5D		TRUE		FALSE	FALSE	TRUE	FALSE	FALSE	FALSE	FALSE	FALSE	FALSE	FALSE	FALSE
cg00950381		0.0169540616345318	1.04975016205552	FALSE	FALSE	FALSE	FALSE	FALSE	FALSE	17	74272364	QRICH2	Unclassified_Cell_type_specific	TRUE		FALSE	FALSE	FALSE	FALSE	FALSE	FALSE	TRUE	FALSE	FALSE	FALSE	FALSE
cg00951108	0.321620497645094			FALSE	FALSE	FALSE	FALSE	FALSE	FALSE	1	110416982			TRUE		FALSE	FALSE	TRUE	FALSE	FALSE	FALSE	FALSE	FALSE	FALSE	FALSE	FALSE
cg00958342	-0.253936034526097			FALSE	FALSE	FALSE	FALSE	FALSE	FALSE	15	37187549	MEIS2;MEIS2;MEIS2;MEIS2;MEIS2;MEIS2;MEIS2;MEIS2;MEIS2				FALSE	FALSE	FALSE	FALSE	FALSE	FALSE	FALSE	FALSE	FALSE	FALSE	FALSE	15	37187549	II	R	1	TRUE	15	37187550	rs559300243	G	A	0.000199681	0	0	0	0	0.001
cg00968488		-0.0353827117715322	-0.0713924640048841	FALSE	FALSE	FALSE	FALSE	FALSE	FALSE	5	103876192			TRUE		FALSE	FALSE	TRUE	FALSE	FALSE	FALSE	FALSE	TRUE	TRUE	FALSE	TRUE	5	103876192	II	R	1	TRUE	5	103876193	rs1363096	G	A	0.510982	0.388	0.5778	0.4771	0.5879	0.5853
cg00971933		-10.6358695994641	-3.20614374956953	FALSE	FALSE	FALSE	FALSE	FALSE	FALSE	20	42839305	C20orf111	Promoter_Associated	TRUE		FALSE	FALSE	FALSE	FALSE	FALSE	FALSE	FALSE	FALSE	FALSE	FALSE	FALSE
cg00979000	-0.115643060747237			FALSE	FALSE	FALSE	FALSE	FALSE	FALSE	1	11898805	CLCN6	Gene_Associated	TRUE		FALSE	FALSE	FALSE	FALSE	FALSE	FALSE	FALSE	FALSE	FALSE	FALSE	FALSE
cg00981737	-0.129838389328239	-0.267097817019657	-0.372767212433938	FALSE	FALSE	FALSE	FALSE	FALSE	FALSE	14	105103747			TRUE		FALSE	FALSE	FALSE	FALSE	FALSE	FALSE	FALSE	TRUE	TRUE	FALSE	TRUE	14	105103747	II	F	0	TRUE	14	105103747	rs115466370	C	T	0.01877	0.0477	0.0144	0.0179	0.002	0.001
cg00987379		-0.114958793792275		FALSE	FALSE	FALSE	FALSE	FALSE	FALSE	8	28244386	ZNF395		TRUE	TRUE	FALSE	FALSE	FALSE	FALSE	FALSE	FALSE	FALSE	FALSE	FALSE	FALSE	FALSE
cg00991639	1.07960182854805			FALSE	FALSE	FALSE	FALSE	FALSE	FALSE	8	110605574	SYBU;SYBU;SYBU;SYBU;SYBU;SYBU;SYBU;SYBU;SYBU;SYBU;SYBU;SYBU;SYBU;SYBU;SYBU				FALSE	FALSE	FALSE	FALSE	FALSE	FALSE	FALSE	FALSE	FALSE	FALSE	FALSE
cg00992090		1.36983695913372	0.976536155521952	FALSE	FALSE	FALSE	FALSE	FALSE	FALSE	7	613222	PRKAR1B;PRKAR1B;PRKAR1B;PRKAR1B;PRKAR1B;PRKAR1B		TRUE		FALSE	FALSE	FALSE	FALSE	FALSE	FALSE	FALSE	FALSE	FALSE	FALSE	FALSE
cg00992398	-0.292418255532485			FALSE	FALSE	FALSE	FALSE	FALSE	FALSE	1	203087092		Unclassified	TRUE		FALSE	FALSE	FALSE	FALSE	FALSE	FALSE	FALSE	FALSE	FALSE	FALSE	FALSE
cg00994804		-0.36456881495136	-0.210618732930409	FALSE	FALSE	FALSE	FALSE	FALSE	FALSE	21	36259383	RUNX1;RUNX1;RUNX1		TRUE		FALSE	FALSE	FALSE	FALSE	FALSE	FALSE	FALSE	FALSE	FALSE	FALSE	FALSE
cg00996053		-0.0381727926265116	-0.0601294561182683	FALSE	FALSE	FALSE	FALSE	FALSE	FALSE	1	48575385	SKINTL	Unclassified_Cell_type_specific	TRUE		FALSE	FALSE	FALSE	FALSE	FALSE	FALSE	FALSE	FALSE	FALSE	FALSE	FALSE	1	48575385	II	F	0	TRUE	1	48575385	rs146413908	C	T	0.000399361	0.0015	0	0	0	0
cg00996315			0.434610247436375	FALSE	FALSE	FALSE	FALSE	FALSE	FALSE	17	42977550	EFTUD2;CCDC103;EFTUD2		TRUE		FALSE	FALSE	TRUE	FALSE	FALSE	FALSE	FALSE	FALSE	FALSE	FALSE	FALSE
cg00997387		-0.0918524690890422		FALSE	FALSE	FALSE	FALSE	FALSE	FALSE	1	233363393	PCNXL2				FALSE	FALSE	FALSE	FALSE	FALSE	FALSE	FALSE	TRUE	TRUE	FALSE	TRUE	1	233363393	II	R	1	TRUE	1	233363394	rs12408919	G	A	0.150958	0.0068	0.2896	0.1362	0.1871	0.2242
cg01000953		0.101934851259781		FALSE	FALSE	FALSE	FALSE	FALSE	FALSE	4	122386465					FALSE	FALSE	FALSE	FALSE	FALSE	FALSE	FALSE	TRUE	TRUE	FALSE	TRUE	4	122386465	II	R	1	TRUE	4	122386466	rs62322361	G	A	0.0603035	0.0045	0.0331	0.0586	0.0685	0.1458
cg01001241	0.139548332262865	0.40412992287613		FALSE	FALSE	FALSE	FALSE	FALSE	FALSE	11	57447873	ZDHHC5				FALSE	FALSE	FALSE	FALSE	FALSE	FALSE	FALSE	FALSE	FALSE	FALSE	FALSE
cg01002223		-0.110083375459349	-0.0676374999960386	FALSE	FALSE	FALSE	FALSE	FALSE	FALSE	1	8987034		Unclassified_Cell_type_specific	TRUE		FALSE	FALSE	TRUE	FALSE	FALSE	FALSE	FALSE	TRUE	FALSE	FALSE	FALSE	1	8987034	II	F	0	TRUE	1	8987034	rs141866617	C	T	0.000199681	0	0	0.001	0	0
cg01002242		0.401498383901112		FALSE	FALSE	FALSE	FALSE	FALSE	FALSE	5	177729089	COL23A1		TRUE		FALSE	FALSE	FALSE	FALSE	FALSE	FALSE	FALSE	TRUE	TRUE	FALSE	TRUE
cg01007589			0.145937973189978	FALSE	FALSE	FALSE	FALSE	FALSE	FALSE	19	49894178	CCDC155	Unclassified_Cell_type_specific	TRUE		FALSE	FALSE	FALSE	FALSE	FALSE	FALSE	FALSE	TRUE	TRUE	FALSE	TRUE
cg01028796			0.0992458149722263	FALSE	FALSE	FALSE	FALSE	FALSE	FALSE	9	95525261	BICD2;BICD2	Promoter_Associated	TRUE		FALSE	FALSE	FALSE	FALSE	FALSE	FALSE	FALSE	FALSE	FALSE	FALSE	FALSE
cg01029450		-0.0152372038485388		FALSE	FALSE	FALSE	FALSE	FALSE	FALSE	22	43253559	ARFGAP3;ARFGAP3	Promoter_Associated	TRUE		FALSE	FALSE	FALSE	FALSE	FALSE	FALSE	FALSE	FALSE	FALSE	FALSE	FALSE
cg01044331		-0.638611811388502		FALSE	FALSE	FALSE	FALSE	FALSE	FALSE	12	2904352	FKBP4	Promoter_Associated	TRUE		FALSE	FALSE	FALSE	FALSE	FALSE	FALSE	FALSE	FALSE	FALSE	FALSE	FALSE	12	2904352	II	F	0	TRUE	12	2904352	rs565460723	C	A	0.000199681	0	0	0	0.001	0
cg01055135		-0.0804070056054977		FALSE	FALSE	FALSE	FALSE	FALSE	FALSE	1	16975005	MST1P2		TRUE		TRUE	FALSE	FALSE	FALSE	FALSE	FALSE	FALSE	FALSE	FALSE	FALSE	TRUE
cg01062443	-0.00598341605761316			FALSE	FALSE	FALSE	FALSE	FALSE	FALSE	19	1609369	TCF3;TCF3	Promoter_Associated_Cell_type_specific	TRUE		FALSE	FALSE	FALSE	FALSE	FALSE	FALSE	FALSE	FALSE	FALSE	FALSE	FALSE
cg01062834			-2.41419241969364	FALSE	FALSE	FALSE	FALSE	FALSE	FALSE	10	30348632	KIAA1462	Unclassified_Cell_type_specific	TRUE		FALSE	FALSE	FALSE	FALSE	FALSE	FALSE	FALSE	FALSE	FALSE	FALSE	FALSE
cg01067151		0.156027809443506	0.434735971119843	FALSE	FALSE	FALSE	FALSE	FALSE	FALSE	1	63792863		Unclassified	TRUE		FALSE	FALSE	FALSE	FALSE	FALSE	FALSE	FALSE	FALSE	FALSE	FALSE	FALSE	1	63792863	II	R	1	TRUE	1	63792864	rs187178349	G	A	0.000199681	0	0	0	0	0.001
cg01067405			-0.281369128547011	FALSE	FALSE	FALSE	FALSE	FALSE	FALSE	19	54850417	LILRA4;LILRA4		TRUE		FALSE	FALSE	FALSE	FALSE	FALSE	FALSE	FALSE	TRUE	TRUE	FALSE	TRUE
cg01070760	-0.167968030649737			FALSE	FALSE	FALSE	FALSE	FALSE	FALSE	18	23714009	PSMA8;PSMA8;PSMA8	Unclassified_Cell_type_specific	TRUE		FALSE	FALSE	FALSE	FALSE	FALSE	FALSE	FALSE	FALSE	FALSE	FALSE	FALSE	18	23714009	II	R	1	TRUE	18	23714010	rs570532077	G	A	0.000199681	8e-04	0	0	0	0
cg01074508	2.69265180902101			FALSE	FALSE	FALSE	FALSE	FALSE	FALSE	5	149340320	SLC26A2;SLC26A2	Promoter_Associated	TRUE		FALSE	FALSE	FALSE	FALSE	FALSE	FALSE	FALSE	FALSE	FALSE	FALSE	FALSE
cg01076874		-2.41767369161524	-1.92305385475072	FALSE	FALSE	FALSE	FALSE	FALSE	FALSE	19	39797966	LRFN1		TRUE		FALSE	FALSE	FALSE	FALSE	FALSE	FALSE	FALSE	FALSE	FALSE	FALSE	FALSE
cg01077161		-5.30435578502515		FALSE	FALSE	FALSE	FALSE	FALSE	FALSE	20	32717599		Unclassified_Cell_type_specific			TRUE	FALSE	TRUE	FALSE	FALSE	FALSE	FALSE	FALSE	FALSE	FALSE	TRUE
cg01082862			-0.146179370426554	FALSE	FALSE	FALSE	FALSE	FALSE	FALSE	13	20437106	ZMYM5;ZMYM5;ZMYM5		TRUE		FALSE	FALSE	FALSE	FALSE	FALSE	FALSE	FALSE	FALSE	FALSE	FALSE	FALSE
cg01084566		0.00270377393087205		FALSE	FALSE	FALSE	FALSE	FALSE	FALSE	4	175444482	HPGD;HPGD;HPGD		TRUE		FALSE	FALSE	FALSE	FALSE	FALSE	FALSE	FALSE	TRUE	FALSE	FALSE	FALSE	4	175444482	II	R	1	TRUE	4	175444483	rs75092212	G	A	0.000998403	0	0	0	0	0.005
cg01088900		-0.300957364247099		FALSE	FALSE	FALSE	FALSE	FALSE	FALSE	8	134532543	ST3GAL1;ST3GAL1	Unclassified_Cell_type_specific			FALSE	FALSE	TRUE	FALSE	FALSE	FALSE	FALSE	FALSE	FALSE	FALSE	FALSE
cg01090829		-0.226844926383308		FALSE	FALSE	FALSE	FALSE	FALSE	FALSE	9	125693565	ZBTB26;ZBTB26;ZBTB26	Promoter_Associated			FALSE	FALSE	FALSE	FALSE	FALSE	FALSE	FALSE	FALSE	FALSE	FALSE	FALSE
cg01097406	-0.00756059190610217			FALSE	FALSE	FALSE	FALSE	FALSE	FALSE	16	89675127			TRUE		FALSE	FALSE	FALSE	FALSE	FALSE	FALSE	FALSE	FALSE	FALSE	FALSE	FALSE
cg01099024			0.0102795668138572	FALSE	FALSE	FALSE	FALSE	FALSE	FALSE	14	70347833	SMOC1;SMOC1		TRUE		FALSE	FALSE	FALSE	FALSE	FALSE	FALSE	FALSE	FALSE	FALSE	FALSE	FALSE
cg01115432			-0.487233207630948	FALSE	FALSE	FALSE	FALSE	FALSE	FALSE	7	158498647	NCAPG2		TRUE		FALSE	FALSE	TRUE	FALSE	FALSE	FALSE	FALSE	FALSE	FALSE	FALSE	FALSE
cg01116067	-1.5146919090214			FALSE	FALSE	FALSE	FALSE	FALSE	FALSE	1	2461838	HES5		TRUE		FALSE	FALSE	FALSE	FALSE	FALSE	FALSE	FALSE	FALSE	FALSE	FALSE	FALSE
cg01126699	-3.08117027473083			FALSE	FALSE	FALSE	FALSE	FALSE	FALSE	14	104625468	KIF26A		TRUE		FALSE	FALSE	FALSE	FALSE	FALSE	FALSE	FALSE	FALSE	FALSE	FALSE	FALSE
cg01135670	0.0221508325831998			FALSE	FALSE	FALSE	FALSE	FALSE	FALSE	7	66118325	LOC100996437				FALSE	FALSE	FALSE	FALSE	FALSE	FALSE	FALSE	FALSE	FALSE	FALSE	FALSE
cg01144283	1.71349556841983			FALSE	FALSE	FALSE	FALSE	FALSE	FALSE	14	102963399	TECPR2		TRUE		FALSE	FALSE	FALSE	FALSE	FALSE	FALSE	FALSE	FALSE	FALSE	FALSE	FALSE
cg01145600		-1.47223593302828	-2.54855963169841	FALSE	FALSE	FALSE	FALSE	FALSE	FALSE	6	53412916		Promoter_Associated	TRUE		FALSE	FALSE	FALSE	FALSE	FALSE	FALSE	FALSE	FALSE	FALSE	FALSE	FALSE
cg01152025		-0.772629165552966	-0.169079351188728	FALSE	FALSE	FALSE	FALSE	FALSE	FALSE	9	15305873	TTC39B;TTC39B;TTC39B;TTC39B		TRUE		FALSE	FALSE	FALSE	FALSE	FALSE	FALSE	FALSE	FALSE	FALSE	FALSE	FALSE
cg01157003		-0.0453596377738528		FALSE	FALSE	FALSE	FALSE	FALSE	FALSE	17	48642424	CACNA1G;CACNA1G;CACNA1G;CACNA1G;CACNA1G;CACNA1G;CACNA1G;CACNA1G;CACNA1G;CACNA1G;CACNA1G;CACNA1G;CACNA1G;CACNA1G;CACNA1G;CACNA1G;CACNA1G;CACNA1G;CACNA1G;CACNA1G;CACNA1G;CACNA1G;CACNA1G;CACNA1G;CACNA1G;CACNA1G;CACNA1G;CACNA1G;CACNA1G;CACNA1G;CACNA1G;CACNA1G;CACNA1G				FALSE	FALSE	FALSE	FALSE	FALSE	FALSE	FALSE	FALSE	FALSE	FALSE	FALSE
cg01158527			0.0393239877325084	FALSE	FALSE	FALSE	FALSE	FALSE	FALSE	11	134864216			TRUE		FALSE	FALSE	FALSE	FALSE	FALSE	FALSE	FALSE	FALSE	FALSE	FALSE	FALSE	11	134864216	II	F	0	TRUE	11	134864216	rs573812326	C	T	0.000199681	0	0.0014	0	0	0
cg01163597		-0.0965788248531202	-1.66875605161031	FALSE	FALSE	FALSE	FALSE	FALSE	FALSE	6	3455912	SLC22A23		TRUE		FALSE	FALSE	FALSE	FALSE	FALSE	FALSE	FALSE	FALSE	FALSE	FALSE	FALSE
cg01165410	1.27894761965289			FALSE	FALSE	FALSE	FALSE	FALSE	FALSE	7	99002603	PDAP1				FALSE	FALSE	FALSE	FALSE	FALSE	FALSE	FALSE	FALSE	FALSE	FALSE	FALSE
cg01165781		-0.0240797206475082		FALSE	FALSE	FALSE	FALSE	FALSE	FALSE	1	27676117	SYTL1;SYTL1	Gene_Associated_Cell_type_specific			FALSE	FALSE	FALSE	FALSE	FALSE	FALSE	TRUE	FALSE	FALSE	FALSE	FALSE
cg01166932		0.0951200030710181		FALSE	FALSE	FALSE	FALSE	FALSE	FALSE	15	57698073	CGNL1;CGNL1				FALSE	FALSE	TRUE	FALSE	FALSE	FALSE	FALSE	FALSE	FALSE	FALSE	FALSE	15	57698073	II	R	1	TRUE	15	57698074	rs149952999	G	A	0.00539137	8e-04	0	0.001	0.0245	0.001
cg01179052	-0.0929258113914057			FALSE	FALSE	FALSE	FALSE	FALSE	FALSE	16	86554295			TRUE		FALSE	FALSE	TRUE	FALSE	FALSE	FALSE	FALSE	FALSE	FALSE	FALSE	FALSE
cg01196788			0.197288255347979	FALSE	FALSE	FALSE	FALSE	FALSE	TRUE	2	19561709			TRUE		FALSE	FALSE	FALSE	FALSE	FALSE	FALSE	FALSE	FALSE	FALSE	FALSE	FALSE
cg01214061			0.168379411313328	FALSE	FALSE	FALSE	FALSE	FALSE	FALSE	4	174290520			TRUE		TRUE	FALSE	FALSE	FALSE	FALSE	FALSE	TRUE	FALSE	FALSE	FALSE	TRUE
cg01222316	-0.384366893561678	-2.11911509573875	-3.0843559730855	FALSE	FALSE	FALSE	FALSE	FALSE	TRUE	17	77387915	HRNBP3	Unclassified	TRUE		FALSE	FALSE	TRUE	FALSE	FALSE	FALSE	FALSE	FALSE	FALSE	FALSE	FALSE
cg01224715		0.359806198920931	0.408629288548316	FALSE	FALSE	FALSE	FALSE	FALSE	FALSE	5	140811520	PCDHGA4;PCDHGA11;PCDHGA11;PCDHGA9;PCDHGA1;PCDHGB1;PCDHGB6;PCDHGA12;PCDHGB3;PCDHGB7;PCDHGA6;PCDHGA8;PCDHGA10;PCDHGA12;PCDHGA5;PCDHGB4;PCDHGA3;PCDHGA2;PCDHGA7;PCDHGB2;PCDHGB5	NonGene_Associated_Cell_type_specific	TRUE		FALSE	FALSE	FALSE	FALSE	FALSE	FALSE	FALSE	FALSE	FALSE	FALSE	FALSE	5	140811520	II	F	0	TRUE	5	140811520	rs188338684	C	T	0.000199681	0	0	0	0	0.001
cg01227835		0.810455398698291		FALSE	FALSE	FALSE	FALSE	FALSE	FALSE	7	126017832					FALSE	FALSE	FALSE	FALSE	FALSE	FALSE	FALSE	FALSE	FALSE	FALSE	FALSE
cg01230227	-0.38014931997167			FALSE	FALSE	FALSE	FALSE	FALSE	FALSE	8	86202807					FALSE	FALSE	TRUE	FALSE	FALSE	FALSE	FALSE	FALSE	FALSE	FALSE	FALSE
cg01235100			-0.301155929853281	FALSE	FALSE	FALSE	FALSE	FALSE	FALSE	2	233897259	NEU2		TRUE		FALSE	FALSE	FALSE	FALSE	FALSE	FALSE	FALSE	FALSE	FALSE	FALSE	FALSE
cg01245787		0.0723745566100264		FALSE	FALSE	FALSE	FALSE	FALSE	FALSE	4	71859630	DCK	Promoter_Associated	TRUE		FALSE	FALSE	FALSE	FALSE	FALSE	FALSE	FALSE	FALSE	FALSE	FALSE	FALSE
cg01246961	-0.33195381250219			FALSE	FALSE	FALSE	FALSE	FALSE	FALSE	2	233896318	NEU2		TRUE		FALSE	FALSE	FALSE	FALSE	FALSE	FALSE	FALSE	FALSE	FALSE	FALSE	FALSE
cg01247535	0.566217675091344	0.903278115513263		FALSE	FALSE	FALSE	FALSE	FALSE	FALSE	6	15418354	JARID2;JARID2				FALSE	FALSE	FALSE	FALSE	FALSE	FALSE	FALSE	FALSE	FALSE	FALSE	FALSE
cg01258200			0.492282579545723	FALSE	FALSE	FALSE	FALSE	FALSE	FALSE	4	77819018	ANKRD56		TRUE		FALSE	FALSE	FALSE	FALSE	FALSE	FALSE	FALSE	FALSE	FALSE	FALSE	FALSE
cg01259360			-0.00637791017576407	FALSE	FALSE	FALSE	FALSE	FALSE	FALSE	11	66034992	KLC2;RAB1B;KLC2;KLC2;KLC2	Promoter_Associated	TRUE		FALSE	FALSE	FALSE	FALSE	FALSE	FALSE	FALSE	FALSE	FALSE	FALSE	FALSE
cg01263739		0.0235627594800502		FALSE	FALSE	FALSE	FALSE	FALSE	FALSE	2	113696908					FALSE	FALSE	TRUE	FALSE	FALSE	FALSE	FALSE	FALSE	FALSE	FALSE	FALSE
cg01263877			-0.0576335721733326	FALSE	FALSE	FALSE	FALSE	FALSE	FALSE	19	3721303		Unclassified_Cell_type_specific	TRUE		FALSE	FALSE	FALSE	FALSE	FALSE	FALSE	FALSE	FALSE	FALSE	FALSE	FALSE
cg01278041	0.136255139957486	0.0333267673947842		FALSE	FALSE	FALSE	FALSE	FALSE	FALSE	4	184018527	C4orf38		TRUE		FALSE	FALSE	FALSE	FALSE	FALSE	FALSE	FALSE	FALSE	FALSE	FALSE	FALSE
cg01280390			-0.0465998228323519	FALSE	FALSE	FALSE	FALSE	FALSE	FALSE	8	19363452	CSGALNACT1;CSGALNACT1;CSGALNACT1		TRUE		FALSE	FALSE	FALSE	FALSE	FALSE	FALSE	FALSE	FALSE	FALSE	FALSE	FALSE
cg01297303		0.298246613275896		FALSE	FALSE	FALSE	FALSE	FALSE	FALSE	20	42873864			TRUE		FALSE	FALSE	TRUE	FALSE	FALSE	FALSE	FALSE	FALSE	FALSE	FALSE	FALSE
cg01299494	-0.247072608610259			FALSE	FALSE	FALSE	FALSE	FALSE	FALSE	1	161698811					FALSE	FALSE	FALSE	FALSE	FALSE	FALSE	FALSE	TRUE	TRUE	FALSE	TRUE	1	161698811	II	R	1	TRUE	1	161698812	rs11586479	G	A	0.282348	0.5461	0.0807	0.0616	0.1503	0.4236
cg01313513		-0.169925056665093		FALSE	FALSE	FALSE	FALSE	FALSE	FALSE	3	175675432					FALSE	FALSE	TRUE	FALSE	FALSE	FALSE	FALSE	FALSE	FALSE	FALSE	FALSE
cg01326188		-0.598230718126657		FALSE	FALSE	FALSE	FALSE	FALSE	FALSE	6	41516503	FOXP4-AS1;FOXP4-AS1;FOXP4;FOXP4;FOXP4	Promoter_Associated			FALSE	FALSE	FALSE	FALSE	FALSE	FALSE	TRUE	FALSE	FALSE	FALSE	FALSE
cg01329559	-0.148834685212485			FALSE	FALSE	FALSE	FALSE	FALSE	FALSE	8	101677000					FALSE	FALSE	TRUE	FALSE	FALSE	FALSE	FALSE	FALSE	FALSE	FALSE	FALSE
cg01337339		-0.753679832828958		FALSE	FALSE	FALSE	FALSE	FALSE	FALSE	4	147162763		Unclassified			FALSE	FALSE	FALSE	FALSE	FALSE	FALSE	FALSE	FALSE	FALSE	FALSE	FALSE	4	147162763	II	F	0	TRUE	4	147162763	rs139328056	C	T	0.00219649	0.0076	0	0	0.001	0
cg01351032			0.123144249440693	FALSE	FALSE	FALSE	FALSE	FALSE	FALSE	16	10971191	CIITA	Unclassified	TRUE	TRUE	FALSE	FALSE	FALSE	FALSE	FALSE	FALSE	FALSE	FALSE	FALSE	FALSE	FALSE
cg01354088		-0.0321377218663589		FALSE	FALSE	FALSE	FALSE	FALSE	FALSE	2	10183140	KLF11	Unclassified	TRUE		FALSE	FALSE	FALSE	FALSE	FALSE	FALSE	FALSE	TRUE	FALSE	FALSE	FALSE	2	10183140	II	F	0	TRUE	2	10183140	rs79047909	C	G	0.00439297	8e-04	0.0043	0.0159	0.002	0
cg01356198	0.19049368046677			FALSE	FALSE	FALSE	FALSE	FALSE	FALSE	3	187929513	LPP;LPP		TRUE		FALSE	FALSE	FALSE	FALSE	FALSE	FALSE	FALSE	FALSE	FALSE	FALSE	FALSE
cg01365117		-0.033270006123144		FALSE	FALSE	FALSE	FALSE	FALSE	FALSE	2	208761957	PLEKHM3		TRUE		FALSE	FALSE	FALSE	FALSE	FALSE	FALSE	FALSE	FALSE	FALSE	FALSE	FALSE
cg01366595	1.3591688861452	3.41212916696047	0.00418552804604293	FALSE	FALSE	FALSE	FALSE	FALSE	FALSE	5	42952307			TRUE		FALSE	FALSE	FALSE	FALSE	FALSE	FALSE	FALSE	FALSE	FALSE	FALSE	FALSE	5	42952307	II	F	0	TRUE	5	42952307	rs560585426	C	T	0.000199681	0	0.0014	0	0	0
cg01369611	-0.385222809016581			FALSE	FALSE	FALSE	FALSE	FALSE	FALSE	5	95362282	LOC101929710				FALSE	FALSE	TRUE	FALSE	FALSE	FALSE	FALSE	FALSE	FALSE	FALSE	FALSE	5	95362282	II	R	1	TRUE	5	95362283	rs189523737	G	T	0.00199681	0.0068	0	0.001	0	0
cg01372919	0.0149886804976023			FALSE	FALSE	FALSE	FALSE	FALSE	FALSE	7	158792227					FALSE	FALSE	FALSE	FALSE	FALSE	FALSE	FALSE	FALSE	FALSE	FALSE	FALSE	7	158792227	II	R	1	TRUE	7	158792228	rs535654420	G	A	0.000199681	0	0	0	0	0.001
cg01377091	-1.18610363548581			FALSE	FALSE	FALSE	FALSE	FALSE	FALSE	20	2732371	EBF4				FALSE	FALSE	FALSE	FALSE	FALSE	FALSE	FALSE	FALSE	FALSE	FALSE	FALSE
cg01387455		0.19260958622077		FALSE	FALSE	FALSE	FALSE	FALSE	FALSE	6	11515198		Unclassified_Cell_type_specific			FALSE	FALSE	FALSE	FALSE	FALSE	FALSE	FALSE	FALSE	FALSE	FALSE	FALSE	6	11515198	II	F	0	TRUE	6	11515198	rs537699675	C	T	0.000399361	0	0	0	0.002	0
cg01387720	-0.908385387254379			FALSE	FALSE	FALSE	FALSE	FALSE	FALSE	2	71835266	DYSF;DYSF;DYSF;DYSF;DYSF;DYSF;DYSF;DYSF;DYSF;DYSF;DYSF;DYSF;DYSF;DYSF				FALSE	FALSE	FALSE	FALSE	FALSE	FALSE	FALSE	FALSE	FALSE	FALSE	FALSE
cg01396774	0.0357397757008563			FALSE	FALSE	FALSE	FALSE	FALSE	FALSE	2	218299024	DIRC3		TRUE		FALSE	FALSE	FALSE	FALSE	FALSE	FALSE	FALSE	FALSE	FALSE	FALSE	FALSE
cg01397495			0.0743686509576525	FALSE	FALSE	FALSE	FALSE	FALSE	FALSE	2	136496804			TRUE		FALSE	FALSE	TRUE	FALSE	FALSE	FALSE	FALSE	TRUE	TRUE	FALSE	TRUE	2	136496804	II	R	1	TRUE	2	136496805	rs35215526	G	A	0.211262	0.1619	0.2651	0.1481	0.3344	0.1825
cg01405662		-0.307853627667362		FALSE	FALSE	FALSE	FALSE	FALSE	FALSE	19	45690985		Unclassified			FALSE	FALSE	TRUE	FALSE	FALSE	FALSE	FALSE	FALSE	FALSE	FALSE	FALSE
cg01413522			-0.305346125462664	FALSE	FALSE	FALSE	FALSE	FALSE	FALSE	16	86519105			TRUE		FALSE	FALSE	FALSE	FALSE	FALSE	FALSE	FALSE	FALSE	FALSE	FALSE	FALSE
cg01420492		0.237229768625017	0.366800658389764	FALSE	FALSE	FALSE	FALSE	FALSE	FALSE	20	37349817		Unclassified_Cell_type_specific	TRUE		FALSE	FALSE	FALSE	FALSE	FALSE	FALSE	FALSE	FALSE	FALSE	FALSE	FALSE
cg01428071	0.313577986638667	1.53344397186077	1.99801293666537	FALSE	FALSE	FALSE	FALSE	FALSE	FALSE	6	79785773	PHIP	Promoter_Associated_Cell_type_specific	TRUE		FALSE	FALSE	FALSE	FALSE	FALSE	FALSE	FALSE	FALSE	FALSE	FALSE	FALSE
cg01431340		-0.257448470369849		FALSE	FALSE	FALSE	FALSE	FALSE	FALSE	6	110680085	C6orf186	Unclassified_Cell_type_specific	TRUE		FALSE	FALSE	FALSE	FALSE	FALSE	FALSE	FALSE	FALSE	FALSE	FALSE	FALSE
cg01434559			0.178803548883151	FALSE	FALSE	FALSE	FALSE	FALSE	FALSE	11	8290939			TRUE		FALSE	FALSE	FALSE	FALSE	FALSE	FALSE	FALSE	FALSE	FALSE	FALSE	FALSE
cg01437571	-0.573692484206709			FALSE	FALSE	FALSE	FALSE	FALSE	FALSE	19	33792148	CEBPA;CEBPA	Promoter_Associated	TRUE		FALSE	FALSE	FALSE	FALSE	FALSE	FALSE	FALSE	FALSE	FALSE	FALSE	FALSE
cg01444397		2.37888539261646	3.29378604135281	FALSE	FALSE	FALSE	FALSE	FALSE	FALSE	1	7844450	PER3	Unclassified	TRUE		FALSE	FALSE	TRUE	FALSE	FALSE	FALSE	FALSE	FALSE	FALSE	FALSE	FALSE
cg01468656			-1.22158386075589	FALSE	FALSE	FALSE	FALSE	FALSE	FALSE	1	19991678	HTR6		TRUE		FALSE	FALSE	FALSE	FALSE	FALSE	FALSE	FALSE	FALSE	FALSE	FALSE	FALSE
cg01468696	1.53039956785606			FALSE	FALSE	FALSE	FALSE	FALSE	FALSE	9	118715219					FALSE	FALSE	FALSE	FALSE	FALSE	FALSE	FALSE	FALSE	FALSE	FALSE	FALSE
cg01471034	0.821102257159636			FALSE	FALSE	FALSE	FALSE	FALSE	FALSE	20	40208239	CHD6				FALSE	FALSE	FALSE	FALSE	FALSE	FALSE	FALSE	FALSE	FALSE	FALSE	FALSE
cg01477894	-0.700991888266331	-0.699129836012928		FALSE	FALSE	FALSE	FALSE	FALSE	FALSE	12	5028231					FALSE	FALSE	FALSE	FALSE	FALSE	FALSE	FALSE	TRUE	FALSE	FALSE	FALSE	12	5028231	II	F	0	TRUE	12	5028231	rs112978850	C	A	0.00199681	0.0068	0.0014	0	0	0
cg01484296			0.0209555069783793	FALSE	FALSE	FALSE	FALSE	FALSE	FALSE	17	6796941	ALOX12P2		TRUE		FALSE	FALSE	FALSE	FALSE	FALSE	FALSE	FALSE	FALSE	FALSE	FALSE	FALSE
cg01493318	1.27389608301546			FALSE	FALSE	FALSE	FALSE	FALSE	FALSE	18	8705700			TRUE		FALSE	FALSE	FALSE	FALSE	FALSE	FALSE	FALSE	FALSE	FALSE	FALSE	FALSE
cg01502244			-0.290921055087614	FALSE	FALSE	FALSE	FALSE	FALSE	FALSE	17	78188904	SGSH		TRUE		FALSE	FALSE	FALSE	FALSE	FALSE	FALSE	FALSE	FALSE	FALSE	FALSE	FALSE
cg01504690		0.741840163238402	0.10232322235246	FALSE	FALSE	FALSE	FALSE	FALSE	FALSE	11	11032136		Unclassified_Cell_type_specific	TRUE		FALSE	FALSE	FALSE	FALSE	FALSE	FALSE	FALSE	FALSE	FALSE	FALSE	FALSE
cg01506737		1.54680725777761		FALSE	FALSE	FALSE	FALSE	FALSE	FALSE	2	134318843	NCKAP5;NCKAP5				FALSE	FALSE	FALSE	FALSE	FALSE	FALSE	FALSE	FALSE	FALSE	FALSE	FALSE
cg01511561	0.251000633931093			FALSE	FALSE	FALSE	FALSE	FALSE	FALSE	20	62577931	UCKL1;UCKL1;UCKL1				FALSE	FALSE	FALSE	FALSE	FALSE	FALSE	FALSE	FALSE	FALSE	FALSE	FALSE
cg01511806	0.716226863368537			FALSE	FALSE	FALSE	FALSE	FALSE	FALSE	16	85157939			TRUE		FALSE	FALSE	FALSE	FALSE	FALSE	FALSE	FALSE	FALSE	FALSE	FALSE	FALSE	16	85157939	II	F	0	TRUE	16	85157939	rs574090514	C	T	0	0	0	0	0	0
cg01518138	0.103263421407201			FALSE	FALSE	FALSE	FALSE	FALSE	FALSE	19	45866874	ERCC2;ERCC2		TRUE		FALSE	FALSE	FALSE	FALSE	FALSE	FALSE	FALSE	FALSE	FALSE	FALSE	FALSE
cg01531262	-0.00187086894493351			FALSE	FALSE	FALSE	FALSE	FALSE	FALSE	3	139062631	MRPS22	Promoter_Associated			FALSE	FALSE	FALSE	FALSE	FALSE	FALSE	FALSE	FALSE	FALSE	FALSE	FALSE
cg01532172	0.146373138578558			FALSE	FALSE	FALSE	FALSE	FALSE	FALSE	10	29095657	LINC01517				FALSE	FALSE	FALSE	FALSE	FALSE	FALSE	FALSE	FALSE	FALSE	FALSE	FALSE	10	29095657	II	F	0	TRUE	10	29095657	rs368872564	C	T	0.00139776	0.0053	0	0	0	0
cg01532436		0.106246897449463		FALSE	FALSE	FALSE	FALSE	FALSE	FALSE	19	48983942	CYTH2;CYTH2	Promoter_Associated	TRUE		FALSE	FALSE	FALSE	FALSE	FALSE	FALSE	FALSE	FALSE	FALSE	FALSE	FALSE
cg01532582		0.0677244297661258		FALSE	FALSE	FALSE	FALSE	FALSE	FALSE	5	173854274	LINC01411				FALSE	FALSE	FALSE	FALSE	FALSE	FALSE	FALSE	FALSE	FALSE	FALSE	FALSE	5	173854274	II	F	0	TRUE	5	173854274	rs566795720	C	T	0.000199681	0	0	0.001	0	0
cg01535080	0.116409006508375			FALSE	FALSE	FALSE	FALSE	FALSE	FALSE	6	166077669			TRUE		FALSE	FALSE	FALSE	FALSE	FALSE	FALSE	FALSE	FALSE	FALSE	FALSE	FALSE
cg01536010	-1.52822821228464			FALSE	FALSE	FALSE	FALSE	FALSE	FALSE	2	75145387	LINC01291				FALSE	FALSE	TRUE	FALSE	FALSE	FALSE	FALSE	FALSE	FALSE	FALSE	FALSE	2	75145387	II	F	0	TRUE	2	75145387	rs552396505	C	T	0.000399361	0	0.0029	0	0	0
cg01540358	0.0466080706521872			FALSE	FALSE	FALSE	FALSE	FALSE	FALSE	13	38635911	LINC00571				FALSE	FALSE	FALSE	FALSE	FALSE	FALSE	TRUE	TRUE	TRUE	FALSE	TRUE	13	38635911	II	F	0	TRUE	13	38635911	rs75325209	C	T	0.0171725	8e-04	0.0245	0.0537	0.0143	0
cg01542087	-0.268187292084637			FALSE	FALSE	FALSE	FALSE	FALSE	FALSE	1	211854273		Unclassified			FALSE	FALSE	FALSE	FALSE	FALSE	FALSE	FALSE	FALSE	FALSE	FALSE	FALSE
cg01542719	-0.615944111208254			FALSE	FALSE	FALSE	FALSE	FALSE	TRUE	3	154042778	DHX36;DHX36	Promoter_Associated	TRUE		FALSE	FALSE	FALSE	FALSE	FALSE	FALSE	FALSE	FALSE	FALSE	FALSE	FALSE
cg01547550		-1.95146067931102		FALSE	FALSE	FALSE	FALSE	FALSE	FALSE	1	68517454	DIRAS3;GNG12-AS1	Unclassified_Cell_type_specific			FALSE	FALSE	FALSE	FALSE	FALSE	FALSE	FALSE	FALSE	FALSE	FALSE	FALSE
cg01554474			-0.00373358660625183	FALSE	FALSE	FALSE	FALSE	FALSE	FALSE	1	155107599	RAG1AP1;RAG1AP1;RAG1AP1	Promoter_Associated	TRUE		FALSE	FALSE	FALSE	FALSE	FALSE	FALSE	FALSE	FALSE	FALSE	FALSE	FALSE
cg01571001	0.111902303772067	2.19251788794577	2.65635607252969	FALSE	FALSE	FALSE	FALSE	FALSE	FALSE	3	128215433			TRUE		FALSE	FALSE	FALSE	FALSE	FALSE	FALSE	FALSE	FALSE	FALSE	FALSE	FALSE
cg01579001	1.2004412172745			FALSE	FALSE	FALSE	FALSE	FALSE	FALSE	12	56107347	ITGA7		TRUE		FALSE	FALSE	TRUE	FALSE	FALSE	FALSE	FALSE	FALSE	FALSE	FALSE	FALSE	12	56107347	II	R	1	TRUE	12	56107348	rs377346021	G	A	0.000399361	0	0	0	0	0.002
cg01579019			-1.49385865454518	FALSE	FALSE	FALSE	FALSE	FALSE	FALSE	8	27695516	PBK	Promoter_Associated_Cell_type_specific	TRUE		FALSE	FALSE	FALSE	FALSE	FALSE	FALSE	FALSE	FALSE	FALSE	FALSE	FALSE
cg01585860			2.00219863796671	FALSE	FALSE	FALSE	FALSE	FALSE	FALSE	6	75922610			TRUE		FALSE	FALSE	FALSE	FALSE	FALSE	FALSE	FALSE	FALSE	FALSE	FALSE	FALSE
cg01588581			0.0139840245617896	FALSE	FALSE	FALSE	FALSE	FALSE	FALSE	2	241832900	C2orf54;C2orf54		TRUE		FALSE	FALSE	FALSE	FALSE	FALSE	FALSE	FALSE	FALSE	FALSE	FALSE	FALSE
cg01589760			-0.682003267841848	FALSE	FALSE	FALSE	FALSE	FALSE	FALSE	11	537487	LRRC56	Promoter_Associated	TRUE		FALSE	FALSE	FALSE	FALSE	FALSE	FALSE	FALSE	FALSE	FALSE	FALSE	FALSE
cg01601306		-0.895895997936757	-1.76533001119122	FALSE	FALSE	FALSE	FALSE	FALSE	FALSE	12	2905153	FKBP4	Promoter_Associated	TRUE		FALSE	FALSE	FALSE	FALSE	FALSE	FALSE	FALSE	FALSE	FALSE	FALSE	FALSE
cg01606057	0.0193564937122091			FALSE	FALSE	FALSE	FALSE	FALSE	FALSE	15	91882100					FALSE	FALSE	TRUE	FALSE	FALSE	FALSE	FALSE	FALSE	FALSE	FALSE	FALSE
cg01610165	0.926937999244179			FALSE	FALSE	FALSE	FALSE	FALSE	FALSE	5	124071029	ZNF608		TRUE		FALSE	FALSE	FALSE	FALSE	FALSE	FALSE	FALSE	FALSE	FALSE	FALSE	FALSE
cg01612660	1.90438502029711			FALSE	FALSE	FALSE	FALSE	FALSE	FALSE	4	56211433	SRD5A3	Unclassified_Cell_type_specific	TRUE		FALSE	FALSE	FALSE	FALSE	FALSE	FALSE	FALSE	FALSE	FALSE	FALSE	FALSE	4	56211433	II	R	1	TRUE	4	56211434	rs555226123	G	A	0.000399361	0.0015	0	0	0	0
cg01614597	-0.0877334870270875			FALSE	FALSE	FALSE	FALSE	FALSE	FALSE	19	14185403	LOC113230		TRUE		FALSE	FALSE	FALSE	FALSE	FALSE	FALSE	FALSE	FALSE	FALSE	FALSE	FALSE
cg01615119	-0.284643639732192			FALSE	FALSE	FALSE	FALSE	FALSE	FALSE	15	44524319					FALSE	FALSE	FALSE	FALSE	FALSE	FALSE	FALSE	FALSE	FALSE	FALSE	FALSE
cg01615475		0.0160489924777287	0.206721461795865	FALSE	FALSE	FALSE	FALSE	FALSE	FALSE	11	50227199			TRUE		FALSE	FALSE	FALSE	FALSE	FALSE	FALSE	FALSE	FALSE	FALSE	FALSE	FALSE
cg01620164	-2.1200787807986	-1.29989772279377	-1.9786437150872	FALSE	FALSE	FALSE	TRUE	FALSE	TRUE	2	164590272	FIGN		TRUE		FALSE	FALSE	FALSE	FALSE	FALSE	FALSE	FALSE	FALSE	FALSE	FALSE	FALSE
cg01620580		-0.271109559771024		FALSE	FALSE	FALSE	FALSE	FALSE	FALSE	19	53696649	ZNF665	Promoter_Associated_Cell_type_specific	TRUE		FALSE	FALSE	FALSE	FALSE	FALSE	FALSE	TRUE	FALSE	FALSE	FALSE	FALSE
cg01621716		-1.24850943199514	-1.03966724164032	FALSE	FALSE	FALSE	FALSE	FALSE	FALSE	2	11636147			TRUE		FALSE	FALSE	TRUE	FALSE	FALSE	FALSE	FALSE	FALSE	FALSE	FALSE	FALSE
cg01631333			-0.165298724262586	FALSE	FALSE	FALSE	FALSE	FALSE	FALSE	13	110747452			TRUE		FALSE	FALSE	FALSE	FALSE	FALSE	FALSE	FALSE	FALSE	FALSE	FALSE	FALSE
cg01634146	-0.0743457282487995		-9.9277178065419	FALSE	FALSE	FALSE	FALSE	FALSE	FALSE	19	13127389	NFIX		TRUE		FALSE	FALSE	FALSE	FALSE	FALSE	FALSE	FALSE	FALSE	FALSE	FALSE	FALSE
cg01635555	-0.443512240166445			FALSE	FALSE	FALSE	FALSE	FALSE	FALSE	16	73101264			TRUE		FALSE	FALSE	FALSE	FALSE	FALSE	FALSE	FALSE	FALSE	FALSE	FALSE	FALSE
cg01640325	0.0080022387789093			FALSE	FALSE	FALSE	FALSE	FALSE	FALSE	12	315594	SLC6A12;SLC6A12;SLC6A12;SLC6A12				FALSE	FALSE	TRUE	FALSE	FALSE	FALSE	TRUE	FALSE	FALSE	FALSE	FALSE
cg01681193		0.112248312228528		FALSE	FALSE	FALSE	FALSE	FALSE	FALSE	8	104132830					FALSE	FALSE	FALSE	FALSE	FALSE	FALSE	FALSE	FALSE	FALSE	FALSE	FALSE
cg01682682		0.422461588054256		FALSE	FALSE	FALSE	FALSE	FALSE	FALSE	6	57338359	PRIM2				FALSE	FALSE	FALSE	FALSE	FALSE	FALSE	FALSE	TRUE	TRUE	FALSE	TRUE
cg01684629	0.158486781479845			FALSE	FALSE	FALSE	FALSE	FALSE	FALSE	4	121847309			TRUE		TRUE	FALSE	TRUE	FALSE	FALSE	FALSE	TRUE	TRUE	TRUE	FALSE	TRUE
cg01687401			-0.951379217916404	FALSE	FALSE	FALSE	FALSE	FALSE	FALSE	20	825050	FAM110A;FAM110A;FAM110A	Promoter_Associated	TRUE		FALSE	FALSE	FALSE	FALSE	FALSE	FALSE	FALSE	FALSE	FALSE	FALSE	FALSE
cg01688202			0.00349894627175224	FALSE	FALSE	FALSE	FALSE	FALSE	FALSE	20	48526714	SPATA2;SPATA2	Gene_Associated_Cell_type_specific	TRUE		FALSE	FALSE	TRUE	FALSE	FALSE	FALSE	FALSE	TRUE	TRUE	FALSE	TRUE
cg01689657			0.112283902537682	FALSE	FALSE	FALSE	FALSE	FALSE	FALSE	7	91764605	CYP51A1;CYP51A1	Promoter_Associated	TRUE		FALSE	FALSE	FALSE	FALSE	FALSE	FALSE	FALSE	FALSE	FALSE	FALSE	FALSE	7	91764605	II	R	1	TRUE	7	91764606	rs539173174	G	C	0.000199681	8e-04	0	0	0	0
cg01690062			-0.410724099867556	FALSE	FALSE	FALSE	FALSE	FALSE	FALSE	14	61125450			TRUE		FALSE	FALSE	FALSE	FALSE	FALSE	FALSE	FALSE	FALSE	FALSE	FALSE	FALSE
cg01716061	0.00350700914676118			FALSE	FALSE	FALSE	FALSE	FALSE	FALSE	9	22009518	CDKN2B;CDKN2B;CDKN2B-AS1;CDKN2B-AS1;CDKN2B-AS1;CDKN2B-AS1;CDKN2B-AS1;CDKN2B-AS1;CDKN2B-AS1;CDKN2B-AS1;CDKN2B-AS1;CDKN2B-AS1;CDKN2B-AS1;CDKN2B-AS1;CDKN2B-AS1;CDKN2B-AS1	Unclassified		TRUE	FALSE	FALSE	FALSE	FALSE	FALSE	FALSE	FALSE	FALSE	FALSE	FALSE	FALSE
cg01724838	-0.617988716576146	-0.456776598045051		FALSE	FALSE	FALSE	FALSE	FALSE	FALSE	8	109931138					FALSE	FALSE	TRUE	FALSE	FALSE	FALSE	FALSE	FALSE	FALSE	FALSE	FALSE
cg01725474		0.199651106754999		FALSE	FALSE	FALSE	FALSE	FALSE	FALSE	16	33959409		Unclassified	TRUE		FALSE	FALSE	FALSE	FALSE	FALSE	FALSE	FALSE	FALSE	FALSE	FALSE	FALSE
cg01728951			0.153750733509556	FALSE	FALSE	FALSE	FALSE	FALSE	FALSE	17	46228066	SKAP1;SKAP1		TRUE		FALSE	FALSE	FALSE	FALSE	FALSE	FALSE	FALSE	TRUE	FALSE	FALSE	FALSE	17	46228066	II	F	0	TRUE	17	46228066	rs116888831	C	T	0.00159744	8e-04	0.0014	0.005	0.001	0
cg01749569		-1.34254584880166		FALSE	FALSE	FALSE	FALSE	FALSE	FALSE	12	69678096			TRUE		FALSE	FALSE	FALSE	FALSE	FALSE	FALSE	FALSE	FALSE	FALSE	FALSE	FALSE
cg01749662	0.724596763741698			FALSE	FALSE	FALSE	FALSE	FALSE	FALSE	22	47456070	TBC1D22A;TBC1D22A;TBC1D22A;TBC1D22A;TBC1D22A				FALSE	FALSE	FALSE	FALSE	FALSE	FALSE	FALSE	FALSE	FALSE	FALSE	FALSE
cg01756902		0.0449673828972686	1.80134965660401	FALSE	FALSE	FALSE	FALSE	FALSE	FALSE	20	62340073	ARFRP1;ZGPAT;ZGPAT;ZGPAT;ARFRP1		TRUE		FALSE	FALSE	FALSE	FALSE	FALSE	FALSE	FALSE	FALSE	FALSE	FALSE	FALSE
cg01757168	0.6336506873375			FALSE	FALSE	FALSE	FALSE	FALSE	TRUE	3	128215565			TRUE		FALSE	FALSE	FALSE	FALSE	FALSE	FALSE	FALSE	FALSE	FALSE	FALSE	FALSE
cg01758899			-2.144431714586	FALSE	FALSE	FALSE	FALSE	FALSE	FALSE	16	66583237	TK2	Promoter_Associated	TRUE		FALSE	FALSE	FALSE	FALSE	FALSE	FALSE	FALSE	FALSE	FALSE	FALSE	FALSE
cg01766963	0.00416572044403291			FALSE	FALSE	FALSE	FALSE	FALSE	FALSE	2	197124788	LOC101927482;LOC101927482;HECW2;HECW2				FALSE	FALSE	FALSE	FALSE	FALSE	FALSE	FALSE	FALSE	FALSE	FALSE	FALSE
cg01777403		-0.0405625281092154		FALSE	FALSE	FALSE	FALSE	FALSE	FALSE	14	77493382	C14orf4		TRUE		FALSE	FALSE	FALSE	FALSE	FALSE	FALSE	FALSE	FALSE	FALSE	FALSE	FALSE
cg01785046			0.0683879904540443	FALSE	FALSE	FALSE	FALSE	FALSE	FALSE	7	91510447	MTERF	Promoter_Associated	TRUE		FALSE	FALSE	FALSE	FALSE	FALSE	FALSE	FALSE	FALSE	FALSE	FALSE	FALSE
cg01788994		-0.137247313405468	-0.891611410549969	FALSE	FALSE	FALSE	FALSE	FALSE	FALSE	4	96469264	UNC5C		TRUE		FALSE	FALSE	FALSE	FALSE	FALSE	FALSE	FALSE	FALSE	FALSE	FALSE	FALSE	4	96469264	II	R	1	TRUE	4	96469265	rs532256234	G	C	0.000399361	0	0.0014	0.001	0	0
cg01789004	-0.446973586959395			FALSE	FALSE	FALSE	FALSE	FALSE	FALSE	4	166223387	KLHL2;KLHL2;KLHL2				FALSE	FALSE	FALSE	FALSE	FALSE	FALSE	FALSE	FALSE	FALSE	FALSE	FALSE
cg01789980			-0.159539896341075	FALSE	FALSE	FALSE	FALSE	FALSE	FALSE	5	167743144	WWC1;WWC1;WWC1		TRUE		FALSE	FALSE	FALSE	FALSE	FALSE	FALSE	FALSE	FALSE	FALSE	FALSE	FALSE
cg01790498			0.202892619070047	FALSE	FALSE	FALSE	FALSE	FALSE	FALSE	7	44888626	H2AFV;H2AFV;H2AFV;H2AFV;H2AFV		TRUE		FALSE	FALSE	TRUE	FALSE	FALSE	FALSE	FALSE	FALSE	FALSE	FALSE	FALSE
cg01794929			0.00475624105671003	FALSE	FALSE	FALSE	FALSE	FALSE	TRUE	22	31500940	SELM		TRUE		FALSE	FALSE	FALSE	FALSE	FALSE	FALSE	FALSE	FALSE	FALSE	FALSE	FALSE
cg01797488		-0.0706329157390857	-0.486038685589901	FALSE	FALSE	FALSE	FALSE	FALSE	FALSE	17	66194621	LOC440461		TRUE		FALSE	FALSE	FALSE	FALSE	FALSE	FALSE	FALSE	FALSE	FALSE	FALSE	FALSE
cg01813334			0.00459906038451494	FALSE	FALSE	FALSE	FALSE	FALSE	FALSE	7	2394150	EIF3B;EIF3B	Promoter_Associated	TRUE	TRUE	FALSE	FALSE	FALSE	FALSE	FALSE	FALSE	FALSE	FALSE	FALSE	FALSE	FALSE
cg01814098		-0.587694632666723		FALSE	FALSE	FALSE	FALSE	FALSE	FALSE	5	125930667	ALDH7A1	Unclassified	TRUE		FALSE	FALSE	FALSE	FALSE	FALSE	FALSE	FALSE	FALSE	FALSE	FALSE	FALSE
cg01832549		1.18177972379933	2.73851974534941	FALSE	FALSE	FALSE	FALSE	FALSE	TRUE	1	19774989	CAPZB		TRUE		FALSE	FALSE	FALSE	FALSE	FALSE	FALSE	FALSE	FALSE	FALSE	FALSE	FALSE
cg01839657		-9.16214242343566	-9.81438926840366	FALSE	FALSE	FALSE	FALSE	FALSE	FALSE	12	54332463	HOXC13	Unclassified_Cell_type_specific	TRUE		FALSE	FALSE	FALSE	FALSE	FALSE	FALSE	FALSE	FALSE	FALSE	FALSE	FALSE
cg01841825		0.00845069019602726		FALSE	FALSE	FALSE	FALSE	FALSE	FALSE	18	50430247	DCC				FALSE	FALSE	FALSE	FALSE	FALSE	FALSE	FALSE	FALSE	FALSE	FALSE	FALSE
cg01846776			8.47882000461492	FALSE	FALSE	FALSE	FALSE	FALSE	FALSE	1	247495250	ZNF496	Promoter_Associated	TRUE		FALSE	FALSE	FALSE	FALSE	FALSE	FALSE	FALSE	FALSE	FALSE	FALSE	FALSE
cg01849284	0.771047614890094			FALSE	FALSE	FALSE	FALSE	FALSE	FALSE	3	178336190	KCNMB2;KCNMB2;KCNMB2-AS1;KCNMB2-AS1;KCNMB2				FALSE	FALSE	FALSE	FALSE	FALSE	FALSE	FALSE	FALSE	FALSE	FALSE	FALSE
cg01863398	1.05985234510856			FALSE	FALSE	FALSE	FALSE	FALSE	FALSE	6	170474577			TRUE		FALSE	FALSE	FALSE	FALSE	FALSE	FALSE	TRUE	FALSE	FALSE	FALSE	FALSE
cg01868546		0.610753566739923		FALSE	FALSE	FALSE	FALSE	FALSE	FALSE	12	30661520					FALSE	FALSE	FALSE	FALSE	FALSE	FALSE	FALSE	FALSE	FALSE	FALSE	FALSE
cg01869067			-0.344145569267721	FALSE	FALSE	FALSE	FALSE	FALSE	FALSE	22	46374411	WNT7B		TRUE		FALSE	FALSE	FALSE	FALSE	FALSE	FALSE	FALSE	FALSE	FALSE	FALSE	FALSE
cg01871427		0.0638537005763116	0.453479183764599	FALSE	FALSE	FALSE	FALSE	FALSE	FALSE	12	90341955			TRUE		FALSE	FALSE	FALSE	FALSE	FALSE	FALSE	FALSE	FALSE	FALSE	FALSE	FALSE	12	90341955	II	F	0	TRUE	12	90341955	rs144811633	C	T	0.000199681	8e-04	0	0	0	0
cg01872872			-0.0941468138338566	FALSE	FALSE	FALSE	FALSE	FALSE	FALSE	11	60382923	C11orf64		TRUE		TRUE	FALSE	FALSE	FALSE	FALSE	FALSE	FALSE	FALSE	FALSE	FALSE	TRUE
cg01873886	1.67607150421969	0.105220058331869	0.38749704836258	FALSE	FALSE	FALSE	FALSE	FALSE	TRUE	14	54419825	BMP4;BMP4;BMP4		TRUE		FALSE	FALSE	FALSE	FALSE	FALSE	FALSE	FALSE	FALSE	FALSE	FALSE	FALSE
cg01883635		-0.0340204911304638		FALSE	FALSE	FALSE	FALSE	FALSE	FALSE	2	45033155			TRUE		FALSE	FALSE	FALSE	FALSE	FALSE	FALSE	FALSE	FALSE	FALSE	FALSE	FALSE	2	45033155	II	F	0	TRUE	2	45033155	rs180831651	C	T	0.000798722	0	0	0	0	0.004
cg01899130	22.347691405842	18.3324545438689	16.5072273446638	FALSE	FALSE	FALSE	FALSE	FALSE	FALSE	14	55348681	GCH1;GCH1;GCH1;GCH1	Unclassified_Cell_type_specific	TRUE		FALSE	FALSE	FALSE	FALSE	FALSE	FALSE	FALSE	FALSE	FALSE	FALSE	FALSE
cg01914776	1.45200840373032			FALSE	FALSE	FALSE	FALSE	FALSE	FALSE	11	16207040	SOX6;SOX6;SOX6;SOX6				FALSE	FALSE	FALSE	FALSE	FALSE	FALSE	FALSE	FALSE	FALSE	FALSE	FALSE	11	16207040	II	R	1	TRUE	11	16207041	rs528182257	G	A	0.000399361	0.0015	0	0	0	0
cg01923073	1.19022751181418			FALSE	FALSE	FALSE	FALSE	FALSE	FALSE	2	177053018	HOXD1;MIR7704;HAGLR;HAGLR;HAGLR;HAGLR;HAGLR;HAGLR	Unclassified_Cell_type_specific			FALSE	FALSE	FALSE	FALSE	FALSE	FALSE	FALSE	FALSE	FALSE	FALSE	FALSE
cg01924448	0.217043327590233	0.894576502846873	0.692159452470734	FALSE	FALSE	FALSE	FALSE	FALSE	FALSE	9	14313043	NFIB		TRUE		FALSE	FALSE	FALSE	FALSE	FALSE	FALSE	FALSE	FALSE	FALSE	FALSE	FALSE
cg01939428		-0.29796836944915	-0.318972321219468	FALSE	FALSE	FALSE	FALSE	FALSE	FALSE	7	156931170	UBE3C		TRUE	TRUE	FALSE	FALSE	FALSE	FALSE	FALSE	FALSE	FALSE	TRUE	TRUE	FALSE	TRUE
cg01949324	-2.94285708761714	-1.61895214732416		FALSE	FALSE	FALSE	FALSE	FALSE	FALSE	2	209431307					FALSE	FALSE	TRUE	FALSE	FALSE	FALSE	FALSE	TRUE	FALSE	FALSE	FALSE	2	209431307	II	F	0	TRUE	2	209431307	rs79292773	C	T	0.00299521	0.0113	0	0	0	0
cg01950192			0.0147949434410581	FALSE	FALSE	FALSE	FALSE	FALSE	FALSE	8	101862766			TRUE		FALSE	FALSE	FALSE	FALSE	FALSE	FALSE	FALSE	FALSE	FALSE	FALSE	FALSE
cg01951459			-0.392665298399719	FALSE	FALSE	FALSE	FALSE	FALSE	FALSE	2	236964187	AGAP1;AGAP1		TRUE		FALSE	FALSE	FALSE	FALSE	FALSE	FALSE	FALSE	FALSE	FALSE	FALSE	FALSE	2	236964187	II	R	1	TRUE	2	236964188	rs556989280	G	A	0.000599042	0.0023	0	0	0	0
cg01953390			0.184574237926004	FALSE	FALSE	FALSE	FALSE	FALSE	FALSE	7	44105764	PGAM2	Unclassified_Cell_type_specific	TRUE		FALSE	FALSE	FALSE	FALSE	FALSE	FALSE	FALSE	FALSE	FALSE	FALSE	FALSE
cg01957732		0.014838219774772	0.230760317825384	FALSE	FALSE	FALSE	FALSE	FALSE	FALSE	6	133561716	EYA4;EYA4;EYA4		TRUE		FALSE	FALSE	FALSE	FALSE	FALSE	FALSE	FALSE	FALSE	FALSE	FALSE	FALSE
cg01960979	-6.56101675207431	-5.58382252739405	-4.32492829385007	FALSE	FALSE	FALSE	FALSE	FALSE	FALSE	16	1611342	IFT140		TRUE		FALSE	FALSE	FALSE	FALSE	FALSE	FALSE	FALSE	FALSE	FALSE	FALSE	FALSE
cg01963189	-1.90076025629154			FALSE	FALSE	FALSE	FALSE	FALSE	FALSE	4	121613795			TRUE		FALSE	FALSE	FALSE	FALSE	FALSE	FALSE	FALSE	FALSE	FALSE	FALSE	FALSE
cg01979105		0.390851023495545		FALSE	FALSE	FALSE	FALSE	FALSE	FALSE	5	145061212					FALSE	FALSE	TRUE	FALSE	FALSE	FALSE	FALSE	FALSE	FALSE	FALSE	FALSE
cg01980115	-0.0571086359658535			FALSE	FALSE	FALSE	FALSE	FALSE	FALSE	19	17336291	OCEL1				TRUE	FALSE	TRUE	FALSE	FALSE	FALSE	FALSE	FALSE	FALSE	FALSE	TRUE
cg01995938	0.326761895692265			FALSE	FALSE	FALSE	FALSE	FALSE	FALSE	11	14994130	CALCA;CALCA;CALCA		TRUE		FALSE	FALSE	FALSE	FALSE	FALSE	FALSE	FALSE	FALSE	FALSE	FALSE	FALSE
cg01996116			0.316115719686345	FALSE	FALSE	FALSE	FALSE	FALSE	FALSE	3	42846907	HIGD1A;HIGD1A;HIGD1A	Promoter_Associated	TRUE		FALSE	FALSE	FALSE	FALSE	FALSE	FALSE	FALSE	FALSE	FALSE	FALSE	FALSE
cg02001991			-0.679931313584428	FALSE	FALSE	FALSE	FALSE	FALSE	FALSE	4	71992842			TRUE		FALSE	FALSE	TRUE	FALSE	FALSE	FALSE	FALSE	FALSE	FALSE	FALSE	FALSE
cg02007606	0.21960230707062			FALSE	FALSE	FALSE	FALSE	FALSE	FALSE	9	27864797					FALSE	FALSE	FALSE	FALSE	FALSE	FALSE	FALSE	FALSE	FALSE	FALSE	FALSE
cg02011723			-0.113184200694197	FALSE	FALSE	FALSE	FALSE	FALSE	FALSE	19	12831888	TNPO2;TNPO2;TNPO2	Promoter_Associated	TRUE		FALSE	FALSE	FALSE	FALSE	FALSE	FALSE	FALSE	FALSE	FALSE	FALSE	FALSE
cg02012483		0.106882884125905		FALSE	FALSE	FALSE	FALSE	FALSE	FALSE	6	30131570	TRIM15		TRUE		FALSE	FALSE	FALSE	FALSE	FALSE	FALSE	FALSE	FALSE	FALSE	FALSE	FALSE
cg02017450	3.68814021298702	1.60165523485901	0.207440815321385	FALSE	FALSE	FALSE	FALSE	FALSE	FALSE	10	10631670			TRUE		FALSE	FALSE	TRUE	FALSE	FALSE	FALSE	FALSE	TRUE	FALSE	FALSE	FALSE	10	10631670	II	F	0	TRUE	10	10631670	rs566164513	C	T	0.000199681	0	0	0	0.001	0
cg02017534	-0.223023272405543		-0.0166731574769612	FALSE	FALSE	FALSE	FALSE	FALSE	FALSE	13	46425999	SIAH3		TRUE		FALSE	FALSE	FALSE	FALSE	FALSE	FALSE	FALSE	FALSE	FALSE	FALSE	FALSE
cg02022733		1.47778197630763	3.12605413893248	FALSE	FALSE	FALSE	FALSE	FALSE	FALSE	5	140864578	PCDHGA4;PCDHGC3;PCDHGA12;PCDHGA11;PCDHGA11;PCDHGA9;PCDHGA1;PCDHGB1;PCDHGC4;PCDHGB6;PCDHGB3;PCDHGC4;PCDHGB7;PCDHGA6;PCDHGA8;PCDHGA10;PCDHGA5;PCDHGB4;PCDHGA3;PCDHGA2;PCDHGA7;PCDHGB2;PCDHGB5;PCDHGC3	Unclassified_Cell_type_specific	TRUE		FALSE	FALSE	FALSE	FALSE	FALSE	FALSE	FALSE	FALSE	FALSE	FALSE	FALSE
cg02024433		-0.251567548271728		FALSE	FALSE	FALSE	FALSE	FALSE	FALSE	16	88879138	APRT;APRT				FALSE	FALSE	FALSE	FALSE	FALSE	FALSE	FALSE	FALSE	FALSE	FALSE	FALSE
cg02030628			-4.53164060040086	FALSE	FALSE	FALSE	FALSE	FALSE	FALSE	11	62554067	TMEM179B;TAF6L	Promoter_Associated	TRUE		FALSE	FALSE	FALSE	FALSE	FALSE	FALSE	TRUE	FALSE	FALSE	FALSE	FALSE
cg02033213		-0.991834058192278		FALSE	FALSE	FALSE	FALSE	FALSE	FALSE	12	41087252	CNTN1;CNTN1		TRUE		FALSE	FALSE	FALSE	FALSE	FALSE	FALSE	FALSE	FALSE	FALSE	FALSE	FALSE
cg02037910	0.00297464871581724			FALSE	FALSE	FALSE	FALSE	FALSE	FALSE	20	50104526	NFATC2;NFATC2;NFATC2;NFATC2;NFATC2;NFATC2;NFATC2;NFATC2				FALSE	FALSE	FALSE	FALSE	FALSE	FALSE	FALSE	FALSE	FALSE	FALSE	FALSE
cg02040705	0.171999387682158			FALSE	FALSE	FALSE	FALSE	FALSE	FALSE	7	29520118	CHN2;CHN2;CHN2;CHN2;CHN2;CHN2;CHN2;CHN2;CHN2;CHN2;CHN2;CHN2;CHN2;CHN2;CHN2				FALSE	FALSE	FALSE	FALSE	FALSE	FALSE	FALSE	FALSE	FALSE	FALSE	FALSE	7	29520118	II	R	1	TRUE	7	29520119	rs555351908	G	A	0.000399361	0	0	0	0.001	0.001
cg02046143			-0.706861372543529	TRUE	FALSE	FALSE	FALSE	FALSE	TRUE	11	133797911	IGSF9B	Promoter_Associated	TRUE		FALSE	FALSE	FALSE	FALSE	FALSE	FALSE	FALSE	FALSE	FALSE	FALSE	FALSE
cg02048807	-0.0573109609872052			FALSE	FALSE	FALSE	FALSE	FALSE	FALSE	14	105444384	AHNAK2	Unclassified	TRUE		FALSE	FALSE	FALSE	FALSE	FALSE	FALSE	FALSE	FALSE	FALSE	FALSE	FALSE
cg02060627			-0.4229731125768	FALSE	FALSE	FALSE	FALSE	FALSE	FALSE	1	22378412	CDC42;CDC42;CDC42		TRUE		FALSE	FALSE	FALSE	FALSE	FALSE	FALSE	FALSE	FALSE	FALSE	FALSE	FALSE
cg02061229		0.137042505233858	0.150753055769683	FALSE	FALSE	FALSE	FALSE	FALSE	FALSE	11	102651208	MMP10	Unclassified_Cell_type_specific	TRUE	TRUE	FALSE	FALSE	FALSE	FALSE	FALSE	FALSE	FALSE	FALSE	FALSE	FALSE	FALSE
cg02067491		2.10357440132649	2.07476818510449	FALSE	FALSE	FALSE	FALSE	FALSE	FALSE	17	3776887	CAMKK1;CAMKK1;CAMKK1		TRUE		FALSE	FALSE	TRUE	FALSE	FALSE	FALSE	FALSE	TRUE	TRUE	FALSE	TRUE
cg02068015		0.607710886059551	1.03281843709826	FALSE	FALSE	FALSE	FALSE	FALSE	FALSE	22	17848581			TRUE		FALSE	FALSE	TRUE	FALSE	FALSE	FALSE	FALSE	FALSE	FALSE	FALSE	FALSE
cg02076100	0.055769266368101	0.056341979614628		FALSE	FALSE	FALSE	FALSE	FALSE	FALSE	3	77369657	ROBO2;ROBO2;ROBO2;ROBO2;ROBO2				FALSE	FALSE	FALSE	FALSE	FALSE	FALSE	FALSE	FALSE	FALSE	FALSE	FALSE
cg02087005	-0.130046445053585			FALSE	FALSE	FALSE	FALSE	FALSE	FALSE	7	156837151			TRUE		FALSE	FALSE	TRUE	FALSE	FALSE	FALSE	FALSE	FALSE	FALSE	FALSE	FALSE
cg02089395		-0.00389034102896356		FALSE	FALSE	FALSE	FALSE	FALSE	FALSE	11	134479357			TRUE		FALSE	FALSE	FALSE	FALSE	FALSE	FALSE	FALSE	TRUE	FALSE	FALSE	FALSE
cg02090160		-1.00988615708407		FALSE	FALSE	FALSE	FALSE	FALSE	FALSE	2	172958880			TRUE		FALSE	FALSE	FALSE	FALSE	FALSE	FALSE	FALSE	FALSE	FALSE	FALSE	FALSE
cg02090569		-0.0958658105984053	-0.434914325072048	FALSE	FALSE	FALSE	FALSE	FALSE	FALSE	14	36989588	NKX2-1;NKX2-1		TRUE		FALSE	FALSE	FALSE	FALSE	FALSE	FALSE	FALSE	FALSE	FALSE	FALSE	FALSE
cg02091185			0.301651391394333	FALSE	FALSE	FALSE	FALSE	FALSE	FALSE	5	170288766	RANBP17		TRUE		FALSE	FALSE	FALSE	FALSE	FALSE	FALSE	FALSE	FALSE	FALSE	FALSE	FALSE
cg02093062		-0.0409511351894524	-0.566253672234802	FALSE	FALSE	FALSE	FALSE	FALSE	FALSE	10	99496557	ZFYVE27;ZFYVE27;ZFYVE27	Promoter_Associated	TRUE		FALSE	FALSE	FALSE	FALSE	FALSE	FALSE	FALSE	FALSE	FALSE	FALSE	FALSE
cg02097890			-1.32329538550574	FALSE	FALSE	FALSE	FALSE	FALSE	FALSE	1	233007486			TRUE		TRUE	FALSE	TRUE	FALSE	FALSE	FALSE	FALSE	FALSE	FALSE	FALSE	TRUE	1	233007486	II	R	1	TRUE	1	233007487	rs150769246	G	A	0.0413339	0.0446	0.1009	0.0089	0.0511	0.0188
cg02099699	-0.879401109408005			FALSE	FALSE	FALSE	FALSE	FALSE	FALSE	11	71194166	NADSYN1				FALSE	FALSE	TRUE	FALSE	FALSE	FALSE	FALSE	FALSE	FALSE	FALSE	FALSE	11	71194166	II	R	1	TRUE	11	71194167	rs142495630	G	A	0.000599042	0	0	0.002	0.001	0
cg02104130	0.450650892174897			FALSE	FALSE	FALSE	FALSE	FALSE	FALSE	11	45937020	PEX16;PEX16	Gene_Associated_Cell_type_specific	TRUE		FALSE	FALSE	FALSE	FALSE	FALSE	FALSE	TRUE	FALSE	FALSE	FALSE	FALSE
cg02105458			-0.236668174517184	FALSE	FALSE	FALSE	FALSE	FALSE	FALSE	15	93653048			TRUE		FALSE	FALSE	FALSE	FALSE	FALSE	FALSE	FALSE	FALSE	FALSE	FALSE	FALSE
cg02105519			-2.34346325227805	FALSE	FALSE	FALSE	FALSE	FALSE	FALSE	5	140306205	PCDHA7;PCDHA12;PCDHA6;PCDHAC1;PCDHA10;PCDHA4;PCDHA11;PCDHA8;PCDHA6;PCDHA1;PCDHA2;PCDHA1;PCDHA9;PCDHA13;PCDHA5;PCDHA3;PCDHAC1;PCDHA10		TRUE		FALSE	FALSE	FALSE	FALSE	FALSE	FALSE	FALSE	FALSE	FALSE	FALSE	FALSE
cg02107279			0.021445739096376	FALSE	FALSE	FALSE	FALSE	FALSE	FALSE	5	14870749	ANKH	Unclassified_Cell_type_specific	TRUE		FALSE	FALSE	FALSE	FALSE	FALSE	FALSE	FALSE	FALSE	FALSE	FALSE	FALSE
cg02113184			0.984049545962334	FALSE	FALSE	FALSE	FALSE	FALSE	FALSE	3	186285622	TBCCD1;TBCCD1	Promoter_Associated	TRUE		FALSE	FALSE	TRUE	FALSE	FALSE	FALSE	FALSE	FALSE	FALSE	FALSE	FALSE
cg02114264		-0.34722456680678		FALSE	FALSE	FALSE	FALSE	FALSE	FALSE	6	84775807	MRAP2				FALSE	FALSE	TRUE	FALSE	FALSE	FALSE	FALSE	FALSE	FALSE	FALSE	FALSE
cg02119091	-0.164969332617564			FALSE	FALSE	FALSE	FALSE	FALSE	FALSE	8	11553749			TRUE		FALSE	FALSE	TRUE	FALSE	FALSE	FALSE	FALSE	FALSE	FALSE	FALSE	FALSE
cg02132058	-0.114044458021314			FALSE	FALSE	FALSE	FALSE	FALSE	FALSE	3	170451961			TRUE		FALSE	FALSE	FALSE	FALSE	FALSE	FALSE	FALSE	TRUE	TRUE	FALSE	TRUE	3	170451961	II	R	1	TRUE	3	170451962	rs562944	G	A	0.346845	0.2648	0.2968	0.2107	0.3824	0.5903
cg02142657	-2.64129263186362			FALSE	FALSE	FALSE	FALSE	FALSE	FALSE	14	77278949	ANGEL1	Promoter_Associated	TRUE		FALSE	FALSE	FALSE	FALSE	FALSE	FALSE	FALSE	FALSE	FALSE	FALSE	FALSE
cg02149160	-0.181160944071129			FALSE	FALSE	FALSE	FALSE	FALSE	FALSE	19	14183811	MIR1199;LOC113230;LOC113230				FALSE	FALSE	FALSE	FALSE	FALSE	FALSE	FALSE	FALSE	FALSE	FALSE	FALSE
cg02150820	-1.20906762262348		-0.532653006521276	FALSE	FALSE	FALSE	FALSE	FALSE	FALSE	17	77390045	HRNBP3		TRUE		FALSE	FALSE	FALSE	FALSE	FALSE	FALSE	FALSE	FALSE	FALSE	FALSE	FALSE
cg02158063	-1.85422532870224			FALSE	FALSE	FALSE	FALSE	FALSE	FALSE	9	140971469	CACNA1B;CACNA1B				FALSE	FALSE	TRUE	FALSE	FALSE	FALSE	FALSE	FALSE	FALSE	FALSE	FALSE	9	140971469	II	R	1	TRUE	9	140971470	rs570111691	G	A	0.000399361	8e-04	0	0	0.001	0
cg02165095		0.617351997950006	1.75287147337799	FALSE	FALSE	FALSE	FALSE	FALSE	FALSE	10	17428870	ST8SIA6		TRUE		FALSE	FALSE	TRUE	FALSE	FALSE	FALSE	FALSE	FALSE	FALSE	FALSE	FALSE	10	17428870	I	R	2	TRUE	10	17428872	rs61842121	C	A	0.000199681	0	0	0	0	0.001
cg02166010	0.0271765083093955			FALSE	FALSE	FALSE	FALSE	FALSE	FALSE	2	107479586	ST6GAL2;ST6GAL2;ST6GAL2				FALSE	FALSE	TRUE	FALSE	FALSE	FALSE	TRUE	FALSE	FALSE	FALSE	FALSE
cg02166313		-2.56900186344835		FALSE	FALSE	FALSE	FALSE	FALSE	FALSE	14	96968050	PAPOLA		TRUE	TRUE	FALSE	FALSE	TRUE	FALSE	FALSE	FALSE	FALSE	FALSE	FALSE	FALSE	FALSE
cg02184008			-0.291984661070994	FALSE	FALSE	FALSE	FALSE	FALSE	FALSE	11	44333072	ALX4		TRUE		FALSE	FALSE	FALSE	FALSE	FALSE	FALSE	FALSE	FALSE	FALSE	FALSE	FALSE
cg02184540		-0.0104253932854024	-0.262291816486113	FALSE	FALSE	FALSE	FALSE	FALSE	FALSE	6	30022807	NCRNA00171		TRUE		FALSE	FALSE	FALSE	FALSE	FALSE	FALSE	FALSE	TRUE	TRUE	FALSE	TRUE	6	30022807	II	R	1	TRUE	6	30022808	rs9261258	G	A	0.167332	0.2943	0.1081	0.0805	0.1401	0.1548
cg02195657			0.546169585721196	FALSE	FALSE	FALSE	FALSE	FALSE	FALSE	1	20617283	VWA5B1		TRUE		FALSE	FALSE	FALSE	FALSE	FALSE	FALSE	FALSE	FALSE	FALSE	FALSE	FALSE
cg02206259			-0.635248012143838	FALSE	FALSE	FALSE	FALSE	FALSE	FALSE	1	231003485	C1orf198;C1orf198		TRUE	TRUE	FALSE	FALSE	TRUE	FALSE	FALSE	FALSE	FALSE	FALSE	FALSE	FALSE	FALSE
cg02210934		-0.16502188361337	-0.760294356682858	FALSE	FALSE	FALSE	FALSE	FALSE	FALSE	14	105511982		Unclassified	TRUE		FALSE	FALSE	FALSE	FALSE	FALSE	FALSE	FALSE	FALSE	FALSE	FALSE	FALSE
cg02219001	-1.93955613021846			FALSE	FALSE	FALSE	FALSE	FALSE	FALSE	11	7780688					FALSE	FALSE	FALSE	FALSE	FALSE	FALSE	FALSE	FALSE	FALSE	FALSE	FALSE
cg02219949			0.0115254066053657	FALSE	FALSE	FALSE	FALSE	FALSE	FALSE	17	45927392	SP6	Unclassified_Cell_type_specific	TRUE		FALSE	FALSE	FALSE	FALSE	FALSE	FALSE	FALSE	FALSE	FALSE	FALSE	FALSE
cg02224133		-0.644067024405235	-0.608357575318067	FALSE	FALSE	FALSE	FALSE	FALSE	FALSE	2	219895417	CCDC108		TRUE		FALSE	FALSE	FALSE	FALSE	FALSE	FALSE	TRUE	FALSE	FALSE	FALSE	FALSE
cg02225060		-0.047182822371142		FALSE	FALSE	FALSE	FALSE	FALSE	FALSE	4	189183987					FALSE	FALSE	FALSE	FALSE	FALSE	FALSE	FALSE	TRUE	TRUE	FALSE	TRUE	4	189183987	II	R	1	TRUE	4	189183988	rs74967536	G	A	0.13099	0.0083	0.3055	0.3082	0.1135	0.0119
cg02228185	-0.872771904941486	-0.764236264244328	-0.808316559565854	FALSE	FALSE	TRUE	TRUE	FALSE	FALSE	17	3379567	ASPA;ASPA		TRUE	TRUE	FALSE	FALSE	FALSE	FALSE	FALSE	FALSE	FALSE	FALSE	FALSE	FALSE	FALSE
cg02234489	1.38413336557724			FALSE	FALSE	FALSE	FALSE	FALSE	FALSE	17	71547421	SDK2		TRUE		FALSE	FALSE	FALSE	FALSE	FALSE	FALSE	FALSE	FALSE	FALSE	FALSE	FALSE
cg02238229		0.151800026505238		FALSE	FALSE	FALSE	FALSE	FALSE	FALSE	14	106373139					FALSE	FALSE	FALSE	FALSE	FALSE	FALSE	FALSE	FALSE	FALSE	FALSE	FALSE
cg02243946	0.0201559890688417			FALSE	FALSE	FALSE	FALSE	FALSE	FALSE	8	1423352			TRUE		FALSE	FALSE	TRUE	FALSE	FALSE	FALSE	FALSE	FALSE	FALSE	FALSE	FALSE	8	1423352	II	F	0	TRUE	8	1423352	rs141161462	C	T	0.00419329	0	0.0101	0.0119	0.002	0
cg02246225		-0.154108359117637	-0.123010941002383	FALSE	FALSE	FALSE	FALSE	FALSE	FALSE	10	2210772			TRUE		FALSE	FALSE	FALSE	FALSE	FALSE	FALSE	FALSE	TRUE	TRUE	FALSE	TRUE	10	2210772	II	R	1	TRUE	10	2210773	rs113912243	G	A	0.0119808	0.0015	0.0259	0.0378	0.002	0
cg02260587	0.12480800677889	0.964380230109549	0.474392011824002	FALSE	FALSE	FALSE	FALSE	FALSE	FALSE	5	140474248	PCDHB2;PCDHB2		TRUE	TRUE	FALSE	FALSE	FALSE	FALSE	FALSE	FALSE	FALSE	FALSE	FALSE	FALSE	FALSE
cg02264665	-0.0966165694232642			FALSE	FALSE	FALSE	FALSE	FALSE	FALSE	8	100047082	VPS13B;VPS13B;VPS13B;VPS13B;VPS13B				FALSE	FALSE	FALSE	FALSE	FALSE	FALSE	FALSE	FALSE	FALSE	FALSE	FALSE	8	100047082	II	R	1	TRUE	8	100047083	rs568238030	G	A	0.000399361	0	0	0.001	0.001	0
cg02267408	-0.0416947115311743		-0.584806464207599	FALSE	FALSE	FALSE	FALSE	FALSE	FALSE	1	47914869			TRUE		FALSE	FALSE	FALSE	FALSE	FALSE	FALSE	FALSE	FALSE	FALSE	FALSE	FALSE
cg02286642	-0.143915499441925	-1.18362341021183	-0.759542585812189	FALSE	FALSE	FALSE	FALSE	FALSE	FALSE	19	24270073	ZNF254;ZNF254	Promoter_Associated	TRUE	TRUE	TRUE	FALSE	FALSE	FALSE	FALSE	FALSE	FALSE	FALSE	FALSE	FALSE	TRUE
cg02290284		0.330999896881986		FALSE	FALSE	FALSE	FALSE	FALSE	FALSE	8	144275267					FALSE	FALSE	TRUE	FALSE	FALSE	FALSE	FALSE	FALSE	FALSE	FALSE	FALSE
cg02294020		-3.09973460358751	-1.57380184118221	FALSE	FALSE	FALSE	FALSE	FALSE	FALSE	4	658058	PDE6B;PDE6B;PDE6B	Promoter_Associated	TRUE		FALSE	FALSE	FALSE	FALSE	FALSE	FALSE	FALSE	FALSE	FALSE	FALSE	FALSE
cg02301528			-0.20898500336359	FALSE	FALSE	FALSE	FALSE	FALSE	FALSE	12	12939519	APOLD1;APOLD1	Promoter_Associated	TRUE		FALSE	FALSE	FALSE	FALSE	FALSE	FALSE	FALSE	FALSE	FALSE	FALSE	FALSE
cg02301706	1.33664799844381			FALSE	FALSE	FALSE	FALSE	FALSE	FALSE	13	75933519	TBC1D4;TBC1D4;TBC1D4				FALSE	FALSE	FALSE	FALSE	FALSE	FALSE	FALSE	FALSE	FALSE	FALSE	FALSE
cg02311456			0.130771993113838	FALSE	FALSE	FALSE	FALSE	FALSE	FALSE	4	6710661	MRFAP1L1		TRUE		FALSE	FALSE	FALSE	FALSE	FALSE	FALSE	FALSE	FALSE	FALSE	FALSE	FALSE
cg02314019		0.957149083156272		FALSE	FALSE	FALSE	FALSE	FALSE	FALSE	18	7575762	PTPRM;PTPRM	Unclassified_Cell_type_specific			FALSE	FALSE	FALSE	FALSE	FALSE	FALSE	FALSE	FALSE	FALSE	FALSE	FALSE
cg02317299	-7.26515766246103	-1.49606924123245	-1.48316541741253	FALSE	FALSE	FALSE	FALSE	FALSE	FALSE	17	1390182	MYO1C;MYO1C;MYO1C	Unclassified	TRUE		FALSE	FALSE	FALSE	FALSE	FALSE	FALSE	TRUE	FALSE	FALSE	FALSE	FALSE
cg02324227			0.0975724677209614	FALSE	FALSE	FALSE	FALSE	FALSE	FALSE	5	180591594			TRUE		FALSE	FALSE	TRUE	FALSE	FALSE	FALSE	FALSE	FALSE	FALSE	FALSE	FALSE
cg02325434		-0.0573673488526582		FALSE	FALSE	FALSE	FALSE	FALSE	FALSE	1	168849451					FALSE	FALSE	TRUE	FALSE	FALSE	FALSE	FALSE	FALSE	FALSE	FALSE	FALSE
cg02329576		-0.0404515191116072		FALSE	FALSE	FALSE	FALSE	FALSE	FALSE	7	3342048	SDK1	Unclassified	TRUE		FALSE	FALSE	FALSE	FALSE	FALSE	FALSE	FALSE	FALSE	FALSE	FALSE	FALSE
cg02334987		0.00240790212176819	0.18129357560333	FALSE	FALSE	FALSE	FALSE	FALSE	FALSE	16	751450	FBXL16	Unclassified_Cell_type_specific	TRUE		FALSE	FALSE	FALSE	FALSE	FALSE	FALSE	FALSE	FALSE	FALSE	FALSE	FALSE	16	751450	II	F	0	TRUE	16	751450	rs528936045	C	T	0.000199681	8e-04	0	0	0	0
cg02339182		0.0304310206437186		FALSE	FALSE	FALSE	FALSE	FALSE	FALSE	6	108172235					FALSE	FALSE	TRUE	FALSE	FALSE	FALSE	FALSE	FALSE	FALSE	FALSE	FALSE	6	108172235	II	R	1	TRUE	6	108172236	rs186833829	G	A	0.00199681	0	0.0043	0.003	0.0041	0
cg02340018			1.27358615400284	FALSE	FALSE	FALSE	FALSE	FALSE	FALSE	2	105469315			TRUE		FALSE	FALSE	FALSE	FALSE	FALSE	FALSE	TRUE	FALSE	FALSE	FALSE	FALSE
cg02342887		-0.102631117064683		FALSE	FALSE	FALSE	FALSE	FALSE	FALSE	22	22523371					FALSE	FALSE	FALSE	FALSE	FALSE	FALSE	FALSE	FALSE	FALSE	FALSE	FALSE
cg02344527	0.11771834446165			FALSE	FALSE	FALSE	FALSE	FALSE	FALSE	11	102702414		Unclassified_Cell_type_specific	TRUE		FALSE	FALSE	FALSE	FALSE	FALSE	FALSE	FALSE	FALSE	FALSE	FALSE	FALSE
cg02347989	0.506662802589512			FALSE	FALSE	FALSE	FALSE	FALSE	FALSE	11	65634083	EFEMP2		TRUE		FALSE	FALSE	FALSE	FALSE	FALSE	FALSE	FALSE	FALSE	FALSE	FALSE	FALSE
cg02349066	-0.332472096256643			FALSE	FALSE	FALSE	FALSE	FALSE	FALSE	1	182557546	RNASEL	Promoter_Associated			FALSE	FALSE	TRUE	FALSE	FALSE	FALSE	FALSE	FALSE	FALSE	FALSE	FALSE
cg02351925		0.956719064397359	1.23021507497865	FALSE	FALSE	FALSE	FALSE	FALSE	FALSE	19	4770775	C19orf30;MIR7-3		TRUE		FALSE	FALSE	FALSE	FALSE	FALSE	FALSE	FALSE	FALSE	FALSE	FALSE	FALSE
cg02352369		-0.295943723240322	-0.0983473605042309	FALSE	FALSE	FALSE	FALSE	FALSE	FALSE	11	97029475			TRUE		FALSE	FALSE	TRUE	FALSE	FALSE	FALSE	FALSE	FALSE	FALSE	FALSE	FALSE
cg02363934			-1.11274614124929	FALSE	FALSE	FALSE	FALSE	FALSE	FALSE	16	3030953	PKMYT1;PKMYT1	Promoter_Associated	TRUE		FALSE	FALSE	FALSE	FALSE	FALSE	FALSE	TRUE	FALSE	FALSE	FALSE	FALSE
cg02364438	-0.236075926187222			FALSE	FALSE	FALSE	FALSE	FALSE	FALSE	3	160935318					FALSE	FALSE	TRUE	FALSE	FALSE	FALSE	FALSE	FALSE	FALSE	FALSE	FALSE	3	160935318	II	F	0	TRUE	3	160935318	rs549416452	C	T	0.000199681	0	0.0014	0	0	0
cg02372056	3.02203003382891			FALSE	FALSE	FALSE	FALSE	FALSE	FALSE	11	64684731	ATG2A	Promoter_Associated	TRUE		FALSE	FALSE	FALSE	FALSE	FALSE	FALSE	TRUE	FALSE	FALSE	FALSE	FALSE
cg02383785		0.988903562477222	0.340772897229305	FALSE	FALSE	FALSE	TRUE	FALSE	FALSE	7	127808848		Unclassified_Cell_type_specific	TRUE		FALSE	FALSE	FALSE	FALSE	FALSE	FALSE	FALSE	FALSE	FALSE	FALSE	FALSE
cg02384170	0.144670264259562			FALSE	FALSE	FALSE	FALSE	FALSE	FALSE	16	47498131	PHKB;PHKB				FALSE	FALSE	FALSE	FALSE	FALSE	FALSE	FALSE	FALSE	FALSE	FALSE	FALSE
cg02384661			-0.370778039965433	FALSE	FALSE	FALSE	FALSE	FALSE	FALSE	12	54369638	HOXC11	Unclassified	TRUE		FALSE	FALSE	FALSE	FALSE	FALSE	FALSE	FALSE	FALSE	FALSE	FALSE	FALSE
cg02386155	0.107985408650085			FALSE	FALSE	FALSE	FALSE	FALSE	FALSE	2	102401767	MAP4K4;MAP4K4;MAP4K4;MAP4K4;MAP4K4				FALSE	FALSE	FALSE	FALSE	FALSE	FALSE	FALSE	FALSE	FALSE	FALSE	FALSE	2	102401767	II	F	0	TRUE	2	102401767	rs565371790	C	T	0.000199681	0	0	0.001	0	0
cg02391441	0.0253957888416389			FALSE	FALSE	FALSE	FALSE	FALSE	FALSE	19	37893981			TRUE		FALSE	FALSE	FALSE	FALSE	FALSE	FALSE	FALSE	FALSE	FALSE	FALSE	FALSE
cg02422265		0.22635591363279		FALSE	FALSE	FALSE	FALSE	FALSE	FALSE	7	1121644	C7orf50;C7orf50;C7orf50				FALSE	FALSE	FALSE	FALSE	FALSE	FALSE	FALSE	FALSE	FALSE	FALSE	FALSE
cg02426324			0.547875608799224	FALSE	FALSE	FALSE	FALSE	FALSE	TRUE	7	40680454	C7orf10		TRUE		FALSE	FALSE	FALSE	FALSE	FALSE	FALSE	FALSE	FALSE	FALSE	FALSE	FALSE
cg02437493	0.751365738488898			FALSE	FALSE	FALSE	FALSE	FALSE	FALSE	6	11899229					FALSE	FALSE	TRUE	FALSE	FALSE	FALSE	FALSE	TRUE	FALSE	FALSE	FALSE
cg02441474			0.0207102084306267	FALSE	FALSE	FALSE	FALSE	FALSE	FALSE	16	89165300	ACSF3;ACSF3;ACSF3		TRUE		FALSE	FALSE	FALSE	FALSE	FALSE	FALSE	FALSE	FALSE	FALSE	FALSE	FALSE
cg02441647		0.261953409179376		FALSE	FALSE	FALSE	FALSE	FALSE	FALSE	3	99357499	COL8A1;COL8A1;MIR548G;COL8A1;COL8A1		TRUE	TRUE	FALSE	FALSE	FALSE	FALSE	FALSE	FALSE	FALSE	TRUE	FALSE	FALSE	FALSE	3	99357499	II	F	0	TRUE	3	99357499	rs74328264	C	T	0.00978435	0.034	0.0058	0	0	0
cg02446475		0.0267968918058926	0.347529732134265	FALSE	FALSE	FALSE	FALSE	FALSE	FALSE	6	31275807		Promoter_Associated	TRUE		FALSE	FALSE	FALSE	FALSE	FALSE	FALSE	FALSE	FALSE	FALSE	FALSE	FALSE
cg02447115		-1.38818590425947		FALSE	FALSE	FALSE	FALSE	FALSE	FALSE	4	7587863	SORCS2				FALSE	FALSE	TRUE	FALSE	FALSE	FALSE	FALSE	FALSE	FALSE	FALSE	FALSE
cg02452500		0.186864054342186		FALSE	FALSE	FALSE	FALSE	FALSE	TRUE	11	13161927		Unclassified_Cell_type_specific	TRUE		FALSE	FALSE	FALSE	FALSE	FALSE	FALSE	FALSE	FALSE	FALSE	FALSE	FALSE
cg02459042		-0.223401691299569	-0.00823958924143172	FALSE	FALSE	FALSE	FALSE	FALSE	FALSE	17	821621	NXN		TRUE		FALSE	FALSE	FALSE	FALSE	FALSE	FALSE	FALSE	FALSE	FALSE	FALSE	FALSE
cg02463440			-0.0398859862069061	FALSE	FALSE	FALSE	FALSE	FALSE	FALSE	8	22132932	PIWIL2;PIWIL2		TRUE		FALSE	FALSE	FALSE	FALSE	FALSE	FALSE	FALSE	FALSE	FALSE	FALSE	FALSE	8	22132932	I	R	2	TRUE	8	22132934	rs547217021	G	C	0.00119808	0.0045	0	0	0	0
cg02469790	-0.242109389028738			FALSE	FALSE	FALSE	FALSE	FALSE	FALSE	17	74071705	GALR2		TRUE		FALSE	FALSE	FALSE	FALSE	FALSE	FALSE	FALSE	FALSE	FALSE	FALSE	FALSE
cg02482233	-0.0842322416308107			FALSE	FALSE	FALSE	FALSE	FALSE	FALSE	7	56031952	GBAS	Promoter_Associated	TRUE		FALSE	FALSE	FALSE	FALSE	FALSE	FALSE	FALSE	FALSE	FALSE	FALSE	FALSE
cg02489157			-0.0307038272490327	FALSE	FALSE	FALSE	FALSE	FALSE	FALSE	21	43529162	UMODL1;UMODL1;C21orf128		TRUE		TRUE	FALSE	FALSE	TRUE	TRUE	TRUE	TRUE	TRUE	TRUE	FALSE	TRUE
cg02493211		-0.150970279142852	-0.574603860512882	FALSE	FALSE	FALSE	FALSE	FALSE	FALSE	11	118781633	BCL9L	Unclassified_Cell_type_specific	TRUE		FALSE	FALSE	FALSE	FALSE	FALSE	FALSE	TRUE	FALSE	FALSE	FALSE	FALSE
cg02495310		2.01601620750086		FALSE	FALSE	FALSE	FALSE	FALSE	FALSE	5	134366831	PITX1		TRUE		FALSE	FALSE	FALSE	FALSE	FALSE	FALSE	FALSE	FALSE	FALSE	FALSE	FALSE	5	134366831	II	R	1	TRUE	5	134366832	rs556408814	G	A	0.000998403	0.0038	0	0	0	0
cg02501779		-0.766370744455607		FALSE	FALSE	FALSE	FALSE	FALSE	FALSE	20	54579355	CBLN4;CBLN4		TRUE	TRUE	FALSE	FALSE	FALSE	FALSE	FALSE	FALSE	FALSE	FALSE	FALSE	FALSE	FALSE	20	54579355	II	F	0	TRUE	20	54579355	rs572447134	C	G	0.000199681	0	0	0	0.001	0
cg02506275		0.0855210375220113		FALSE	FALSE	FALSE	FALSE	FALSE	FALSE	12	130650643			TRUE		FALSE	FALSE	FALSE	FALSE	FALSE	FALSE	FALSE	FALSE	FALSE	FALSE	FALSE
cg02525199		-0.317760994731285		FALSE	FALSE	FALSE	FALSE	FALSE	FALSE	17	64911103		Unclassified_Cell_type_specific			FALSE	FALSE	FALSE	FALSE	FALSE	FALSE	FALSE	FALSE	FALSE	FALSE	FALSE
cg02533235	3.30848480399199			FALSE	FALSE	FALSE	FALSE	FALSE	FALSE	10	127512031	BCCIP;UROS;BCCIP;BCCIP	Promoter_Associated	TRUE		FALSE	FALSE	FALSE	FALSE	FALSE	FALSE	FALSE	FALSE	FALSE	FALSE	FALSE
cg02533423		0.3652115648893	0.536914414352178	FALSE	FALSE	FALSE	FALSE	FALSE	TRUE	7	27232150			TRUE		FALSE	FALSE	FALSE	FALSE	FALSE	FALSE	FALSE	FALSE	FALSE	FALSE	FALSE
cg02533585	0.0613640290294384			FALSE	FALSE	FALSE	FALSE	FALSE	FALSE	1	95426090	LOC729970				FALSE	FALSE	FALSE	FALSE	FALSE	FALSE	FALSE	FALSE	FALSE	FALSE	FALSE	1	95426090	II	F	0	TRUE	1	95426090	rs147157454	C	T	0.00559105	0	0	0.004	0.0245	0
cg02537948		-0.804172918070425		FALSE	FALSE	FALSE	FALSE	FALSE	FALSE	16	56225915	LOC283856;GNAO1;GNAO1;GNAO1;GNAO1	Unclassified_Cell_type_specific			FALSE	FALSE	FALSE	FALSE	FALSE	FALSE	FALSE	FALSE	FALSE	FALSE	FALSE
cg02538752	0.0111126235993071	0.448174101026374		FALSE	FALSE	FALSE	FALSE	FALSE	FALSE	2	54341965	ACYP2				FALSE	FALSE	FALSE	FALSE	FALSE	FALSE	FALSE	FALSE	FALSE	FALSE	FALSE
cg02539682			-0.12618766978319	FALSE	FALSE	FALSE	FALSE	FALSE	FALSE	12	54132444		Unclassified	TRUE		FALSE	FALSE	FALSE	FALSE	FALSE	FALSE	FALSE	FALSE	FALSE	FALSE	FALSE
cg02546829	0.40141558853343			FALSE	FALSE	FALSE	FALSE	FALSE	FALSE	5	16427900	LOC101929505				FALSE	FALSE	FALSE	FALSE	FALSE	FALSE	FALSE	FALSE	FALSE	FALSE	FALSE
cg02576219		-0.0832958835664456	-1.76838801669725	FALSE	FALSE	FALSE	FALSE	FALSE	FALSE	20	34894885		Unclassified	TRUE		FALSE	FALSE	FALSE	FALSE	FALSE	FALSE	FALSE	FALSE	FALSE	FALSE	FALSE
cg02585329		-0.364447064063351	-0.45594289758084	FALSE	FALSE	FALSE	FALSE	FALSE	FALSE	6	89294475			TRUE		FALSE	FALSE	FALSE	FALSE	FALSE	FALSE	FALSE	TRUE	FALSE	FALSE	FALSE	6	89294475	II	F	0	TRUE	6	89294475	rs73490502	C	T	0.00199681	0.0068	0.0014	0	0	0
cg02590366			0.229283930399311	FALSE	FALSE	FALSE	FALSE	FALSE	FALSE	16	56702653	MT1G;MT1H		TRUE		FALSE	FALSE	FALSE	FALSE	FALSE	TRUE	TRUE	FALSE	FALSE	FALSE	TRUE
cg02592062		-0.126451663904493	-0.553752423342734	FALSE	FALSE	FALSE	FALSE	FALSE	FALSE	19	19043788	HOMER3;HOMER3;HOMER3;HOMER3;HOMER3	Unclassified	TRUE		FALSE	FALSE	FALSE	FALSE	FALSE	FALSE	FALSE	FALSE	FALSE	FALSE	FALSE
cg02593581	0.0978593139199084			FALSE	FALSE	FALSE	FALSE	FALSE	FALSE	11	119414831					FALSE	FALSE	TRUE	FALSE	FALSE	FALSE	FALSE	FALSE	FALSE	FALSE	FALSE	11	119414831	II	R	1	TRUE	11	119414832	rs571759498	G	A	0.000199681	0	0	0	0	0.001
cg02595377		-0.527846307873105	-0.0882189179506867	FALSE	FALSE	FALSE	FALSE	FALSE	FALSE	2	220387323	ACCN4;ACCN4	Unclassified_Cell_type_specific	TRUE		FALSE	FALSE	FALSE	FALSE	FALSE	FALSE	FALSE	FALSE	FALSE	FALSE	FALSE
cg02598773			0.0812244888756446	FALSE	FALSE	FALSE	FALSE	FALSE	FALSE	12	132891957	GALNT9		TRUE		FALSE	FALSE	FALSE	FALSE	FALSE	TRUE	TRUE	FALSE	FALSE	FALSE	TRUE
cg02615157			2.52664246111133	FALSE	FALSE	FALSE	FALSE	FALSE	FALSE	19	9946560	PIN1		TRUE	TRUE	FALSE	FALSE	FALSE	FALSE	FALSE	FALSE	FALSE	FALSE	FALSE	FALSE	FALSE
cg02615905	-1.48751571303664			FALSE	FALSE	FALSE	FALSE	FALSE	FALSE	15	66112205					FALSE	FALSE	TRUE	FALSE	FALSE	FALSE	FALSE	FALSE	FALSE	FALSE	FALSE
cg02645970			-1.56839056640001	FALSE	FALSE	FALSE	FALSE	FALSE	FALSE	4	55100232	PDGFRA	Unclassified	TRUE		FALSE	FALSE	FALSE	FALSE	FALSE	FALSE	FALSE	FALSE	FALSE	FALSE	FALSE
cg02669012	-0.232705403517572	-1.10437275120076		FALSE	FALSE	FALSE	FALSE	FALSE	FALSE	10	58382013		Unclassified_Cell_type_specific			FALSE	FALSE	FALSE	FALSE	FALSE	FALSE	FALSE	FALSE	FALSE	FALSE	FALSE
cg02671421			-0.00351217835816753	FALSE	FALSE	FALSE	FALSE	FALSE	FALSE	1	149069731			TRUE		TRUE	FALSE	TRUE	FALSE	FALSE	FALSE	TRUE	FALSE	FALSE	FALSE	TRUE
cg02687786		-0.347030780857382		FALSE	FALSE	FALSE	FALSE	FALSE	FALSE	4	16971135			TRUE		FALSE	FALSE	FALSE	FALSE	FALSE	FALSE	FALSE	FALSE	FALSE	FALSE	FALSE
cg02691005	-0.31857209020694			FALSE	FALSE	FALSE	FALSE	FALSE	FALSE	12	20523258	PDE3A				FALSE	FALSE	FALSE	FALSE	FALSE	FALSE	FALSE	FALSE	FALSE	FALSE	FALSE
cg02691192			0.377991560027947	FALSE	FALSE	FALSE	FALSE	FALSE	FALSE	17	59693501			TRUE		FALSE	FALSE	TRUE	FALSE	FALSE	FALSE	FALSE	FALSE	FALSE	FALSE	FALSE
cg02693157		0.618805804128965	0.57708388021401	FALSE	FALSE	FALSE	FALSE	FALSE	FALSE	15	87892167			TRUE		FALSE	FALSE	TRUE	FALSE	FALSE	FALSE	FALSE	FALSE	FALSE	FALSE	FALSE
cg02694676		-0.281408300812987		FALSE	FALSE	FALSE	FALSE	FALSE	FALSE	11	69455726	CCND1	Promoter_Associated	TRUE		FALSE	FALSE	FALSE	FALSE	FALSE	FALSE	FALSE	FALSE	FALSE	FALSE	FALSE
cg02707307			-0.453198032283378	FALSE	FALSE	FALSE	FALSE	FALSE	FALSE	9	130370151		Promoter_Associated	TRUE		FALSE	FALSE	FALSE	FALSE	FALSE	FALSE	FALSE	FALSE	FALSE	FALSE	FALSE
cg02709834	-0.00175053083193269			FALSE	FALSE	FALSE	FALSE	FALSE	FALSE	1	75198841	CRYZ;TYW3;CRYZ;CRYZ;TYW3;CRYZ;CRYZ;CRYZ;TYW3;TYW3;CRYZ;CRYZ;TYW3	Promoter_Associated	TRUE		FALSE	FALSE	FALSE	FALSE	FALSE	FALSE	FALSE	FALSE	FALSE	FALSE	FALSE
cg02711397		1.15266609347719	1.47762252124514	FALSE	FALSE	FALSE	FALSE	FALSE	FALSE	19	39360313	RINL	Promoter_Associated	TRUE		FALSE	FALSE	FALSE	FALSE	FALSE	FALSE	FALSE	FALSE	FALSE	FALSE	FALSE
cg02717887		-0.0257306726009527	-0.219263357056082	FALSE	FALSE	FALSE	FALSE	FALSE	FALSE	19	12251057	ZNF20;ZNF20	Promoter_Associated	TRUE		FALSE	FALSE	FALSE	FALSE	FALSE	FALSE	FALSE	FALSE	FALSE	FALSE	FALSE
cg02722637			0.0544278744762671	FALSE	FALSE	FALSE	FALSE	FALSE	FALSE	12	4922070	KCNA6;KCNA6		TRUE		FALSE	FALSE	FALSE	FALSE	FALSE	FALSE	FALSE	FALSE	FALSE	FALSE	FALSE
cg02723741		-0.853022306709182		FALSE	FALSE	FALSE	FALSE	FALSE	FALSE	11	19281326		Unclassified			FALSE	FALSE	FALSE	FALSE	FALSE	FALSE	FALSE	FALSE	FALSE	FALSE	FALSE
cg02728263			0.0402127088500025	FALSE	FALSE	FALSE	FALSE	FALSE	FALSE	9	34622261	ARID3C		TRUE		FALSE	FALSE	FALSE	FALSE	FALSE	FALSE	FALSE	FALSE	FALSE	FALSE	FALSE
cg02732777	-0.273034915139729			FALSE	FALSE	FALSE	FALSE	FALSE	FALSE	1	163309444	NUF2;NUF2				FALSE	FALSE	FALSE	FALSE	FALSE	FALSE	FALSE	FALSE	FALSE	FALSE	FALSE	1	163309444	II	R	1	TRUE	1	163309445	rs140076830	G	A	0.00359425	0.0136	0	0	0	0
cg02735472	0.515873646774845			FALSE	FALSE	FALSE	FALSE	FALSE	FALSE	9	128663785	PBX3;PBX3;PBX3;PBX3				FALSE	FALSE	TRUE	FALSE	FALSE	FALSE	FALSE	FALSE	FALSE	FALSE	FALSE
cg02737399		-0.215621842502228		FALSE	FALSE	FALSE	FALSE	FALSE	FALSE	4	8081226	ABLIM2;ABLIM2;ABLIM2;ABLIM2;ABLIM2;ABLIM2;ABLIM2		TRUE		FALSE	FALSE	FALSE	FALSE	FALSE	FALSE	FALSE	FALSE	FALSE	FALSE	FALSE
cg02743713		0.208122401392581		FALSE	FALSE	FALSE	FALSE	FALSE	FALSE	2	157178647			TRUE		FALSE	FALSE	FALSE	FALSE	FALSE	FALSE	FALSE	FALSE	FALSE	FALSE	FALSE
cg02745221		0.162774846726253		FALSE	FALSE	FALSE	FALSE	FALSE	FALSE	14	99858359					FALSE	FALSE	FALSE	FALSE	FALSE	FALSE	FALSE	FALSE	FALSE	FALSE	FALSE
cg02745784	0.0612225041096976			FALSE	FALSE	FALSE	FALSE	FALSE	FALSE	2	178970574	PDE11A		TRUE		FALSE	FALSE	FALSE	FALSE	FALSE	FALSE	TRUE	TRUE	TRUE	FALSE	TRUE	2	178970574	II	R	1	TRUE	2	178970575	rs11887974	G	A	0.214657	0.2292	0.1888	0.2147	0.2321	0.1964
cg02747487	0.904493853947203	1.52018100684237		FALSE	FALSE	FALSE	FALSE	FALSE	FALSE	10	103635057	C10orf76				FALSE	FALSE	FALSE	FALSE	FALSE	FALSE	FALSE	FALSE	FALSE	FALSE	FALSE
cg02749804			0.619678940375256	FALSE	FALSE	FALSE	FALSE	FALSE	FALSE	17	38324645	CASC3	Gene_Associated	TRUE		FALSE	FALSE	FALSE	FALSE	FALSE	FALSE	FALSE	FALSE	FALSE	FALSE	FALSE
cg02749887		-0.508674666224691	-0.576102903594992	FALSE	FALSE	FALSE	FALSE	FALSE	FALSE	11	2182540	INS-IGF2;INS;INS-IGF2		TRUE		FALSE	FALSE	FALSE	FALSE	FALSE	FALSE	FALSE	FALSE	FALSE	FALSE	FALSE
cg02760293		-0.195085428146386	-0.634538274312529	FALSE	FALSE	FALSE	FALSE	FALSE	FALSE	5	146258785	PPP2R2B;PPP2R2B;PPP2R2B;PPP2R2B;PPP2R2B;PPP2R2B;PPP2R2B		TRUE		FALSE	FALSE	FALSE	FALSE	FALSE	FALSE	FALSE	FALSE	FALSE	FALSE	FALSE
cg02767788			0.0490307817990031	FALSE	FALSE	FALSE	FALSE	FALSE	FALSE	1	3102750	PRDM16;PRDM16		TRUE		FALSE	FALSE	FALSE	FALSE	FALSE	FALSE	FALSE	FALSE	FALSE	FALSE	FALSE	1	3102750	II	R	1	TRUE	1	3102751	rs187194973	G	A	0.00119808	8e-04	0.0014	0.003	0.001	0
cg02776314			-1.25480578330261	FALSE	FALSE	FALSE	FALSE	FALSE	FALSE	19	56915522	ZNF583;ZNF583;ZNF583	Promoter_Associated_Cell_type_specific	TRUE		FALSE	FALSE	FALSE	FALSE	FALSE	FALSE	FALSE	FALSE	FALSE	FALSE	FALSE
cg02780017			0.817565378555613	FALSE	FALSE	FALSE	FALSE	FALSE	FALSE	11	64981227	SLC22A20	Unclassified_Cell_type_specific	TRUE		FALSE	FALSE	FALSE	FALSE	FALSE	FALSE	FALSE	FALSE	FALSE	FALSE	FALSE
cg02798614		0.0160575454906882		FALSE	FALSE	FALSE	FALSE	FALSE	FALSE	5	44879547					FALSE	FALSE	TRUE	FALSE	FALSE	FALSE	FALSE	FALSE	FALSE	FALSE	FALSE
cg02798848			0.0795172177671831	FALSE	FALSE	FALSE	FALSE	FALSE	FALSE	7	155289972			TRUE		FALSE	FALSE	FALSE	FALSE	FALSE	FALSE	FALSE	FALSE	FALSE	FALSE	FALSE
cg02803228		0.66374057250124		FALSE	FALSE	FALSE	FALSE	FALSE	FALSE	18	42777673					FALSE	FALSE	FALSE	FALSE	FALSE	FALSE	FALSE	FALSE	FALSE	FALSE	FALSE
cg02805471	-0.942358628962684			FALSE	FALSE	FALSE	FALSE	FALSE	FALSE	1	23787236	ASAP3;ASAP3				FALSE	FALSE	TRUE	FALSE	FALSE	FALSE	FALSE	FALSE	FALSE	FALSE	FALSE
cg02807047		2.06788453523768		FALSE	FALSE	FALSE	FALSE	FALSE	FALSE	5	65850214					FALSE	FALSE	FALSE	FALSE	FALSE	FALSE	FALSE	FALSE	FALSE	FALSE	FALSE
cg02809083	-0.00507563187475471			FALSE	FALSE	FALSE	FALSE	FALSE	FALSE	3	123123167	ADCY5;ADCY5				FALSE	FALSE	FALSE	FALSE	FALSE	FALSE	FALSE	FALSE	FALSE	FALSE	FALSE
cg02812036	-1.23152096690379	-1.9081845386222	-0.614221616671406	FALSE	FALSE	FALSE	FALSE	FALSE	FALSE	17	7198515	YBX2	Unclassified	TRUE		FALSE	FALSE	FALSE	FALSE	FALSE	FALSE	FALSE	FALSE	FALSE	FALSE	FALSE
cg02812240	-0.536691707819514			FALSE	FALSE	FALSE	FALSE	FALSE	FALSE	21	36237272	RUNX1;RUNX1;RUNX1				FALSE	FALSE	TRUE	FALSE	FALSE	FALSE	FALSE	FALSE	FALSE	FALSE	FALSE
cg02816297	0.746039048178349			FALSE	FALSE	FALSE	FALSE	FALSE	FALSE	12	56224411	DNAJC14	Promoter_Associated	TRUE		FALSE	FALSE	FALSE	FALSE	FALSE	FALSE	FALSE	FALSE	FALSE	FALSE	FALSE
cg02826735		-0.273047745247389		FALSE	FALSE	FALSE	FALSE	FALSE	FALSE	2	241580564		Unclassified	TRUE		FALSE	FALSE	FALSE	FALSE	FALSE	FALSE	FALSE	TRUE	FALSE	FALSE	FALSE
cg02828878	-0.578407397648452			FALSE	FALSE	FALSE	FALSE	FALSE	FALSE	10	90973635	LIPA;LIPA	Unclassified_Cell_type_specific	TRUE		FALSE	FALSE	FALSE	FALSE	FALSE	FALSE	FALSE	FALSE	FALSE	FALSE	FALSE
cg02841844			-0.397719808570279	FALSE	FALSE	FALSE	FALSE	FALSE	FALSE	10	45455421	RASSF4	Promoter_Associated	TRUE		FALSE	FALSE	FALSE	FALSE	FALSE	FALSE	FALSE	FALSE	FALSE	FALSE	FALSE
cg02845673	0.423862871836846			FALSE	FALSE	FALSE	FALSE	FALSE	FALSE	17	5129462	SCIMP;SCIMP;LOC100130950				FALSE	FALSE	TRUE	FALSE	FALSE	FALSE	FALSE	FALSE	FALSE	FALSE	FALSE	17	5129462	II	R	1	TRUE	17	5129463	rs554482640	G	A	0.000399361	0	0	0	0.002	0
cg02860240	-0.211835097565367			FALSE	FALSE	FALSE	FALSE	FALSE	FALSE	3	169530621	LRRC34	Promoter_Associated	TRUE		FALSE	FALSE	TRUE	FALSE	FALSE	FALSE	FALSE	FALSE	FALSE	FALSE	FALSE
cg02872426	-0.00217516420177167			FALSE	FALSE	FALSE	FALSE	FALSE	FALSE	6	110736772	DDO;DDO		TRUE		FALSE	FALSE	FALSE	FALSE	FALSE	FALSE	FALSE	FALSE	FALSE	FALSE	FALSE	6	110736772	II	F	0	TRUE	6	110736772	rs368825335	C	T	0.000399361	0	0	0	0.002	0
cg02872491			-0.101094760803743	FALSE	FALSE	FALSE	FALSE	FALSE	FALSE	7	31374862			TRUE		FALSE	FALSE	FALSE	FALSE	FALSE	FALSE	FALSE	FALSE	FALSE	FALSE	FALSE
cg02872546	-1.36556935513992	-5.39676888810104		FALSE	FALSE	FALSE	FALSE	FALSE	FALSE	2	109741578					FALSE	FALSE	FALSE	FALSE	FALSE	FALSE	FALSE	FALSE	FALSE	FALSE	FALSE
cg02895156			-0.433044163327702	FALSE	FALSE	FALSE	FALSE	FALSE	FALSE	6	105401601			TRUE		TRUE	FALSE	FALSE	TRUE	TRUE	TRUE	TRUE	FALSE	FALSE	FALSE	TRUE
cg02895582			-1.22212103649079	FALSE	FALSE	FALSE	FALSE	FALSE	FALSE	8	142085723		Unclassified_Cell_type_specific	TRUE		FALSE	FALSE	FALSE	FALSE	FALSE	FALSE	FALSE	FALSE	FALSE	FALSE	FALSE
cg02897383	0.00768339762980345			FALSE	FALSE	FALSE	FALSE	FALSE	FALSE	6	158421499	SYNJ2-IT1;SYNJ2				FALSE	FALSE	FALSE	FALSE	FALSE	FALSE	FALSE	FALSE	FALSE	FALSE	FALSE
cg02902955	0.0973954882656104			FALSE	FALSE	FALSE	FALSE	FALSE	FALSE	11	59952106	MS4A6A;MS4A6A;MS4A6A;MS4A6A;MS4A6A;MS4A6A				FALSE	FALSE	TRUE	FALSE	FALSE	FALSE	FALSE	TRUE	FALSE	FALSE	FALSE	11	59952106	II	F	0	TRUE	11	59952106	rs115922241	C	T	0.00479233	0.0166	0.0029	0	0	0
cg02903680	-2.28405993552438			FALSE	FALSE	FALSE	FALSE	FALSE	FALSE	15	85526198	PDE8A;PDE8A		TRUE		FALSE	FALSE	FALSE	FALSE	FALSE	FALSE	FALSE	FALSE	FALSE	FALSE	FALSE
cg02907662			-1.54299351072613	FALSE	FALSE	FALSE	FALSE	FALSE	FALSE	14	103432714	CDC42BPB		TRUE		FALSE	FALSE	FALSE	FALSE	FALSE	FALSE	FALSE	FALSE	FALSE	FALSE	FALSE	14	103432714	II	R	1	TRUE	14	103432715	rs149830517	G	A	0.000599042	8e-04	0.0014	0.001	0	0
cg02910299			0.198432178844928	FALSE	FALSE	FALSE	FALSE	FALSE	FALSE	17	78796166	RPTOR;RPTOR		TRUE		FALSE	FALSE	FALSE	FALSE	FALSE	FALSE	FALSE	FALSE	FALSE	FALSE	FALSE
cg02911960	0.253852845131334			FALSE	FALSE	FALSE	FALSE	FALSE	FALSE	20	25198237	ENTPD6;ENTPD6				FALSE	FALSE	FALSE	FALSE	FALSE	FALSE	FALSE	FALSE	FALSE	FALSE	FALSE	20	25198237	II	R	1	TRUE	20	25198238	rs138799515	G	A	0.000399361	0	0	0	0	0.002
cg02913089	-1.43456350666537	-1.76867931614862	-2.11408870989838	FALSE	FALSE	FALSE	FALSE	FALSE	FALSE	15	85525744	PDE8A;PDE8A		TRUE	TRUE	FALSE	FALSE	FALSE	FALSE	FALSE	FALSE	FALSE	FALSE	FALSE	FALSE	FALSE
cg02920582	-1.63055335957849			FALSE	FALSE	FALSE	FALSE	FALSE	FALSE	16	84589109					FALSE	FALSE	FALSE	FALSE	FALSE	FALSE	FALSE	FALSE	FALSE	FALSE	FALSE	16	84589109	II	R	1	TRUE	16	84589110	rs180958799	G	A	0.000399361	0	0.0014	0	0	0.001
cg02922871	0.105936974027536			FALSE	FALSE	FALSE	FALSE	FALSE	FALSE	14	56271325					FALSE	FALSE	TRUE	FALSE	FALSE	FALSE	FALSE	FALSE	FALSE	FALSE	FALSE	14	56271325	II	R	1	TRUE	14	56271326	rs147599599	G	A	0.000199681	8e-04	0	0	0	0
cg02924487			0.26508871896641	FALSE	FALSE	FALSE	FALSE	FALSE	FALSE	1	3649344	TP73;TP73;TP73;TP73	Unclassified_Cell_type_specific	TRUE		FALSE	FALSE	FALSE	FALSE	FALSE	FALSE	FALSE	FALSE	FALSE	FALSE	FALSE
cg02932204		-0.0575526791968325		FALSE	FALSE	FALSE	FALSE	FALSE	FALSE	10	102773013	PDZD7	Unclassified_Cell_type_specific			FALSE	FALSE	TRUE	FALSE	FALSE	FALSE	FALSE	FALSE	FALSE	FALSE	FALSE
cg02933139			0.425985467020431	FALSE	FALSE	FALSE	FALSE	FALSE	FALSE	11	133817324	IGSF9B	Promoter_Associated	TRUE		FALSE	FALSE	FALSE	FALSE	FALSE	FALSE	FALSE	FALSE	FALSE	FALSE	FALSE
cg02933228			-0.434710529483841	FALSE	FALSE	FALSE	FALSE	FALSE	FALSE	11	64611087	CDC42BPG	Promoter_Associated	TRUE		FALSE	FALSE	FALSE	FALSE	FALSE	FALSE	FALSE	FALSE	FALSE	FALSE	FALSE
cg02940989		-0.116874375180002		FALSE	FALSE	FALSE	FALSE	FALSE	FALSE	2	83395848					FALSE	FALSE	FALSE	FALSE	FALSE	FALSE	FALSE	TRUE	FALSE	FALSE	FALSE	2	83395848	II	F	0	TRUE	2	83395848	rs112866167	C	T	0.00579073	0.0197	0.0029	0	0	0.001
cg02952295	0.293552004867105			FALSE	FALSE	FALSE	FALSE	FALSE	FALSE	2	234913188	TRPM8		TRUE		FALSE	FALSE	FALSE	FALSE	FALSE	FALSE	FALSE	TRUE	FALSE	FALSE	FALSE
cg02954149		0.256727496305166		FALSE	FALSE	FALSE	FALSE	FALSE	FALSE	16	71560421	CHST4;CHST4				FALSE	FALSE	FALSE	FALSE	FALSE	FALSE	FALSE	FALSE	FALSE	FALSE	FALSE
cg02956519		-0.279393683452791		FALSE	FALSE	FALSE	FALSE	FALSE	FALSE	1	19988579		Unclassified	TRUE		FALSE	FALSE	TRUE	FALSE	FALSE	FALSE	FALSE	FALSE	FALSE	FALSE	FALSE
cg02981001		0.320912023314516		FALSE	FALSE	FALSE	FALSE	FALSE	FALSE	6	168506766					TRUE	FALSE	TRUE	FALSE	FALSE	FALSE	FALSE	TRUE	FALSE	FALSE	TRUE	6	168506766	II	F	0	TRUE	6	168506766	rs73790762	C	T	0.0115815	0.0401	0.0058	0.001	0	0
cg02983090	1.55677036888408			FALSE	FALSE	FALSE	FALSE	FALSE	FALSE	16	27437892	IL21R;IL21R;IL21R	Promoter_Associated	TRUE		FALSE	FALSE	FALSE	FALSE	FALSE	FALSE	FALSE	FALSE	FALSE	FALSE	FALSE	16	27437892	II	R	1	TRUE	16	27437893	rs148485543	G	A	0.00259585	0.0076	0	0	0	0.003
cg03000305		-1.22060620211494	-2.16770648573994	FALSE	FALSE	FALSE	FALSE	FALSE	FALSE	6	30523072	GNL1;PRR3;PRR3		TRUE		FALSE	FALSE	FALSE	FALSE	FALSE	FALSE	FALSE	FALSE	FALSE	FALSE	FALSE
cg03003919		0.175125925183157	0.609933734267854	FALSE	FALSE	FALSE	FALSE	FALSE	FALSE	8	85087913			TRUE		FALSE	FALSE	FALSE	FALSE	FALSE	FALSE	FALSE	FALSE	FALSE	FALSE	FALSE
cg03014957			0.0217213319147807	FALSE	FALSE	FALSE	FALSE	FALSE	FALSE	20	29956062	DEFB118		TRUE	TRUE	FALSE	FALSE	TRUE	FALSE	FALSE	FALSE	FALSE	FALSE	FALSE	FALSE	FALSE
cg03017946			0.0652821566134168	FALSE	FALSE	FALSE	FALSE	FALSE	FALSE	4	72897281	NPFFR2		TRUE	TRUE	FALSE	FALSE	FALSE	FALSE	FALSE	FALSE	FALSE	FALSE	FALSE	FALSE	FALSE
cg03024854	0.627490835279449			FALSE	FALSE	FALSE	FALSE	FALSE	FALSE	3	18393099	SATB1;SATB1;SATB1				FALSE	FALSE	FALSE	FALSE	FALSE	FALSE	FALSE	TRUE	TRUE	FALSE	TRUE
cg03025830	0.551523604940898	0.669684112424508	0.958477510583692	FALSE	FALSE	FALSE	FALSE	FALSE	TRUE	8	21905599	FGF17		TRUE		FALSE	FALSE	FALSE	FALSE	FALSE	FALSE	FALSE	FALSE	FALSE	FALSE	FALSE
cg03030984		-1.28869182219474		FALSE	FALSE	FALSE	FALSE	FALSE	FALSE	10	134833874			TRUE		FALSE	FALSE	FALSE	FALSE	FALSE	FALSE	TRUE	FALSE	FALSE	FALSE	FALSE
cg03032497	3.81593171719424	3.83891868697035	3.98879220167809	TRUE	FALSE	FALSE	TRUE	FALSE	TRUE	14	61108227			TRUE		FALSE	FALSE	FALSE	FALSE	FALSE	FALSE	FALSE	FALSE	FALSE	FALSE	FALSE
cg03034696			0.0224640150443732	FALSE	FALSE	FALSE	FALSE	FALSE	FALSE	2	47400023	CALM2		TRUE		FALSE	FALSE	FALSE	FALSE	FALSE	FALSE	FALSE	FALSE	FALSE	FALSE	FALSE
cg03054277	0.21142332046661		0.290682622336674	FALSE	FALSE	FALSE	FALSE	FALSE	FALSE	1	228400217	OBSCN;OBSCN		TRUE		FALSE	FALSE	FALSE	FALSE	FALSE	FALSE	FALSE	FALSE	FALSE	FALSE	FALSE
cg03057079	-2.11746086734021		-1.57754196887272	FALSE	FALSE	FALSE	FALSE	FALSE	FALSE	11	64001712	VEGFB;DNAJC4	Unclassified	TRUE		FALSE	FALSE	FALSE	FALSE	FALSE	FALSE	FALSE	FALSE	FALSE	FALSE	FALSE
cg03065476		0.104118236920823		FALSE	FALSE	FALSE	FALSE	FALSE	FALSE	19	29284229			TRUE		FALSE	FALSE	FALSE	FALSE	FALSE	FALSE	FALSE	FALSE	FALSE	FALSE	FALSE
cg03090572		1.83303132465668		FALSE	FALSE	FALSE	FALSE	FALSE	FALSE	3	37216217	LRRFIP2;LRRFIP2;LRRFIP2;LRRFIP2	Unclassified_Cell_type_specific			FALSE	FALSE	FALSE	FALSE	FALSE	FALSE	FALSE	FALSE	FALSE	FALSE	FALSE
cg03092680			-0.134623273870242	FALSE	FALSE	FALSE	FALSE	FALSE	FALSE	6	168597666			TRUE		FALSE	FALSE	FALSE	FALSE	FALSE	FALSE	FALSE	FALSE	FALSE	FALSE	FALSE
cg03102898			-0.0872599809492646	FALSE	FALSE	FALSE	FALSE	FALSE	FALSE	8	36427309			TRUE		FALSE	FALSE	FALSE	FALSE	FALSE	FALSE	FALSE	TRUE	TRUE	FALSE	TRUE	8	36427309	II	F	0	TRUE	8	36427309	rs75725038	C	T	0.00559105	0.0023	0.0086	0.0179	0.001	0
cg03103192		0.367573832689732		FALSE	TRUE	FALSE	FALSE	FALSE	FALSE	4	52917271	SPATA18		TRUE	TRUE	FALSE	FALSE	FALSE	FALSE	FALSE	FALSE	FALSE	FALSE	FALSE	FALSE	FALSE
cg03104083			0.742190070371812	FALSE	FALSE	FALSE	FALSE	FALSE	FALSE	12	114887847			TRUE		FALSE	FALSE	FALSE	FALSE	FALSE	FALSE	FALSE	FALSE	FALSE	FALSE	FALSE	12	114887847	II	F	0	TRUE	12	114887847	rs147513808	C	T	0.00159744	0	0.0014	0.004	0.002	0.001
cg03112518			-0.00762372751484552	FALSE	FALSE	FALSE	FALSE	FALSE	FALSE	19	491572			TRUE		FALSE	FALSE	FALSE	FALSE	FALSE	FALSE	FALSE	TRUE	TRUE	FALSE	TRUE	19	491572	II	F	0	TRUE	19	491572	rs7258606	C	A	0.223642	0.413	0.0403	0.0298	0.1892	0.3284
cg03122674			0.12703031285709	FALSE	FALSE	FALSE	FALSE	FALSE	FALSE	7	56515752	LOC650226		TRUE		FALSE	FALSE	FALSE	FALSE	FALSE	FALSE	FALSE	FALSE	FALSE	FALSE	FALSE
cg03126799		0.0227769986523571		FALSE	FALSE	FALSE	FALSE	FALSE	FALSE	8	23178986	LOXL2				FALSE	FALSE	FALSE	FALSE	FALSE	FALSE	FALSE	FALSE	FALSE	FALSE	FALSE
cg03128832	-0.295784703149171			FALSE	FALSE	FALSE	FALSE	FALSE	FALSE	22	36112902	APOL5			TRUE	FALSE	FALSE	TRUE	FALSE	FALSE	FALSE	FALSE	FALSE	FALSE	FALSE	FALSE
cg03140480			-1.44444483479412	FALSE	FALSE	FALSE	FALSE	FALSE	FALSE	1	2703494		Unclassified	TRUE		FALSE	FALSE	FALSE	FALSE	FALSE	FALSE	FALSE	FALSE	FALSE	FALSE	FALSE
cg03143925	-0.208615124306588			FALSE	FALSE	FALSE	FALSE	FALSE	FALSE	10	101650068	DNMBP				FALSE	FALSE	FALSE	FALSE	FALSE	FALSE	FALSE	FALSE	FALSE	FALSE	FALSE
cg03146625			0.00182073383960047	FALSE	FALSE	FALSE	FALSE	FALSE	FALSE	12	54448729	HOXC4;HOXC4		TRUE		FALSE	FALSE	FALSE	FALSE	FALSE	FALSE	FALSE	FALSE	FALSE	FALSE	FALSE
cg03149128		0.0823039511576361		FALSE	FALSE	FALSE	FALSE	FALSE	FALSE	1	61509260		Unclassified	TRUE		FALSE	FALSE	FALSE	FALSE	FALSE	FALSE	FALSE	FALSE	FALSE	FALSE	FALSE
cg03149773		-0.0576462435559931		FALSE	FALSE	FALSE	FALSE	FALSE	FALSE	2	39630659	MAP4K3;MAP4K3				FALSE	FALSE	TRUE	FALSE	FALSE	FALSE	FALSE	TRUE	TRUE	FALSE	TRUE
cg03154226			0.162270427577587	FALSE	FALSE	FALSE	FALSE	FALSE	FALSE	11	55563401	OR5D14		TRUE		FALSE	FALSE	FALSE	FALSE	FALSE	FALSE	FALSE	FALSE	FALSE	FALSE	FALSE	11	55563401	II	R	1	TRUE	11	55563402	rs145892725	G	A	0.000798722	0	0.0014	0.002	0	0.001
cg03165098		0.096201628475187		FALSE	FALSE	FALSE	FALSE	FALSE	FALSE	11	20693708	NELL1;NELL1;NELL1;NELL1				FALSE	FALSE	FALSE	FALSE	FALSE	FALSE	FALSE	FALSE	FALSE	FALSE	FALSE
cg03165176			0.00978213632344826	FALSE	FALSE	FALSE	FALSE	FALSE	FALSE	19	1456886	APC2		TRUE		FALSE	FALSE	FALSE	FALSE	FALSE	FALSE	FALSE	FALSE	FALSE	FALSE	FALSE
cg03166265		-0.0586740232001536	-0.0932572389273031	FALSE	FALSE	FALSE	FALSE	FALSE	FALSE	4	7512278	SORCS2		TRUE		FALSE	FALSE	FALSE	FALSE	FALSE	FALSE	FALSE	FALSE	FALSE	FALSE	FALSE
cg03172657		0.524316991764471	0.718317159690967	FALSE	FALSE	FALSE	FALSE	FALSE	FALSE	16	89163625	ACSF3;ACSF3;ACSF3	Promoter_Associated_Cell_type_specific	TRUE		FALSE	FALSE	FALSE	FALSE	FALSE	FALSE	FALSE	FALSE	FALSE	FALSE	FALSE
cg03176729			0.0863619641551918	FALSE	FALSE	FALSE	FALSE	FALSE	FALSE	10	124222607	HTRA1		TRUE		FALSE	FALSE	FALSE	FALSE	FALSE	FALSE	FALSE	FALSE	FALSE	FALSE	FALSE
cg03177464	-0.0931905620752093			FALSE	FALSE	FALSE	FALSE	FALSE	FALSE	12	46855622	LOC100288798;LOC100288798;LOC100288798;LOC100288798;LOC100288798				FALSE	FALSE	FALSE	FALSE	FALSE	FALSE	FALSE	TRUE	TRUE	FALSE	TRUE	12	46855622	II	F	0	TRUE	12	46855622	rs58890669	C	T	0.108027	0.2156	0.0115	0.003	0.0235	0.2202
cg03183541	-0.123020576962133			FALSE	FALSE	FALSE	FALSE	FALSE	FALSE	6	43737770	VEGFA;VEGFA;VEGFA;VEGFA;VEGFA;VEGFA;VEGFA;VEGFA;VEGFA;VEGFA;VEGFA;VEGFA;VEGFA;VEGFA;VEGFA;VEGFA	Promoter_Associated	TRUE		FALSE	FALSE	FALSE	FALSE	FALSE	FALSE	FALSE	FALSE	FALSE	FALSE	FALSE
cg03184290	0.281183458219439			FALSE	FALSE	FALSE	FALSE	FALSE	FALSE	4	111550666	PITX2;PITX2		TRUE		FALSE	FALSE	FALSE	FALSE	FALSE	FALSE	FALSE	FALSE	FALSE	FALSE	FALSE
cg03186149	0.0995649051196575			FALSE	FALSE	FALSE	FALSE	FALSE	FALSE	19	46877200	PPP5C;PPP5C				FALSE	FALSE	TRUE	FALSE	FALSE	FALSE	FALSE	FALSE	FALSE	FALSE	FALSE	19	46877200	II	R	1	TRUE	19	46877201	rs544893207	G	A	0.000199681	0	0	0.001	0	0
cg03188793			0.0325767522032313	FALSE	FALSE	FALSE	FALSE	FALSE	FALSE	11	755658	TALDO1		TRUE		FALSE	FALSE	FALSE	FALSE	FALSE	FALSE	FALSE	TRUE	TRUE	FALSE	TRUE	11	755658	II	R	1	TRUE	11	755659	rs3895063	G	A	0.0573083	0.003	0.072	0.1123	0.0777	0.0437
cg03190844		-0.31817284898665		FALSE	FALSE	FALSE	FALSE	FALSE	FALSE	9	134615660	RAPGEF1	Promoter_Associated			FALSE	FALSE	FALSE	FALSE	FALSE	FALSE	TRUE	FALSE	FALSE	FALSE	FALSE	9	134615660	II	F	0	TRUE	9	134615660	rs542163526	C	T	0.000199681	0	0.0014	0	0	0
cg03196097		0.197178782408118	1.18837137982541	FALSE	FALSE	FALSE	FALSE	FALSE	FALSE	4	4857441			TRUE		FALSE	FALSE	FALSE	FALSE	FALSE	FALSE	FALSE	FALSE	FALSE	FALSE	FALSE
cg03210257			0.149918660277831	FALSE	FALSE	FALSE	FALSE	FALSE	FALSE	15	68118127	LBXCOR1	Unclassified_Cell_type_specific	TRUE		FALSE	FALSE	FALSE	FALSE	FALSE	FALSE	FALSE	FALSE	FALSE	FALSE	FALSE
cg03221998		-0.214121201025145		FALSE	FALSE	FALSE	FALSE	FALSE	FALSE	1	44567103					FALSE	FALSE	TRUE	FALSE	FALSE	FALSE	FALSE	FALSE	FALSE	FALSE	FALSE	1	44567103	II	R	1	TRUE	1	44567104	rs544577633	G	A	0.000199681	0	0	0	0	0.001
cg03226203	-1.14536149592851			FALSE	FALSE	FALSE	FALSE	FALSE	FALSE	8	145024637	PLEC1;PLEC1;PLEC1;PLEC1		TRUE		FALSE	FALSE	FALSE	FALSE	FALSE	FALSE	FALSE	FALSE	FALSE	FALSE	FALSE
cg03230469		8.39678784195606		FALSE	FALSE	FALSE	FALSE	FALSE	FALSE	5	37837704	GDNF	Unclassified			FALSE	FALSE	FALSE	FALSE	FALSE	FALSE	FALSE	FALSE	FALSE	FALSE	FALSE
cg03234186		0.0503793556318849	0.228830526878293	FALSE	FALSE	FALSE	FALSE	FALSE	TRUE	19	58220657	ZNF154		TRUE		FALSE	FALSE	FALSE	FALSE	FALSE	FALSE	FALSE	FALSE	FALSE	FALSE	FALSE
cg03239925	0.0395258189880759			FALSE	FALSE	FALSE	FALSE	FALSE	FALSE	18	77230795	NFATC1;NFATC1;NFATC1;NFATC1		TRUE		FALSE	FALSE	FALSE	FALSE	FALSE	FALSE	FALSE	FALSE	FALSE	FALSE	FALSE
cg03242984	-0.228308554565734			FALSE	FALSE	FALSE	FALSE	FALSE	FALSE	8	76806518					FALSE	FALSE	FALSE	FALSE	FALSE	FALSE	FALSE	FALSE	FALSE	FALSE	FALSE
cg03251918		0.31287435130573	0.0775382872863014	FALSE	FALSE	FALSE	FALSE	FALSE	FALSE	4	156298325	MAP9	Unclassified	TRUE		FALSE	FALSE	FALSE	FALSE	FALSE	FALSE	FALSE	FALSE	FALSE	FALSE	FALSE
cg03252700			-0.878050164538893	FALSE	FALSE	FALSE	FALSE	FALSE	FALSE	6	127664193	ECHDC1;ECHDC1;ECHDC1;ECHDC1;ECHDC1	Promoter_Associated	TRUE		FALSE	FALSE	FALSE	FALSE	FALSE	FALSE	FALSE	FALSE	FALSE	FALSE	FALSE
cg03253449	0.184238314809181	0.449125804004887		FALSE	FALSE	FALSE	FALSE	FALSE	FALSE	9	14213559	NFIB;NFIB;NFIB				FALSE	FALSE	TRUE	FALSE	FALSE	FALSE	FALSE	FALSE	FALSE	FALSE	FALSE
cg03254601	-0.2902186810278	-4.11795606646623		FALSE	FALSE	FALSE	FALSE	FALSE	FALSE	9	94124496	AUH;AUH	Promoter_Associated			FALSE	FALSE	FALSE	FALSE	FALSE	FALSE	FALSE	FALSE	FALSE	FALSE	FALSE
cg03255113		0.202806309377345		FALSE	FALSE	FALSE	FALSE	FALSE	FALSE	8	72269715	EYA1;EYA1;EYA1;EYA1;EYA1;EYA1				FALSE	FALSE	FALSE	FALSE	FALSE	FALSE	FALSE	FALSE	FALSE	FALSE	FALSE	8	72269715	II	R	1	TRUE	8	72269716	rs541688911	G	A	0.000199681	0	0	0	0	0.001
cg03257743		-0.251953270356425	-0.187708956966769	FALSE	FALSE	FALSE	FALSE	FALSE	FALSE	2	11123616			TRUE		FALSE	FALSE	FALSE	FALSE	FALSE	FALSE	FALSE	FALSE	FALSE	FALSE	FALSE
cg03265495		-0.529318894240911		FALSE	FALSE	FALSE	FALSE	FALSE	FALSE	21	38034067		Unclassified_Cell_type_specific			FALSE	FALSE	FALSE	FALSE	FALSE	FALSE	FALSE	FALSE	FALSE	FALSE	FALSE
cg03267511			0.273891774307797	FALSE	FALSE	FALSE	FALSE	FALSE	FALSE	6	169306691			TRUE		TRUE	FALSE	TRUE	FALSE	FALSE	FALSE	FALSE	FALSE	FALSE	FALSE	TRUE
cg03285763	-0.00426030402618499			FALSE	FALSE	FALSE	FALSE	FALSE	FALSE	12	128483633					FALSE	FALSE	FALSE	FALSE	FALSE	FALSE	FALSE	FALSE	FALSE	FALSE	FALSE
cg03290514		0.479670958099635		FALSE	FALSE	FALSE	FALSE	FALSE	FALSE	4	56251773	SRD5A3-AS1				FALSE	FALSE	FALSE	FALSE	FALSE	FALSE	FALSE	FALSE	FALSE	FALSE	FALSE
cg03291825	-0.170918526144641			FALSE	FALSE	FALSE	FALSE	FALSE	FALSE	17	76182433	TK1;AFMID;AFMID;AFMID	Promoter_Associated	TRUE		FALSE	FALSE	FALSE	FALSE	FALSE	FALSE	TRUE	FALSE	FALSE	FALSE	FALSE
cg03299990			-0.0555300623805871	FALSE	FALSE	FALSE	FALSE	FALSE	FALSE	20	1757570		Unclassified	TRUE		FALSE	FALSE	FALSE	FALSE	FALSE	FALSE	FALSE	FALSE	FALSE	FALSE	FALSE
cg03301058	-0.104539984369242			FALSE	FALSE	FALSE	FALSE	FALSE	FALSE	6	90007856	GABRR2	Unclassified	TRUE		FALSE	FALSE	FALSE	FALSE	FALSE	FALSE	FALSE	TRUE	TRUE	FALSE	TRUE	6	90007856	II	R	1	TRUE	6	90007857	rs77482521	G	A	0.00419329	0	0.0014	0.0089	0.0112	0
cg03312117	0.059847907311587			FALSE	FALSE	FALSE	FALSE	FALSE	FALSE	2	101359133			TRUE		FALSE	FALSE	FALSE	FALSE	FALSE	FALSE	FALSE	TRUE	TRUE	FALSE	TRUE	2	101359133	II	F	0	TRUE	2	101359133	rs58892496	C	T	0.167732	0.1581	0.0749	0.0646	0.2137	0.3026
cg03315054			-0.378386498590952	FALSE	FALSE	FALSE	FALSE	FALSE	FALSE	5	14504133	TRIO		TRUE		FALSE	FALSE	FALSE	FALSE	FALSE	FALSE	FALSE	TRUE	TRUE	FALSE	TRUE
cg03321349	1.31343978906144			FALSE	FALSE	FALSE	FALSE	FALSE	FALSE	2	125239714	CNTNAP5		TRUE		FALSE	FALSE	FALSE	FALSE	FALSE	FALSE	FALSE	FALSE	FALSE	FALSE	FALSE
cg03331473	0.0302493246309969			FALSE	FALSE	FALSE	FALSE	FALSE	FALSE	15	71389252					FALSE	FALSE	FALSE	FALSE	FALSE	FALSE	FALSE	FALSE	FALSE	FALSE	FALSE
cg03340398			-0.381348535347076	FALSE	FALSE	FALSE	FALSE	FALSE	FALSE	8	17354992	SLC7A2		TRUE		FALSE	FALSE	FALSE	FALSE	FALSE	FALSE	FALSE	FALSE	FALSE	FALSE	FALSE
cg03349407	-1.52991735851347			FALSE	FALSE	FALSE	FALSE	FALSE	FALSE	1	220441256	RAB3GAP2;AURKAPS1		TRUE		FALSE	FALSE	FALSE	FALSE	FALSE	FALSE	FALSE	FALSE	FALSE	FALSE	FALSE
cg03349935		-0.232710446458814		FALSE	FALSE	FALSE	FALSE	FALSE	FALSE	15	65361335	RASL12		TRUE	TRUE	FALSE	FALSE	FALSE	FALSE	FALSE	FALSE	FALSE	FALSE	FALSE	FALSE	FALSE	15	65361335	II	R	1	TRUE	15	65361336	rs139923206	G	A	0.00319489	0	0.0014	0.0129	0.002	0
cg03356172		0.141616375503809		FALSE	FALSE	FALSE	FALSE	FALSE	FALSE	13	36049380	MAB21L1;MIR548F5;NBEA	Unclassified_Cell_type_specific	TRUE		FALSE	FALSE	FALSE	FALSE	FALSE	FALSE	FALSE	FALSE	FALSE	FALSE	FALSE
cg03357650	0.13933606971244			FALSE	FALSE	FALSE	FALSE	FALSE	FALSE	19	11281758	KANK2;KANK2		TRUE		TRUE	FALSE	TRUE	FALSE	FALSE	FALSE	FALSE	FALSE	FALSE	FALSE	TRUE
cg03365491		-0.560777404736927		FALSE	FALSE	FALSE	FALSE	FALSE	FALSE	8	26527719					FALSE	FALSE	FALSE	FALSE	FALSE	FALSE	FALSE	FALSE	FALSE	FALSE	FALSE
cg03375679			-0.0521983613258696	FALSE	FALSE	FALSE	FALSE	FALSE	FALSE	11	124610713	NRGN;NRGN	Unclassified	TRUE		FALSE	FALSE	FALSE	FALSE	FALSE	FALSE	TRUE	FALSE	FALSE	FALSE	FALSE
cg03389890		0.106840884228476	0.207930979056422	FALSE	FALSE	FALSE	FALSE	FALSE	FALSE	22	16868045			TRUE		FALSE	FALSE	FALSE	FALSE	FALSE	FALSE	TRUE	FALSE	FALSE	FALSE	FALSE
cg03394722		-0.266510593162808		FALSE	FALSE	FALSE	FALSE	FALSE	FALSE	1	919916		Unclassified	TRUE		FALSE	FALSE	FALSE	FALSE	FALSE	FALSE	FALSE	FALSE	FALSE	FALSE	FALSE
cg03404662	0.00351787964803971			FALSE	FALSE	FALSE	FALSE	FALSE	FALSE	9	114937740	SUSD1	Promoter_Associated	TRUE		FALSE	FALSE	FALSE	FALSE	FALSE	FALSE	FALSE	FALSE	FALSE	FALSE	FALSE	9	114937740	II	F	0	TRUE	9	114937740	rs186174110	C	T	0.000798722	0.003	0	0	0	0
cg03405302	0.0458257019068478			FALSE	FALSE	FALSE	FALSE	FALSE	FALSE	7	31833414	PDE1C;PDE1C;PDE1C;PDE1C;PDE1C				FALSE	FALSE	FALSE	FALSE	FALSE	FALSE	FALSE	TRUE	FALSE	FALSE	FALSE	7	31833414	II	R	1	TRUE	7	31833415	rs114161578	G	A	0.00559105	0.0204	0.0014	0	0	0
cg03415742	0.0126247951611134			FALSE	FALSE	FALSE	FALSE	FALSE	FALSE	16	85744074	C16orf74		TRUE		FALSE	FALSE	FALSE	FALSE	FALSE	FALSE	FALSE	TRUE	FALSE	FALSE	FALSE	16	85744074	II	F	0	TRUE	16	85744074	rs139037414	C	T	0.00239617	0.0083	0.0014	0	0	0
cg03421687	-2.46325406413422	-1.35987979590575		FALSE	FALSE	FALSE	FALSE	FALSE	FALSE	3	50383251	ZMYND10;ZMYND10	Unclassified		TRUE	FALSE	FALSE	FALSE	FALSE	FALSE	FALSE	FALSE	FALSE	FALSE	FALSE	FALSE
cg03428945			-0.0587260186553708	FALSE	FALSE	FALSE	FALSE	FALSE	FALSE	12	125819597	TMEM132B	Unclassified_Cell_type_specific	TRUE		FALSE	FALSE	FALSE	FALSE	FALSE	FALSE	FALSE	FALSE	FALSE	FALSE	FALSE
cg03429689		-1.2559393894253	-0.210664163903796	FALSE	FALSE	FALSE	FALSE	FALSE	FALSE	15	93199536	FAM174B	Unclassified_Cell_type_specific	TRUE		FALSE	FALSE	FALSE	FALSE	FALSE	FALSE	FALSE	FALSE	FALSE	FALSE	FALSE
cg03433048	0.120218863674235	0.97205811986516	1.77531200141487	FALSE	FALSE	FALSE	FALSE	FALSE	FALSE	17	4806453	CHRNE	Unclassified	TRUE		FALSE	FALSE	FALSE	FALSE	FALSE	FALSE	FALSE	FALSE	FALSE	FALSE	FALSE
cg03433260		-0.083372160721877	-4.67271808610163	FALSE	FALSE	FALSE	FALSE	FALSE	FALSE	22	18257433	BID;BID;BID		TRUE		FALSE	FALSE	FALSE	FALSE	FALSE	FALSE	FALSE	FALSE	FALSE	FALSE	FALSE
cg03435264	-0.071032376717359			FALSE	FALSE	FALSE	FALSE	FALSE	FALSE	22	24033209	RGL4;LOC91316;RGL4		TRUE		FALSE	FALSE	TRUE	FALSE	FALSE	FALSE	FALSE	FALSE	FALSE	FALSE	FALSE	22	24033209	II	R	1	TRUE	22	24033210	rs568085574	G	A	0.000199681	0	0	0.001	0	0
cg03436478			-0.607294762797523	FALSE	FALSE	FALSE	FALSE	FALSE	FALSE	7	94286760	SGCE;PEG10;SGCE;PEG10;SGCE	Promoter_Associated	TRUE		FALSE	FALSE	FALSE	FALSE	FALSE	FALSE	FALSE	FALSE	FALSE	FALSE	FALSE
cg03438305	-0.457762307606868			FALSE	FALSE	FALSE	FALSE	FALSE	FALSE	1	152082925	TCHH	Unclassified_Cell_type_specific	TRUE		FALSE	FALSE	FALSE	FALSE	FALSE	FALSE	FALSE	FALSE	FALSE	FALSE	FALSE
cg03440125	1.23453472749865			FALSE	FALSE	FALSE	FALSE	FALSE	FALSE	6	83075080	TPBG;TPBG		TRUE		FALSE	FALSE	FALSE	FALSE	FALSE	FALSE	FALSE	FALSE	FALSE	FALSE	FALSE
cg03446608		0.720983210162848		FALSE	FALSE	FALSE	FALSE	FALSE	FALSE	4	145567269	HHIP;HHIP;HHIP-AS1				FALSE	FALSE	FALSE	FALSE	FALSE	FALSE	FALSE	FALSE	FALSE	FALSE	FALSE
cg03450635			0.125174673631102	FALSE	FALSE	FALSE	FALSE	FALSE	FALSE	4	159094213	FAM198B;FAM198B;FAM198B		TRUE		FALSE	FALSE	FALSE	FALSE	FALSE	FALSE	FALSE	FALSE	FALSE	FALSE	FALSE
cg03461391		0.119174700054035		FALSE	FALSE	FALSE	FALSE	FALSE	FALSE	10	1033524	GTPBP4				FALSE	FALSE	TRUE	FALSE	FALSE	FALSE	FALSE	FALSE	FALSE	FALSE	FALSE
cg03465782	-8.32632616869047	-3.24422104800083		FALSE	FALSE	FALSE	FALSE	FALSE	FALSE	14	74485822	ENTPD5;C14orf45	Promoter_Associated	TRUE		FALSE	FALSE	FALSE	FALSE	FALSE	FALSE	FALSE	FALSE	FALSE	FALSE	FALSE
cg03465894		0.259382494611067		FALSE	FALSE	FALSE	FALSE	FALSE	FALSE	11	106342311					FALSE	FALSE	FALSE	FALSE	FALSE	FALSE	FALSE	FALSE	FALSE	FALSE	FALSE
cg03473127	0.0272615780825104			FALSE	FALSE	FALSE	FALSE	FALSE	FALSE	19	51411782	KLK4		TRUE		FALSE	FALSE	FALSE	FALSE	FALSE	FALSE	FALSE	FALSE	FALSE	FALSE	FALSE
cg03473532	-0.863117400115545	-1.99453814920237	-2.46016384930515	TRUE	FALSE	FALSE	TRUE	FALSE	FALSE	7	131008743	MKLN1	Unclassified_Cell_type_specific	TRUE		FALSE	FALSE	FALSE	FALSE	FALSE	FALSE	FALSE	FALSE	FALSE	FALSE	FALSE
cg03485066	1.5557161799663			FALSE	FALSE	FALSE	FALSE	FALSE	FALSE	13	32820513	FRY				FALSE	FALSE	TRUE	FALSE	FALSE	FALSE	FALSE	TRUE	FALSE	FALSE	FALSE	13	32820513	II	F	0	TRUE	13	32820513	rs9590857	C	T	0.00359425	0.0136	0	0	0	0
cg03486485			-0.79363603893058	FALSE	FALSE	FALSE	FALSE	FALSE	FALSE	11	14927004		Promoter_Associated	TRUE		FALSE	FALSE	FALSE	FALSE	FALSE	FALSE	FALSE	FALSE	FALSE	FALSE	FALSE
cg03490157		0.0647872820113119		FALSE	FALSE	FALSE	FALSE	FALSE	FALSE	3	6906061	GRM7;GRM7		TRUE		FALSE	FALSE	FALSE	FALSE	FALSE	FALSE	FALSE	FALSE	FALSE	FALSE	FALSE
cg03490567			0.356047021651448	FALSE	FALSE	FALSE	FALSE	FALSE	FALSE	7	43944817	URGCP;URGCP;URGCP		TRUE		FALSE	FALSE	FALSE	FALSE	FALSE	FALSE	TRUE	FALSE	FALSE	FALSE	FALSE
cg03494797			-0.291644240561612	FALSE	FALSE	FALSE	FALSE	FALSE	FALSE	8	95731991	DPY19L4	Promoter_Associated	TRUE		FALSE	FALSE	FALSE	FALSE	FALSE	FALSE	FALSE	FALSE	FALSE	FALSE	FALSE
cg03498697		-0.233516634756212		FALSE	FALSE	FALSE	FALSE	FALSE	FALSE	9	86152249	FRMD3		TRUE		FALSE	FALSE	FALSE	FALSE	FALSE	FALSE	TRUE	FALSE	FALSE	FALSE	FALSE
cg03502767		-0.21495222716989		FALSE	FALSE	FALSE	FALSE	FALSE	FALSE	1	108023486	NTNG1;NTNG1;NTNG1				FALSE	FALSE	FALSE	FALSE	FALSE	FALSE	FALSE	FALSE	FALSE	FALSE	FALSE
cg03502812		-0.211003761609966	-0.618503092271086	FALSE	FALSE	FALSE	FALSE	FALSE	FALSE	19	36435729	LRFN3		TRUE		FALSE	FALSE	FALSE	FALSE	FALSE	FALSE	FALSE	FALSE	FALSE	FALSE	FALSE
cg03502889			-0.249797984320833	FALSE	FALSE	FALSE	FALSE	FALSE	FALSE	11	34255733	ABTB2	Unclassified	TRUE		FALSE	FALSE	FALSE	FALSE	FALSE	FALSE	FALSE	TRUE	TRUE	FALSE	TRUE	11	34255733	II	F	0	TRUE	11	34255733	rs79182613	C	G	0.0283546	0.1044	0.0058	0	0	0
cg03515869		-1.30475091258044		FALSE	FALSE	FALSE	FALSE	FALSE	FALSE	1	35656702	SFPQ	Promoter_Associated_Cell_type_specific	TRUE		FALSE	FALSE	FALSE	FALSE	FALSE	FALSE	FALSE	FALSE	FALSE	FALSE	FALSE
cg03515927	0.158643616414527			FALSE	FALSE	FALSE	FALSE	FALSE	FALSE	8	145625650	CPSF1;MIR1234		TRUE		FALSE	FALSE	FALSE	FALSE	FALSE	FALSE	FALSE	FALSE	FALSE	FALSE	FALSE
cg03517918			-0.0246876429220567	FALSE	FALSE	FALSE	FALSE	FALSE	FALSE	1	19946398	C1orf151		TRUE		FALSE	FALSE	FALSE	FALSE	FALSE	FALSE	FALSE	FALSE	FALSE	FALSE	FALSE	1	19946398	II	F	0	TRUE	1	19946398	rs138924642	C	T	0.00259585	0	0.0058	0.007	0.002	0
cg03520837	-1.89719541970989			FALSE	FALSE	FALSE	FALSE	FALSE	FALSE	15	40190541	GPR176;GPR176				FALSE	FALSE	FALSE	FALSE	FALSE	FALSE	FALSE	FALSE	FALSE	FALSE	FALSE	15	40190541	II	R	1	TRUE	15	40190542	rs143251702	G	A	0.00279553	0.0098	0.0014	0	0	0
cg03526964	0.0400528325841931			FALSE	FALSE	FALSE	FALSE	FALSE	FALSE	19	38420431	SIPA1L3				FALSE	FALSE	TRUE	FALSE	FALSE	FALSE	TRUE	FALSE	FALSE	FALSE	FALSE
cg03533005		-1.03404933785921		FALSE	FALSE	FALSE	FALSE	FALSE	FALSE	7	33944359	BMPER		TRUE		FALSE	FALSE	FALSE	FALSE	FALSE	FALSE	FALSE	FALSE	FALSE	FALSE	FALSE
cg03537872			-0.315045871124797	FALSE	FALSE	FALSE	FALSE	FALSE	FALSE	12	109459024	SVOP		TRUE		FALSE	FALSE	FALSE	FALSE	FALSE	FALSE	FALSE	FALSE	FALSE	FALSE	FALSE
cg03545227	0.162350892484887	1.09574714634712	4.2622557132809	FALSE	FALSE	FALSE	FALSE	FALSE	FALSE	2	220173100	PTPRN	Unclassified_Cell_type_specific	TRUE		FALSE	FALSE	FALSE	FALSE	FALSE	FALSE	FALSE	FALSE	FALSE	FALSE	FALSE
cg03549735		-0.0460933718820298		FALSE	FALSE	FALSE	FALSE	FALSE	FALSE	16	31086289	ZNF668;ZNF646;ZNF668				FALSE	FALSE	FALSE	FALSE	FALSE	FALSE	FALSE	FALSE	FALSE	FALSE	FALSE
cg03558379		-1.39791002508715		FALSE	FALSE	FALSE	FALSE	FALSE	FALSE	3	43003249		Unclassified			FALSE	FALSE	FALSE	FALSE	FALSE	FALSE	FALSE	FALSE	FALSE	FALSE	FALSE
cg03558769			-0.0534848646863905	FALSE	FALSE	FALSE	FALSE	FALSE	FALSE	2	242497595	BOK	Unclassified_Cell_type_specific	TRUE		FALSE	FALSE	TRUE	FALSE	FALSE	FALSE	FALSE	FALSE	FALSE	FALSE	FALSE	2	242497595	II	R	1	TRUE	2	242497596	rs35484638	GA	GAA,G	0.00139776	0.0045	0.0014	0.0676	0.0112	0
cg03562186	-0.166999642929632			FALSE	FALSE	FALSE	FALSE	FALSE	FALSE	12	48405089					FALSE	FALSE	FALSE	FALSE	FALSE	FALSE	FALSE	FALSE	FALSE	FALSE	FALSE
cg03566107			-0.0329297092726446	FALSE	FALSE	FALSE	FALSE	FALSE	FALSE	18	70211962	CBLN2		TRUE		FALSE	FALSE	FALSE	FALSE	FALSE	FALSE	FALSE	FALSE	FALSE	FALSE	FALSE
cg03570496	-0.0604722255199385			FALSE	FALSE	FALSE	FALSE	FALSE	FALSE	1	111414654	CD53;CD53				FALSE	FALSE	FALSE	FALSE	FALSE	FALSE	FALSE	TRUE	TRUE	FALSE	TRUE
cg03597699		-0.029596902358391		FALSE	FALSE	FALSE	FALSE	FALSE	FALSE	9	96709286			TRUE		FALSE	FALSE	TRUE	FALSE	FALSE	FALSE	FALSE	FALSE	FALSE	FALSE	FALSE
cg03602880			0.284596678871008	FALSE	FALSE	FALSE	FALSE	FALSE	FALSE	5	612961	CEP72	Unclassified	TRUE		FALSE	FALSE	TRUE	FALSE	FALSE	FALSE	FALSE	FALSE	FALSE	FALSE	FALSE
cg03604172	-0.635620968138553			FALSE	FALSE	FALSE	FALSE	FALSE	FALSE	1	36349543	EIF2C1	Promoter_Associated	TRUE		FALSE	FALSE	FALSE	FALSE	FALSE	FALSE	TRUE	FALSE	FALSE	FALSE	FALSE
cg03607117	7.7020519353387	12.8401793604939	11.9596267616276	TRUE	FALSE	FALSE	TRUE	FALSE	TRUE	3	53080440	SFMBT1;SFMBT1;SFMBT1		TRUE		FALSE	FALSE	FALSE	FALSE	FALSE	FALSE	FALSE	FALSE	FALSE	FALSE	FALSE
cg03607513		1.47997053388926	6.52205747127086	FALSE	FALSE	FALSE	FALSE	FALSE	FALSE	11	94707155	KDM4D;KDM4D;CWC15	Promoter_Associated	TRUE		FALSE	FALSE	FALSE	FALSE	FALSE	FALSE	FALSE	FALSE	FALSE	FALSE	FALSE
cg03619256	0.937777517000416	2.52228469402869	4.32091335506007	FALSE	FALSE	FALSE	FALSE	FALSE	TRUE	7	105515219	ATXN7L1;ATXN7L1		TRUE		FALSE	FALSE	FALSE	FALSE	FALSE	FALSE	FALSE	FALSE	FALSE	FALSE	FALSE
cg03639917			-0.276816684878634	FALSE	FALSE	FALSE	FALSE	FALSE	FALSE	7	100610873		Unclassified_Cell_type_specific	TRUE		FALSE	FALSE	FALSE	FALSE	FALSE	FALSE	FALSE	FALSE	FALSE	FALSE	FALSE
cg03641849	0.107391525864016			FALSE	FALSE	FALSE	FALSE	FALSE	FALSE	5	44575014					FALSE	FALSE	TRUE	FALSE	FALSE	FALSE	FALSE	FALSE	FALSE	FALSE	FALSE	5	44575014	II	R	1	TRUE	5	44575015	rs371848814	G	A	0.00139776	0	0	0	0.0072	0
cg03642695			0.140545735773451	FALSE	FALSE	FALSE	FALSE	FALSE	FALSE	17	15211958	TEKT3		TRUE		FALSE	FALSE	FALSE	FALSE	FALSE	FALSE	FALSE	FALSE	FALSE	FALSE	FALSE
cg03648784	-0.349193811064757			FALSE	FALSE	FALSE	FALSE	FALSE	FALSE	6	30659345	NRM;NRM;NRM;NRM;NRM;NRM;NRM;NRM				FALSE	FALSE	FALSE	FALSE	FALSE	FALSE	FALSE	FALSE	FALSE	FALSE	FALSE
cg03660500		2.49532855582289		FALSE	FALSE	FALSE	FALSE	FALSE	FALSE	1	197887649	LHX9;LHX9	Unclassified_Cell_type_specific	TRUE		FALSE	FALSE	FALSE	FALSE	FALSE	FALSE	FALSE	FALSE	FALSE	FALSE	FALSE
cg03667544			-0.436008824280188	FALSE	FALSE	FALSE	FALSE	FALSE	FALSE	10	135049598			TRUE		FALSE	FALSE	FALSE	FALSE	FALSE	FALSE	FALSE	FALSE	FALSE	FALSE	FALSE
cg03673894		-0.0643819362673618		FALSE	FALSE	FALSE	FALSE	FALSE	FALSE	3	158431192	RARRES1;RARRES1				FALSE	FALSE	FALSE	FALSE	FALSE	FALSE	FALSE	FALSE	FALSE	FALSE	FALSE
cg03678138		-2.40118487887794		FALSE	FALSE	FALSE	FALSE	FALSE	FALSE	15	43029643	CDAN1		TRUE		FALSE	FALSE	FALSE	FALSE	FALSE	FALSE	FALSE	FALSE	FALSE	FALSE	FALSE
cg03699074			-0.359456899926975	FALSE	FALSE	FALSE	FALSE	FALSE	FALSE	16	88849875	FAM38A	Promoter_Associated	TRUE		FALSE	FALSE	FALSE	FALSE	FALSE	FALSE	FALSE	FALSE	FALSE	FALSE	FALSE
cg03702497	-0.465426352340603			FALSE	FALSE	FALSE	FALSE	FALSE	FALSE	16	3524885	NAA60;NAA60;NAA60				FALSE	FALSE	TRUE	FALSE	FALSE	FALSE	FALSE	FALSE	FALSE	FALSE	FALSE
cg03717151	0.308198532811469			FALSE	FALSE	FALSE	FALSE	FALSE	FALSE	6	107956627	SOBP		TRUE		FALSE	FALSE	FALSE	FALSE	FALSE	FALSE	FALSE	FALSE	FALSE	FALSE	FALSE
cg03719040			0.0332119866439435	FALSE	FALSE	FALSE	FALSE	FALSE	FALSE	4	4250665	TMEM128	Promoter_Associated	TRUE		FALSE	FALSE	FALSE	FALSE	FALSE	FALSE	FALSE	FALSE	FALSE	FALSE	FALSE
cg03721293		-0.045564226840558		FALSE	FALSE	FALSE	FALSE	FALSE	FALSE	16	90014378	DEF8;DEF8	Unclassified	TRUE		FALSE	FALSE	FALSE	FALSE	FALSE	FALSE	FALSE	FALSE	FALSE	FALSE	FALSE
cg03723510			0.284804365088804	FALSE	FALSE	FALSE	FALSE	FALSE	FALSE	5	43040559	C5orf39	Promoter_Associated	TRUE		FALSE	FALSE	FALSE	FALSE	FALSE	FALSE	FALSE	FALSE	FALSE	FALSE	FALSE
cg03725293		0.0903302752233579		FALSE	FALSE	FALSE	FALSE	FALSE	FALSE	5	178069553					FALSE	FALSE	TRUE	FALSE	FALSE	FALSE	FALSE	FALSE	FALSE	FALSE	FALSE	5	178069553	II	F	0	TRUE	5	178069553	rs192179166	C	T	0.00139776	0	0	0.007	0	0
cg03733278	0.0154185564749576			FALSE	FALSE	FALSE	FALSE	FALSE	FALSE	22	20760922	ZNF74;ZNF74		TRUE		FALSE	FALSE	FALSE	FALSE	FALSE	FALSE	FALSE	FALSE	FALSE	FALSE	FALSE
cg03735576	0.232237143567404			FALSE	FALSE	FALSE	FALSE	FALSE	FALSE	15	27015314	GABRB3;GABRB3;GABRB3				FALSE	FALSE	FALSE	FALSE	FALSE	FALSE	FALSE	FALSE	FALSE	FALSE	FALSE
cg03738853		0.304339578222395		FALSE	FALSE	FALSE	FALSE	FALSE	FALSE	2	69711221	AAK1				FALSE	FALSE	FALSE	FALSE	FALSE	FALSE	FALSE	FALSE	FALSE	FALSE	FALSE
cg03743982	-0.159978119269414	-0.16584020451014	-0.671019934446799	FALSE	FALSE	FALSE	FALSE	FALSE	FALSE	16	75150833	LDHD;LDHD		TRUE		FALSE	FALSE	TRUE	FALSE	FALSE	FALSE	FALSE	FALSE	FALSE	FALSE	FALSE
cg03754128	0.812214394357181			FALSE	FALSE	FALSE	FALSE	FALSE	FALSE	2	239140910	LOC643387;LOC151174;LOC151174		TRUE		TRUE	FALSE	FALSE	FALSE	FALSE	FALSE	FALSE	FALSE	FALSE	FALSE	TRUE
cg03760191			0.0811735731454085	FALSE	FALSE	FALSE	FALSE	FALSE	FALSE	10	22623047			TRUE		FALSE	FALSE	FALSE	FALSE	FALSE	FALSE	FALSE	FALSE	FALSE	FALSE	FALSE
cg03761859		-0.0500271034491042		FALSE	FALSE	FALSE	FALSE	FALSE	FALSE	4	74946929					TRUE	FALSE	TRUE	FALSE	FALSE	FALSE	FALSE	FALSE	FALSE	FALSE	TRUE
cg03772063	0.172461387032366			FALSE	FALSE	FALSE	FALSE	FALSE	FALSE	4	175440325	HPGD;HPGD;HPGD		TRUE		FALSE	FALSE	FALSE	FALSE	FALSE	FALSE	FALSE	FALSE	FALSE	FALSE	FALSE
cg03794981			0.129401721985689	FALSE	FALSE	FALSE	FALSE	FALSE	FALSE	16	46607903			TRUE		FALSE	FALSE	FALSE	FALSE	FALSE	FALSE	FALSE	FALSE	FALSE	FALSE	FALSE
cg03803177	-0.000183716875524934			FALSE	FALSE	FALSE	FALSE	FALSE	FALSE	16	89766324	SPATA2L	Promoter_Associated	TRUE		FALSE	FALSE	FALSE	FALSE	FALSE	FALSE	FALSE	FALSE	FALSE	FALSE	FALSE
cg03803818	0.0479155967403705			FALSE	FALSE	FALSE	FALSE	FALSE	FALSE	12	110637414	IFT81;IFT81		TRUE		FALSE	FALSE	FALSE	FALSE	FALSE	FALSE	FALSE	FALSE	FALSE	FALSE	FALSE	12	110637414	II	R	1	TRUE	12	110637415	rs542549053	G	A	0.000199681	0	0	0	0.001	0
cg03811952		-0.0122217428717357		FALSE	FALSE	FALSE	FALSE	FALSE	FALSE	12	111079504	TCTN1;TCTN1;TCTN1;TCTN1;TCTN1				FALSE	FALSE	FALSE	FALSE	FALSE	FALSE	FALSE	FALSE	FALSE	FALSE	FALSE
cg03819692			0.286553103803593	FALSE	FALSE	TRUE	FALSE	FALSE	FALSE	16	89225639	C16orf81		TRUE	TRUE	FALSE	FALSE	FALSE	FALSE	FALSE	FALSE	FALSE	FALSE	FALSE	FALSE	FALSE
cg03836586			0.00946348502725563	FALSE	FALSE	FALSE	FALSE	FALSE	FALSE	7	8477597	NXPH1		TRUE		FALSE	FALSE	FALSE	FALSE	FALSE	FALSE	FALSE	FALSE	FALSE	FALSE	FALSE
cg03852963			-0.0440076804507578	FALSE	FALSE	FALSE	FALSE	FALSE	FALSE	16	89557923	ANKRD11	Promoter_Associated	TRUE		FALSE	FALSE	FALSE	FALSE	FALSE	FALSE	FALSE	FALSE	FALSE	FALSE	FALSE
cg03857640		0.361826927558836	0.508248869224956	FALSE	FALSE	FALSE	FALSE	FALSE	FALSE	16	46607688			TRUE		FALSE	FALSE	FALSE	FALSE	FALSE	FALSE	FALSE	FALSE	FALSE	FALSE	FALSE
cg03866836	-1.16602271601108			FALSE	FALSE	FALSE	FALSE	FALSE	FALSE	11	123477197	GRAMD1B		TRUE		FALSE	FALSE	FALSE	FALSE	FALSE	FALSE	FALSE	FALSE	FALSE	FALSE	FALSE	11	123477197	II	F	0	TRUE	11	123477197	rs147373503	C	T	0.000199681	0	0	0.001	0	0
cg03874868		-2.62343310278007	-1.78921988790677	FALSE	FALSE	FALSE	FALSE	FALSE	FALSE	17	1551941	RILP	Promoter_Associated	TRUE		FALSE	FALSE	FALSE	FALSE	FALSE	FALSE	FALSE	FALSE	FALSE	FALSE	FALSE
cg03875091			-0.208404797342785	FALSE	FALSE	FALSE	FALSE	FALSE	FALSE	10	134595048	INPP5A		TRUE		FALSE	FALSE	FALSE	FALSE	FALSE	FALSE	FALSE	TRUE	FALSE	FALSE	FALSE
cg03877020			0.699690268606136	FALSE	FALSE	FALSE	FALSE	FALSE	FALSE	6	31762680	VARS		TRUE		FALSE	FALSE	FALSE	FALSE	FALSE	FALSE	FALSE	FALSE	FALSE	FALSE	FALSE
cg03879180			0.179877833218282	FALSE	FALSE	FALSE	FALSE	FALSE	FALSE	2	24713283			TRUE		FALSE	FALSE	FALSE	FALSE	FALSE	FALSE	FALSE	FALSE	FALSE	FALSE	FALSE
cg03882437			-0.789363851742776	FALSE	FALSE	FALSE	FALSE	FALSE	FALSE	9	140051729	GRIN1;GRIN1;GRIN1	Promoter_Associated	TRUE		FALSE	FALSE	FALSE	FALSE	FALSE	FALSE	FALSE	FALSE	FALSE	FALSE	FALSE
cg03887094		0.0222649841360759		FALSE	FALSE	FALSE	FALSE	FALSE	FALSE	16	67198826	HSF4;HSF4		TRUE		FALSE	FALSE	FALSE	FALSE	FALSE	FALSE	FALSE	FALSE	FALSE	FALSE	FALSE
cg03893150		-1.13514084568369		FALSE	FALSE	FALSE	FALSE	FALSE	FALSE	1	6526325	TNFRSF25;PLEKHG5;TNFRSF25;PLEKHG5;PLEKHG5;TNFRSF25;PLEKHG5;TNFRSF25;PLEKHG5;TNFRSF25;TNFRSF25		TRUE		FALSE	FALSE	FALSE	FALSE	FALSE	FALSE	FALSE	FALSE	FALSE	FALSE	FALSE
cg03895857			0.00867179508060609	FALSE	FALSE	FALSE	FALSE	FALSE	FALSE	15	26915752	GABRB3;GABRB3		TRUE		FALSE	FALSE	FALSE	FALSE	FALSE	FALSE	FALSE	FALSE	FALSE	FALSE	FALSE
cg03897897	7.35835153321909			FALSE	FALSE	FALSE	FALSE	FALSE	FALSE	8	25316494	CDCA2;KCTD9	NonGene_Associated	TRUE		FALSE	FALSE	FALSE	FALSE	FALSE	FALSE	FALSE	FALSE	FALSE	FALSE	FALSE
cg03900492	0.0258891337415011			FALSE	FALSE	FALSE	FALSE	FALSE	FALSE	7	157345659	PTPRN2;PTPRN2;PTPRN2		TRUE		FALSE	FALSE	FALSE	FALSE	FALSE	FALSE	FALSE	FALSE	FALSE	FALSE	FALSE
cg03902729	1.6595520507443	1.36279632663174	2.35595162054109	FALSE	FALSE	FALSE	FALSE	FALSE	FALSE	17	42081932	NAGS;PYY		TRUE		FALSE	FALSE	FALSE	FALSE	FALSE	FALSE	FALSE	FALSE	FALSE	FALSE	FALSE
cg03906071		-0.433550284914296		FALSE	FALSE	FALSE	FALSE	FALSE	FALSE	13	110747254					FALSE	FALSE	FALSE	FALSE	FALSE	FALSE	FALSE	FALSE	FALSE	FALSE	FALSE	13	110747254	II	R	1	TRUE	13	110747255	rs555741038	G	A	0.000199681	0	0	0	0.001	0
cg03913278			-0.0873251629976708	FALSE	FALSE	FALSE	FALSE	FALSE	FALSE	8	11995002	FAM66D;USP17L2		TRUE		TRUE	FALSE	FALSE	FALSE	FALSE	FALSE	FALSE	FALSE	FALSE	FALSE	TRUE	8	11995002	II	R	1	TRUE	8	11995003	rs200589902	G	A	0.000399361	0	0	0	0	0.002
cg03913792	-0.550399838313956			FALSE	FALSE	FALSE	FALSE	FALSE	FALSE	7	92466078	CDK6	Promoter_Associated	TRUE		FALSE	FALSE	FALSE	FALSE	FALSE	FALSE	TRUE	FALSE	FALSE	FALSE	FALSE
cg03921357	0.544619315477601			FALSE	FALSE	FALSE	FALSE	FALSE	FALSE	1	3809431	C1orf174		TRUE		FALSE	FALSE	FALSE	FALSE	FALSE	FALSE	FALSE	FALSE	FALSE	FALSE	FALSE
cg03930369			0.502025641525533	FALSE	FALSE	FALSE	FALSE	FALSE	FALSE	13	111090821	COL4A2		TRUE		FALSE	FALSE	FALSE	FALSE	FALSE	FALSE	FALSE	FALSE	FALSE	FALSE	FALSE
cg03932361		-0.00303942602744164		FALSE	FALSE	FALSE	FALSE	FALSE	FALSE	17	72667394	RAB37;RAB37	Unclassified_Cell_type_specific	TRUE		FALSE	FALSE	FALSE	FALSE	FALSE	FALSE	FALSE	FALSE	FALSE	FALSE	FALSE
cg03932398		0.0652787369671082		FALSE	FALSE	FALSE	FALSE	FALSE	FALSE	20	1206703	RAD21L1		TRUE		FALSE	FALSE	FALSE	FALSE	FALSE	FALSE	FALSE	FALSE	FALSE	FALSE	FALSE
cg03939352	-0.271211766032156			FALSE	FALSE	FALSE	FALSE	FALSE	FALSE	1	162346594	C1orf111;C1orf111		TRUE		FALSE	FALSE	FALSE	FALSE	FALSE	FALSE	FALSE	FALSE	FALSE	FALSE	FALSE
cg03978169			-0.755895932272793	FALSE	FALSE	FALSE	FALSE	FALSE	FALSE	6	33091357	HLA-DPB2		TRUE		TRUE	FALSE	TRUE	FALSE	FALSE	FALSE	FALSE	FALSE	FALSE	FALSE	TRUE
cg03982676		-2.26897097972232		FALSE	FALSE	FALSE	FALSE	FALSE	FALSE	18	55787381	NEDD4L;NEDD4L;NEDD4L;NEDD4L				FALSE	FALSE	FALSE	FALSE	FALSE	FALSE	FALSE	FALSE	FALSE	FALSE	FALSE	18	55787381	II	F	0	TRUE	18	55787381	rs185777355	C	T	0.00678914	0.0015	0.0461	0	0	0
cg03983058			0.45209190591986	FALSE	FALSE	FALSE	FALSE	FALSE	FALSE	16	77369724	ADAMTS18		TRUE		FALSE	FALSE	FALSE	FALSE	FALSE	FALSE	FALSE	FALSE	FALSE	FALSE	FALSE
cg03985019	-0.0246060581490294			FALSE	FALSE	FALSE	FALSE	FALSE	FALSE	7	73098344	DNAJC30;WBSCR22;WBSCR22;WBSCR22;WBSCR22;WBSCR22	Promoter_Associated			FALSE	FALSE	TRUE	FALSE	FALSE	FALSE	FALSE	FALSE	FALSE	FALSE	FALSE
cg03987653			-0.330355469740543	FALSE	FALSE	FALSE	FALSE	FALSE	FALSE	16	90024450	DEF8;DEF8		TRUE		FALSE	FALSE	TRUE	FALSE	FALSE	FALSE	FALSE	FALSE	FALSE	FALSE	FALSE
cg04006913	-7.71129780327316			FALSE	FALSE	FALSE	FALSE	FALSE	FALSE	6	57087066	RAB23;RAB23;RAB23	Promoter_Associated	TRUE		FALSE	FALSE	FALSE	FALSE	FALSE	FALSE	FALSE	FALSE	FALSE	FALSE	FALSE
cg04027548	-1.54232964158143	-1.16978351037637	-2.66400993289789	FALSE	FALSE	FALSE	FALSE	FALSE	TRUE	12	21926447	KCNJ8	Unclassified_Cell_type_specific	TRUE		FALSE	FALSE	FALSE	FALSE	FALSE	FALSE	FALSE	FALSE	FALSE	FALSE	FALSE
cg04033835		-3.37592515879491		FALSE	FALSE	FALSE	FALSE	FALSE	FALSE	9	132373364	NTMT1	Promoter_Associated			FALSE	FALSE	FALSE	FALSE	FALSE	FALSE	FALSE	FALSE	FALSE	FALSE	FALSE
cg04035133	0.24536721418823			FALSE	FALSE	FALSE	FALSE	FALSE	FALSE	14	55181975	SAMD4A;SAMD4A				FALSE	FALSE	FALSE	FALSE	FALSE	FALSE	FALSE	FALSE	FALSE	FALSE	FALSE
cg04048557	-0.0777883931315227			FALSE	FALSE	FALSE	FALSE	FALSE	FALSE	8	11325201	FAM167A	Unclassified			FALSE	FALSE	FALSE	FALSE	FALSE	FALSE	FALSE	FALSE	FALSE	FALSE	FALSE
cg04052235		0.62212025794054	0.112566457627929	FALSE	FALSE	FALSE	FALSE	FALSE	FALSE	11	122870002			TRUE		FALSE	FALSE	TRUE	FALSE	FALSE	FALSE	FALSE	FALSE	FALSE	FALSE	FALSE
cg04064028		-1.94514997735406	-1.1401217629704	FALSE	FALSE	FALSE	FALSE	FALSE	FALSE	2	170335723	BBS5	Promoter_Associated	TRUE		FALSE	FALSE	TRUE	FALSE	FALSE	FALSE	FALSE	FALSE	FALSE	FALSE	FALSE
cg04072597		-0.0691569308901044	-0.747011884132458	FALSE	FALSE	FALSE	FALSE	FALSE	FALSE	19	18716499	CRLF1		TRUE		FALSE	FALSE	FALSE	FALSE	FALSE	FALSE	FALSE	FALSE	FALSE	FALSE	FALSE
cg04080282			-0.0258108767219621	FALSE	FALSE	FALSE	FALSE	FALSE	FALSE	7	95026106	PON3		TRUE		FALSE	FALSE	FALSE	FALSE	FALSE	FALSE	FALSE	FALSE	FALSE	FALSE	FALSE
cg04084157	0.259006153815639	0.0355223682868455	1.19176188763439	FALSE	TRUE	TRUE	TRUE	FALSE	TRUE	7	100809049	VGF	Unclassified	TRUE	TRUE	FALSE	FALSE	FALSE	FALSE	FALSE	FALSE	FALSE	FALSE	FALSE	FALSE	FALSE
cg04092747	0.249597158180295			FALSE	FALSE	FALSE	FALSE	FALSE	FALSE	1	173639380	ANKRD45		TRUE		FALSE	FALSE	FALSE	FALSE	FALSE	FALSE	FALSE	FALSE	FALSE	FALSE	FALSE
cg04102547	0.0258084084873728			FALSE	FALSE	FALSE	FALSE	FALSE	FALSE	6	36975657	FGD2	Unclassified_Cell_type_specific			FALSE	FALSE	TRUE	FALSE	FALSE	FALSE	FALSE	FALSE	FALSE	FALSE	FALSE
cg04118306		-0.551943043779496		FALSE	FALSE	FALSE	FALSE	FALSE	FALSE	8	24772350	NEFM;NEFM	Promoter_Associated_Cell_type_specific	TRUE		FALSE	FALSE	FALSE	FALSE	FALSE	FALSE	FALSE	FALSE	FALSE	FALSE	FALSE
cg04122815		0.632023299094733	0.819433511215691	FALSE	FALSE	FALSE	FALSE	FALSE	FALSE	5	43039592	C5orf39	Promoter_Associated	TRUE		FALSE	FALSE	FALSE	FALSE	FALSE	FALSE	FALSE	TRUE	FALSE	FALSE	FALSE	5	43039592	II	R	1	TRUE	5	43039593	rs10971	G	A	0.00479233	0.0174	0.0014	0	0	0
cg04131524		-0.879744210680839	-2.84748632393087	FALSE	FALSE	FALSE	FALSE	FALSE	FALSE	7	42275813	GLI3		TRUE		FALSE	FALSE	FALSE	FALSE	FALSE	FALSE	FALSE	FALSE	FALSE	FALSE	FALSE
cg04132418			0.00046063686565594	FALSE	FALSE	FALSE	FALSE	FALSE	FALSE	6	131148736	LOC285733		TRUE		FALSE	FALSE	FALSE	FALSE	FALSE	FALSE	FALSE	TRUE	TRUE	FALSE	TRUE	6	131148736	II	R	1	TRUE	6	131148737	rs1044303	G	A	0.479433	0.4667	0.4107	0.3141	0.5133	0.6756
cg04145134		-0.00667723878444198		FALSE	FALSE	FALSE	FALSE	FALSE	FALSE	14	99697672	BCL11B;BCL11B	Unclassified_Cell_type_specific	TRUE		FALSE	FALSE	FALSE	FALSE	FALSE	FALSE	FALSE	FALSE	FALSE	FALSE	FALSE
cg04145275		-0.357393851829277		FALSE	FALSE	FALSE	FALSE	FALSE	FALSE	20	45302339	SLC13A3;SLC13A3				FALSE	FALSE	TRUE	FALSE	FALSE	FALSE	FALSE	TRUE	TRUE	FALSE	TRUE	20	45302339	II	F	0	TRUE	20	45302339	rs77835696	C	T	0.0257588	0.0908	0.0101	0.001	0	0.001
cg04146745			0.269631225030174	FALSE	FALSE	FALSE	FALSE	FALSE	FALSE	3	42947263	ZNF662;ZNF662		TRUE		FALSE	FALSE	FALSE	FALSE	FALSE	FALSE	FALSE	FALSE	FALSE	FALSE	FALSE
cg04164058			0.345522874977396	FALSE	FALSE	FALSE	FALSE	FALSE	FALSE	15	89949694		Unclassified_Cell_type_specific	TRUE		FALSE	FALSE	FALSE	FALSE	FALSE	FALSE	FALSE	FALSE	FALSE	FALSE	FALSE
cg04169075		-0.230322554377602		FALSE	FALSE	FALSE	FALSE	FALSE	FALSE	15	67215905		Unclassified_Cell_type_specific			FALSE	FALSE	FALSE	FALSE	FALSE	FALSE	FALSE	FALSE	FALSE	FALSE	FALSE
cg04172497		-0.405491366885302	-0.663696359670128	FALSE	FALSE	FALSE	FALSE	FALSE	FALSE	11	59382296	OSBP	Promoter_Associated_Cell_type_specific	TRUE		FALSE	FALSE	FALSE	FALSE	FALSE	FALSE	FALSE	FALSE	FALSE	FALSE	FALSE	11	59382296	II	F	0	TRUE	11	59382296	rs541836499	C	T	0.000199681	8e-04	0	0	0	0
cg04187185	-2.25354810888565			FALSE	FALSE	FALSE	FALSE	FALSE	FALSE	5	43396953	CCL28	Unclassified_Cell_type_specific	TRUE		FALSE	FALSE	FALSE	FALSE	FALSE	FALSE	FALSE	FALSE	FALSE	FALSE	FALSE
cg04200607	-0.224699389323308		-0.362141924095758	FALSE	FALSE	FALSE	FALSE	FALSE	TRUE	10	72163475	EIF4EBP2		TRUE		FALSE	FALSE	FALSE	FALSE	FALSE	FALSE	FALSE	FALSE	FALSE	FALSE	FALSE
cg04210225		0.220442294568142		FALSE	FALSE	FALSE	FALSE	FALSE	FALSE	17	43351121	MAP3K14				FALSE	FALSE	FALSE	FALSE	FALSE	FALSE	FALSE	FALSE	FALSE	FALSE	FALSE
cg04211179			0.0706013394306271	FALSE	FALSE	FALSE	FALSE	FALSE	FALSE	1	16301562	ZBTB17	Promoter_Associated	TRUE		FALSE	FALSE	FALSE	FALSE	FALSE	FALSE	FALSE	FALSE	FALSE	FALSE	FALSE
cg04216395			-5.47492652542726	FALSE	FALSE	FALSE	FALSE	FALSE	FALSE	14	68141658	VTI1B	Promoter_Associated	TRUE		FALSE	FALSE	FALSE	FALSE	FALSE	FALSE	FALSE	FALSE	FALSE	FALSE	FALSE
cg04221848		-0.227895305821864		FALSE	FALSE	FALSE	FALSE	FALSE	FALSE	2	134091027	MIR7853;NCKAP5;NCKAP5				FALSE	FALSE	FALSE	FALSE	FALSE	FALSE	FALSE	FALSE	FALSE	FALSE	FALSE	2	134091027	II	F	0	TRUE	2	134091027	rs570762175	C	T	0.000199681	0	0	0	0.001	0
cg04236786			0.904696615889627	FALSE	FALSE	FALSE	FALSE	FALSE	FALSE	8	41580903	ANK1;ANK1;ANK1;ANK1;ANK1		TRUE		FALSE	FALSE	FALSE	FALSE	FALSE	FALSE	FALSE	FALSE	FALSE	FALSE	FALSE	8	41580903	I	R	2	TRUE	8	41580905	rs562214725	C	T	0.000399361	0	0.0014	0	0	0.001
cg04237075	0.558335793048881			FALSE	FALSE	FALSE	FALSE	FALSE	FALSE	9	34637949	SIGMAR1;SIGMAR1	Promoter_Associated	TRUE		FALSE	FALSE	FALSE	FALSE	FALSE	FALSE	FALSE	FALSE	FALSE	FALSE	FALSE
cg04239994	-1.67156475277905			FALSE	FALSE	FALSE	FALSE	FALSE	FALSE	17	77216953	HRNBP3		TRUE		FALSE	FALSE	FALSE	FALSE	FALSE	FALSE	FALSE	FALSE	FALSE	FALSE	FALSE
cg04240200		-0.278632438982923		FALSE	FALSE	FALSE	FALSE	FALSE	FALSE	20	3451292	ATRN;ATRN		TRUE	TRUE	FALSE	FALSE	FALSE	FALSE	FALSE	FALSE	FALSE	FALSE	FALSE	FALSE	FALSE
cg04254609			-0.0332081197600834	FALSE	FALSE	FALSE	FALSE	FALSE	FALSE	10	16479192	PTER;PTER	Promoter_Associated	TRUE		FALSE	FALSE	FALSE	FALSE	FALSE	FALSE	TRUE	FALSE	FALSE	FALSE	FALSE
cg04255090		-1.41536666114823		FALSE	FALSE	FALSE	FALSE	FALSE	FALSE	16	85343936		Unclassified			FALSE	FALSE	TRUE	FALSE	FALSE	FALSE	FALSE	FALSE	FALSE	FALSE	FALSE	16	85343936	II	F	0	TRUE	16	85343936	rs528495008	C	T	0.000599042	0	0.0014	0	0.002	0
cg04255276	-0.0237671111488505			FALSE	FALSE	FALSE	FALSE	FALSE	FALSE	11	65314021	LTBP3;LTBP3;LTBP3	Promoter_Associated	TRUE		FALSE	FALSE	FALSE	FALSE	FALSE	FALSE	FALSE	FALSE	FALSE	FALSE	FALSE
cg04258520	0.356183728686833			FALSE	FALSE	FALSE	FALSE	FALSE	FALSE	14	103868351	MARK3;MARK3;MARK3;MARK3;MARK3		TRUE		FALSE	FALSE	FALSE	FALSE	FALSE	FALSE	FALSE	FALSE	FALSE	FALSE	FALSE	14	103868351	II	R	1	TRUE	14	103868352	rs556624720	G	A	0.000199681	0	0	0.001	0	0
cg04265316	-0.0286022835471881			FALSE	FALSE	FALSE	FALSE	FALSE	FALSE	11	92753300					FALSE	FALSE	FALSE	FALSE	FALSE	FALSE	FALSE	FALSE	FALSE	FALSE	FALSE
cg04273811			-0.503290615299852	FALSE	FALSE	FALSE	FALSE	FALSE	FALSE	3	36422059	STAC		TRUE		FALSE	FALSE	FALSE	FALSE	FALSE	FALSE	FALSE	FALSE	FALSE	FALSE	FALSE
cg04276007	-0.00768464537721195			FALSE	FALSE	FALSE	FALSE	FALSE	FALSE	7	107386512	CBLL1;CBLL1		TRUE		FALSE	FALSE	TRUE	FALSE	FALSE	FALSE	FALSE	FALSE	FALSE	FALSE	FALSE
cg04281209		-0.00261632748656774	-0.0621062033171722	FALSE	FALSE	FALSE	FALSE	FALSE	FALSE	4	8608003	CPZ;CPZ;CPZ		TRUE		FALSE	FALSE	FALSE	FALSE	FALSE	FALSE	FALSE	FALSE	FALSE	FALSE	FALSE	4	8608003	II	R	1	TRUE	4	8608004	rs533598363	G	A	0.000199681	0	0	0	0.001	0
cg04283570		-0.417882335987046		FALSE	FALSE	FALSE	FALSE	FALSE	FALSE	7	129214591					FALSE	FALSE	TRUE	FALSE	FALSE	FALSE	FALSE	FALSE	FALSE	FALSE	FALSE
cg04292355		-2.57793277274307		FALSE	FALSE	FALSE	FALSE	FALSE	FALSE	17	44928854	WNT9B	Unclassified_Cell_type_specific			FALSE	FALSE	FALSE	FALSE	FALSE	FALSE	FALSE	FALSE	FALSE	FALSE	FALSE
cg04304696		-0.128155391989913		FALSE	FALSE	FALSE	FALSE	FALSE	FALSE	9	138847903	UBAC1				FALSE	FALSE	FALSE	FALSE	FALSE	FALSE	FALSE	TRUE	FALSE	FALSE	FALSE	9	138847903	II	R	1	TRUE	9	138847904	rs145491392	G	A	0.00379393	0.0015	0.0043	0.0109	0.0031	0
cg04305228	0.295586950104377			FALSE	FALSE	FALSE	FALSE	FALSE	FALSE	22	18272333	MICAL3		TRUE		FALSE	FALSE	FALSE	FALSE	FALSE	FALSE	FALSE	FALSE	FALSE	FALSE	FALSE
cg04307776		0.0595045356499629		FALSE	FALSE	FALSE	FALSE	FALSE	FALSE	5	76652757	PDE8B;PDE8B;PDE8B;PDE8B;PDE8B				FALSE	FALSE	FALSE	FALSE	FALSE	FALSE	FALSE	FALSE	FALSE	FALSE	FALSE
cg04307977			-1.10074827804693	FALSE	FALSE	FALSE	FALSE	FALSE	FALSE	2	207307544	ADAM23	Unclassified_Cell_type_specific	TRUE		FALSE	FALSE	FALSE	FALSE	FALSE	FALSE	FALSE	FALSE	FALSE	FALSE	FALSE
cg04312578		-0.333406933172915		FALSE	FALSE	FALSE	FALSE	FALSE	FALSE	6	29932230					FALSE	FALSE	TRUE	FALSE	FALSE	FALSE	FALSE	TRUE	TRUE	FALSE	TRUE	6	29932230	II	F	0	TRUE	6	29932230	rs9260729	C	T	0.117612	0.1785	0.1254	0.0885	0.1299	0.0496
cg04315227			-0.148664338788719	FALSE	FALSE	FALSE	FALSE	FALSE	FALSE	2	106886503		Unclassified_Cell_type_specific	TRUE		FALSE	FALSE	FALSE	FALSE	FALSE	FALSE	FALSE	TRUE	TRUE	FALSE	TRUE
cg04321240			0.973983167768043	FALSE	FALSE	FALSE	FALSE	FALSE	FALSE	15	87516203	AGBL1		TRUE		FALSE	FALSE	TRUE	FALSE	FALSE	FALSE	FALSE	FALSE	FALSE	FALSE	FALSE
cg04321566			-0.00373997141876871	FALSE	FALSE	FALSE	FALSE	FALSE	FALSE	7	64466846		Promoter_Associated	TRUE		TRUE	FALSE	FALSE	FALSE	FALSE	FALSE	FALSE	FALSE	FALSE	FALSE	TRUE
cg04328477			0.0769500849938187	FALSE	FALSE	FALSE	FALSE	FALSE	FALSE	16	68270258	ESRP2	Unclassified_Cell_type_specific	TRUE		FALSE	FALSE	FALSE	FALSE	FALSE	FALSE	FALSE	FALSE	FALSE	FALSE	FALSE
cg04330628			-0.395422505593451	FALSE	FALSE	FALSE	FALSE	FALSE	FALSE	15	44116879	MFAP1;MFAP1	Promoter_Associated	TRUE		FALSE	FALSE	FALSE	FALSE	FALSE	FALSE	FALSE	FALSE	FALSE	FALSE	FALSE
cg04359558	-0.0256072715377978			FALSE	FALSE	FALSE	FALSE	FALSE	FALSE	16	11648224	LITAF;LITAF;LITAF;LITAF	Gene_Associated_Cell_type_specific	TRUE		FALSE	FALSE	FALSE	FALSE	FALSE	FALSE	FALSE	FALSE	FALSE	FALSE	FALSE
cg04360223	0.482537216069038			FALSE	FALSE	FALSE	FALSE	FALSE	FALSE	4	162198254			TRUE		FALSE	FALSE	TRUE	FALSE	FALSE	FALSE	TRUE	FALSE	FALSE	FALSE	FALSE
cg04360557			-1.31062705343715	FALSE	FALSE	FALSE	FALSE	FALSE	FALSE	1	33282743	S100PBP;YARS;S100PBP		TRUE		FALSE	FALSE	FALSE	FALSE	FALSE	FALSE	FALSE	FALSE	FALSE	FALSE	FALSE
cg04362419		0.0299754877608073		FALSE	FALSE	FALSE	FALSE	FALSE	FALSE	3	138297086	CEP70;CEP70;CEP70;CEP70;CEP70				FALSE	FALSE	FALSE	FALSE	FALSE	FALSE	FALSE	FALSE	FALSE	FALSE	FALSE
cg04369306			-0.354976803259643	FALSE	FALSE	FALSE	FALSE	FALSE	FALSE	16	88254988			TRUE		TRUE	FALSE	FALSE	FALSE	FALSE	FALSE	FALSE	FALSE	FALSE	FALSE	TRUE
cg04374015	-0.0443199086120629			FALSE	FALSE	FALSE	FALSE	FALSE	FALSE	10	1218763			TRUE		FALSE	FALSE	FALSE	FALSE	FALSE	FALSE	FALSE	FALSE	FALSE	FALSE	FALSE
cg04378886			-0.165349706839785	FALSE	FALSE	FALSE	FALSE	FALSE	FALSE	19	50031395	RCN3	Unclassified	TRUE	TRUE	FALSE	FALSE	FALSE	FALSE	FALSE	FALSE	FALSE	FALSE	FALSE	FALSE	FALSE
cg04384638			0.242815770636485	FALSE	FALSE	FALSE	FALSE	FALSE	FALSE	19	19007647	GDF1;LASS1;LASS1	Unclassified_Cell_type_specific	TRUE		FALSE	FALSE	FALSE	FALSE	FALSE	FALSE	FALSE	FALSE	FALSE	FALSE	FALSE
cg04393637			-0.0841560921259676	FALSE	FALSE	FALSE	FALSE	FALSE	FALSE	17	75790091			TRUE		FALSE	FALSE	FALSE	FALSE	FALSE	FALSE	FALSE	TRUE	FALSE	FALSE	FALSE
cg04393675		-2.09047382569642		FALSE	FALSE	FALSE	FALSE	FALSE	FALSE	16	28986095	SPNS1;SPNS1;SPNS1;SPNS1;SPNS1;SPNS1;SPNS1;SPNS1;SPNS1;SPNS1	Promoter_Associated	TRUE		FALSE	FALSE	FALSE	FALSE	FALSE	FALSE	FALSE	FALSE	FALSE	FALSE	FALSE	16	28986095	I	F	-1	TRUE	16	28986094	rs555738032	G	C	0.00419329	0.0015	0.0072	0.0109	0.0031	0
cg04398275	-0.283803740735282			FALSE	FALSE	FALSE	FALSE	FALSE	FALSE	12	123834817	SBNO1;SBNO1		TRUE	TRUE	FALSE	FALSE	FALSE	FALSE	FALSE	FALSE	FALSE	FALSE	FALSE	FALSE	FALSE
cg04400972			1.19885317365876	TRUE	FALSE	FALSE	FALSE	FALSE	FALSE	1	117665053	TRIM45;TRIM45	Promoter_Associated	TRUE		FALSE	FALSE	FALSE	FALSE	FALSE	FALSE	TRUE	TRUE	TRUE	FALSE	TRUE
cg04415646	-1.59793178691563			FALSE	FALSE	FALSE	FALSE	FALSE	FALSE	10	22680695	SPAG6;SPAG6;SPAG6;SPAG6				FALSE	FALSE	FALSE	FALSE	FALSE	FALSE	FALSE	FALSE	FALSE	FALSE	FALSE
cg04421973			-1.19364352687864	FALSE	FALSE	FALSE	FALSE	FALSE	FALSE	3	64670907	ADAMTS9		TRUE		FALSE	FALSE	FALSE	FALSE	FALSE	FALSE	FALSE	FALSE	FALSE	FALSE	FALSE
cg04423727			-1.60376582006419	FALSE	FALSE	FALSE	FALSE	FALSE	FALSE	17	46828820		Unclassified_Cell_type_specific	TRUE		FALSE	FALSE	FALSE	FALSE	FALSE	FALSE	FALSE	FALSE	FALSE	FALSE	FALSE
cg04425489	0.0115641950656715			FALSE	FALSE	FALSE	FALSE	FALSE	FALSE	1	3410724	MEGF6				FALSE	FALSE	FALSE	FALSE	FALSE	FALSE	FALSE	FALSE	FALSE	FALSE	FALSE
cg04436907		-1.18402045645053		FALSE	FALSE	FALSE	FALSE	FALSE	FALSE	9	131902347	PPP2R4;PPP2R4;PPP2R4;PPP2R4;PPP2R4;PPP2R4	Promoter_Associated			FALSE	FALSE	FALSE	FALSE	FALSE	FALSE	FALSE	FALSE	FALSE	FALSE	FALSE
cg04446762	-0.142342555559028			FALSE	FALSE	FALSE	FALSE	FALSE	FALSE	11	65222227		Promoter_Associated	TRUE		FALSE	FALSE	FALSE	FALSE	FALSE	FALSE	FALSE	FALSE	FALSE	FALSE	FALSE
cg04452713			-0.990225629362163	FALSE	TRUE	FALSE	FALSE	FALSE	FALSE	6	56707687	DST;DST;DST;DST		TRUE	TRUE	FALSE	FALSE	FALSE	FALSE	FALSE	FALSE	FALSE	FALSE	FALSE	FALSE	FALSE
cg04455146	0.687103437493353			FALSE	FALSE	FALSE	FALSE	FALSE	FALSE	7	122078449	CADPS2;CADPS2;CADPS2				FALSE	FALSE	FALSE	FALSE	FALSE	FALSE	FALSE	FALSE	FALSE	FALSE	FALSE
cg04456932	3.33223729890644			FALSE	FALSE	FALSE	FALSE	FALSE	FALSE	7	148984635	ZNF783		TRUE		FALSE	FALSE	FALSE	FALSE	FALSE	FALSE	FALSE	FALSE	FALSE	FALSE	FALSE
cg04457114		-0.176327166398563		FALSE	FALSE	FALSE	FALSE	FALSE	FALSE	5	174159705			TRUE		FALSE	FALSE	FALSE	FALSE	FALSE	FALSE	FALSE	FALSE	FALSE	FALSE	FALSE
cg04474192		0.635591024376516		FALSE	FALSE	FALSE	FALSE	FALSE	FALSE	3	63264627	SYNPR				FALSE	FALSE	FALSE	FALSE	FALSE	FALSE	FALSE	FALSE	FALSE	FALSE	FALSE
cg04478095	0.569991416235625			FALSE	FALSE	FALSE	FALSE	FALSE	FALSE	6	27599145					FALSE	FALSE	FALSE	FALSE	FALSE	FALSE	TRUE	FALSE	FALSE	FALSE	FALSE
cg04482657		0.674408989457504		FALSE	FALSE	FALSE	FALSE	FALSE	FALSE	20	2026768					FALSE	FALSE	TRUE	FALSE	FALSE	FALSE	FALSE	TRUE	FALSE	FALSE	FALSE
cg04483289			0.383234061494695	FALSE	FALSE	FALSE	FALSE	FALSE	FALSE	17	46507857	SKAP1;SKAP1	Promoter_Associated_Cell_type_specific	TRUE		FALSE	FALSE	FALSE	FALSE	FALSE	FALSE	FALSE	FALSE	FALSE	FALSE	FALSE
cg04495670		-0.0426406811906254		FALSE	FALSE	FALSE	FALSE	FALSE	FALSE	11	69634296	FGF3		TRUE		FALSE	FALSE	FALSE	FALSE	FALSE	FALSE	FALSE	FALSE	FALSE	FALSE	FALSE
cg04518342		0.202042372286532	1.18998616431005	FALSE	FALSE	FALSE	FALSE	FALSE	FALSE	5	131593106	PDLIM4;PDLIM4		TRUE		FALSE	FALSE	FALSE	FALSE	FALSE	FALSE	FALSE	FALSE	FALSE	FALSE	FALSE
cg04528819	0.85881150631373			FALSE	TRUE	TRUE	TRUE	FALSE	FALSE	7	130418315	KLF14		TRUE	TRUE	FALSE	FALSE	FALSE	FALSE	FALSE	FALSE	FALSE	FALSE	FALSE	FALSE	FALSE
cg04528829	-0.0571374502451258			FALSE	FALSE	FALSE	FALSE	FALSE	FALSE	12	115133294			TRUE		FALSE	FALSE	FALSE	FALSE	FALSE	FALSE	FALSE	FALSE	FALSE	FALSE	FALSE
cg04545015		-2.16202889181627		FALSE	FALSE	FALSE	FALSE	FALSE	FALSE	1	36566026	COL8A2;COL8A2	Unclassified			FALSE	FALSE	FALSE	FALSE	FALSE	FALSE	FALSE	FALSE	FALSE	FALSE	FALSE
cg04565640	-1.31121537182665			FALSE	FALSE	FALSE	FALSE	FALSE	FALSE	8	144700175	TSTA3		TRUE		FALSE	FALSE	FALSE	FALSE	FALSE	FALSE	FALSE	FALSE	FALSE	FALSE	FALSE
cg04568592			0.461815441925369	FALSE	FALSE	FALSE	FALSE	FALSE	FALSE	17	19771360	ULK2;ULK2	Promoter_Associated	TRUE		FALSE	FALSE	FALSE	FALSE	FALSE	FALSE	FALSE	FALSE	FALSE	FALSE	FALSE
cg04573397	-0.0383263758648292			FALSE	FALSE	FALSE	FALSE	FALSE	FALSE	6	50691286	TFAP2D		TRUE		FALSE	FALSE	FALSE	FALSE	FALSE	FALSE	FALSE	FALSE	FALSE	FALSE	FALSE
cg04596060			-0.190704249628375	FALSE	FALSE	FALSE	TRUE	FALSE	TRUE	12	114404600	RBM19;RBM19;RBM19	Promoter_Associated	TRUE		FALSE	FALSE	TRUE	FALSE	FALSE	FALSE	FALSE	FALSE	FALSE	FALSE	FALSE
cg04597985			0.00953977247743048	FALSE	FALSE	FALSE	FALSE	FALSE	FALSE	4	138114706			TRUE		FALSE	FALSE	FALSE	FALSE	FALSE	FALSE	FALSE	FALSE	FALSE	FALSE	FALSE
cg04598224			-0.0349663367351844	FALSE	FALSE	FALSE	FALSE	FALSE	FALSE	19	11784514	ZNF833		TRUE		FALSE	FALSE	FALSE	FALSE	FALSE	FALSE	FALSE	FALSE	FALSE	FALSE	FALSE
cg04606053		1.63888708445155	1.34800274235952	FALSE	FALSE	FALSE	FALSE	FALSE	FALSE	20	33815214	MMP24		TRUE		FALSE	FALSE	TRUE	FALSE	FALSE	FALSE	FALSE	FALSE	FALSE	FALSE	FALSE
cg04631458		-0.181316120865924	-0.52509879273029	FALSE	FALSE	FALSE	FALSE	FALSE	FALSE	7	1329462		Unclassified	TRUE		FALSE	FALSE	FALSE	FALSE	FALSE	FALSE	FALSE	FALSE	FALSE	FALSE	FALSE
cg04633683			0.11560759235744	FALSE	FALSE	FALSE	FALSE	FALSE	FALSE	16	29837056	MVP;MVP	Unclassified	TRUE		FALSE	FALSE	FALSE	FALSE	FALSE	FALSE	FALSE	FALSE	FALSE	FALSE	FALSE
cg04641947	-0.0240443058057403			FALSE	FALSE	FALSE	FALSE	FALSE	FALSE	3	50125982	RBM5;RBM5	Unclassified			FALSE	FALSE	TRUE	FALSE	FALSE	FALSE	FALSE	FALSE	FALSE	FALSE	FALSE
cg04648334	0.0692085267573064			FALSE	FALSE	FALSE	FALSE	FALSE	FALSE	6	27236866			TRUE		FALSE	FALSE	FALSE	FALSE	FALSE	FALSE	FALSE	FALSE	FALSE	FALSE	FALSE
cg04648494	0.0951159862900513			FALSE	FALSE	FALSE	FALSE	FALSE	FALSE	2	74228640			TRUE		FALSE	FALSE	TRUE	FALSE	FALSE	FALSE	FALSE	FALSE	FALSE	FALSE	FALSE
cg04652943	-0.0703126443709471			FALSE	FALSE	FALSE	FALSE	FALSE	FALSE	2	3750565			TRUE		FALSE	FALSE	FALSE	FALSE	FALSE	FALSE	FALSE	FALSE	FALSE	FALSE	FALSE
cg04657445	0.39788736576232	0.355546786232087		FALSE	FALSE	FALSE	FALSE	FALSE	FALSE	8	128390627	CASC21;CASC8				FALSE	FALSE	TRUE	FALSE	FALSE	FALSE	FALSE	TRUE	TRUE	FALSE	TRUE
cg04658744		0.766665539947113		FALSE	FALSE	FALSE	FALSE	FALSE	FALSE	11	128787157	KCNJ5				FALSE	FALSE	FALSE	FALSE	FALSE	FALSE	FALSE	FALSE	FALSE	FALSE	FALSE	11	128787157	II	F	0	TRUE	11	128787157	rs529889339	C	T	0.000199681	8e-04	0	0	0	0
cg04659071			-0.031307707472557	FALSE	FALSE	FALSE	FALSE	FALSE	FALSE	15	89201195		Unclassified	TRUE		FALSE	FALSE	FALSE	FALSE	FALSE	FALSE	FALSE	FALSE	FALSE	FALSE	FALSE	15	89201195	II	F	0	TRUE	15	89201195	rs145569635	C	T	0.00658946	0.0106	0.0086	0.0099	0.0031	0
cg04659396	-0.741232531953736			FALSE	FALSE	FALSE	FALSE	FALSE	FALSE	5	131806593			TRUE		FALSE	FALSE	FALSE	FALSE	FALSE	FALSE	TRUE	FALSE	FALSE	FALSE	FALSE
cg04662594		-0.855166512590048	-1.17543473574361	FALSE	FALSE	FALSE	FALSE	FALSE	TRUE	8	21917015	EPB49;EPB49;EPB49;EPB49;EPB49;EPB49	Unclassified_Cell_type_specific	TRUE	TRUE	FALSE	FALSE	FALSE	FALSE	FALSE	FALSE	FALSE	TRUE	FALSE	FALSE	FALSE
cg04672043		0.614127138543286		FALSE	FALSE	FALSE	FALSE	FALSE	FALSE	3	191047447	CCDC50;CCDC50;CCDC50;CCDC50;UTS2B	Promoter_Associated			FALSE	FALSE	FALSE	FALSE	FALSE	FALSE	FALSE	FALSE	FALSE	FALSE	FALSE
cg04674565	-0.0866028461214121			FALSE	FALSE	FALSE	FALSE	FALSE	FALSE	4	236190	ZNF876P	Unclassified			TRUE	FALSE	TRUE	FALSE	FALSE	FALSE	FALSE	FALSE	FALSE	FALSE	TRUE
cg04679031	-0.646113570345024			FALSE	FALSE	FALSE	FALSE	FALSE	FALSE	7	139208139	CLEC2L		TRUE		FALSE	FALSE	FALSE	FALSE	FALSE	FALSE	FALSE	FALSE	FALSE	FALSE	FALSE
cg04679530			0.0287416631018071	FALSE	FALSE	FALSE	FALSE	FALSE	FALSE	19	57657196	ZIM3		TRUE		FALSE	FALSE	FALSE	FALSE	FALSE	FALSE	TRUE	FALSE	FALSE	FALSE	FALSE
cg04682967		1.53844052343354	0.442181425466918	FALSE	FALSE	FALSE	FALSE	FALSE	FALSE	22	37608626	SSTR3		TRUE		FALSE	FALSE	FALSE	FALSE	FALSE	FALSE	FALSE	FALSE	FALSE	FALSE	FALSE
cg04696443		0.142205329624007		FALSE	FALSE	FALSE	FALSE	FALSE	FALSE	19	7755427	FCER2;FCER2;FCER2;FCER2;FCER2;FCER2				FALSE	FALSE	FALSE	FALSE	FALSE	FALSE	FALSE	FALSE	FALSE	FALSE	FALSE
cg04706404		-0.0276179518015714		FALSE	FALSE	FALSE	FALSE	FALSE	FALSE	1	61547859	NFIA;NFIA;NFIA;NFIA		TRUE		FALSE	FALSE	FALSE	FALSE	FALSE	FALSE	FALSE	FALSE	FALSE	FALSE	FALSE
cg04714787			-0.281038276288553	FALSE	FALSE	FALSE	FALSE	FALSE	FALSE	4	3881512		Unclassified	TRUE		FALSE	FALSE	FALSE	FALSE	FALSE	FALSE	FALSE	FALSE	FALSE	FALSE	FALSE
cg04716250	0.593359873560118			FALSE	FALSE	FALSE	FALSE	FALSE	FALSE	4	67606922					FALSE	FALSE	FALSE	FALSE	FALSE	FALSE	FALSE	FALSE	FALSE	FALSE	FALSE	4	67606922	II	F	0	TRUE	4	67606922	rs112271542	C	T	0.000199681	0	0	0	0.001	0
cg04716394			0.110885973632267	FALSE	FALSE	FALSE	FALSE	FALSE	FALSE	14	74318162	PTGR2;PTGR2;PTGR2	Promoter_Associated	TRUE		FALSE	FALSE	TRUE	FALSE	FALSE	FALSE	FALSE	FALSE	FALSE	FALSE	FALSE
cg04724177			0.932922417180071	FALSE	FALSE	FALSE	FALSE	FALSE	FALSE	16	12554036	SNX29		TRUE		FALSE	FALSE	FALSE	FALSE	FALSE	FALSE	FALSE	FALSE	FALSE	FALSE	FALSE
cg04724406		0.296496738833579		FALSE	FALSE	FALSE	FALSE	FALSE	FALSE	10	1712918	ADARB2		TRUE		FALSE	FALSE	FALSE	FALSE	FALSE	FALSE	FALSE	FALSE	FALSE	FALSE	FALSE
cg04726310	-0.393691902350357			FALSE	FALSE	FALSE	FALSE	FALSE	FALSE	15	44327623	FRMD5;FRMD5;FRMD5;FRMD5				FALSE	FALSE	FALSE	FALSE	FALSE	FALSE	FALSE	FALSE	FALSE	FALSE	FALSE
cg04736112			-0.0135671866085161	FALSE	FALSE	FALSE	FALSE	FALSE	FALSE	10	118935095		Unclassified	TRUE		FALSE	FALSE	FALSE	FALSE	FALSE	FALSE	FALSE	FALSE	FALSE	FALSE	FALSE
cg04740665			0.890894316199727	FALSE	FALSE	FALSE	FALSE	FALSE	FALSE	1	205560997	MFSD4	Promoter_Associated	TRUE		FALSE	FALSE	FALSE	FALSE	FALSE	FALSE	FALSE	FALSE	FALSE	FALSE	FALSE
cg04742384	0.205357300880564			FALSE	FALSE	FALSE	FALSE	FALSE	FALSE	20	54576415	CBLN4		TRUE		FALSE	FALSE	FALSE	FALSE	FALSE	FALSE	FALSE	FALSE	FALSE	FALSE	FALSE
cg04745278	0.0266889703542724			FALSE	FALSE	FALSE	FALSE	FALSE	FALSE	3	190953386	OSTN	Unclassified_Cell_type_specific			FALSE	FALSE	TRUE	FALSE	FALSE	FALSE	FALSE	FALSE	FALSE	FALSE	FALSE	3	190953386	II	R	1	TRUE	3	190953387	rs143688937	G	A	0.000399361	0	0	0.001	0.001	0
cg04752812		-0.0705458788944578	-0.0289459619165026	FALSE	FALSE	FALSE	FALSE	FALSE	FALSE	16	90014316	DEF8;DEF8	Unclassified	TRUE		FALSE	FALSE	FALSE	FALSE	FALSE	FALSE	FALSE	FALSE	FALSE	FALSE	FALSE
cg04752936	1.61219193544119			FALSE	FALSE	FALSE	FALSE	FALSE	FALSE	11	18766658	PTPN5;PTPN5;PTPN5;PTPN5;PTPN5;PTPN5				FALSE	FALSE	FALSE	FALSE	FALSE	FALSE	FALSE	FALSE	FALSE	FALSE	FALSE
cg04765439	-1.84334086495122	-1.24680501902454		FALSE	FALSE	FALSE	FALSE	FALSE	FALSE	20	58063708					FALSE	FALSE	TRUE	FALSE	FALSE	FALSE	FALSE	FALSE	FALSE	FALSE	FALSE
cg04767174	0.00927116696177865			FALSE	FALSE	FALSE	FALSE	FALSE	FALSE	21	15069190		Unclassified	TRUE		TRUE	FALSE	FALSE	FALSE	FALSE	FALSE	FALSE	FALSE	FALSE	FALSE	TRUE
cg04787166		0.435404228959919		FALSE	FALSE	FALSE	FALSE	FALSE	FALSE	8	68738438					FALSE	FALSE	TRUE	FALSE	FALSE	FALSE	FALSE	FALSE	FALSE	FALSE	FALSE
cg04800569			0.157802436686854	FALSE	FALSE	FALSE	FALSE	FALSE	FALSE	19	55888003	TMEM190		TRUE		FALSE	FALSE	FALSE	FALSE	FALSE	FALSE	FALSE	FALSE	FALSE	FALSE	FALSE
cg04815577			0.00158007061810519	FALSE	FALSE	FALSE	FALSE	FALSE	FALSE	5	51898			TRUE		FALSE	FALSE	FALSE	FALSE	FALSE	FALSE	FALSE	FALSE	FALSE	FALSE	FALSE
cg04817148	-0.585967548899809			FALSE	FALSE	FALSE	FALSE	FALSE	FALSE	3	45884404	LZTFL1		TRUE		FALSE	FALSE	FALSE	FALSE	FALSE	FALSE	FALSE	FALSE	FALSE	FALSE	FALSE
cg04821499	0.00642475761366614			FALSE	FALSE	FALSE	FALSE	FALSE	FALSE	11	9751385	SWAP70;SWAP70				FALSE	FALSE	FALSE	FALSE	FALSE	FALSE	FALSE	FALSE	FALSE	FALSE	FALSE
cg04826652	0.619868556904118			FALSE	FALSE	FALSE	FALSE	FALSE	FALSE	14	101499893	MIR495		TRUE		FALSE	FALSE	FALSE	FALSE	FALSE	FALSE	FALSE	FALSE	FALSE	FALSE	FALSE
cg04832177	0.790610458066113			FALSE	FALSE	FALSE	FALSE	FALSE	FALSE	10	77155143		Unclassified	TRUE		FALSE	FALSE	FALSE	FALSE	FALSE	FALSE	FALSE	FALSE	FALSE	FALSE	FALSE
cg04836038		0.056892400449627	3.08462124185473	FALSE	TRUE	TRUE	FALSE	FALSE	TRUE	13	99739382	DOCK9;DOCK9	Promoter_Associated	TRUE	TRUE	FALSE	FALSE	FALSE	FALSE	FALSE	FALSE	FALSE	FALSE	FALSE	FALSE	FALSE
cg04837494			1.9215108014138	FALSE	FALSE	FALSE	FALSE	FALSE	FALSE	4	72608149	GC		TRUE		FALSE	FALSE	TRUE	FALSE	FALSE	FALSE	FALSE	FALSE	FALSE	FALSE	FALSE
cg04840739		-0.358635390622944	-3.71052162276671	FALSE	FALSE	FALSE	FALSE	FALSE	FALSE	3	126193684	ZXDC;ZXDC		TRUE		FALSE	FALSE	FALSE	FALSE	FALSE	FALSE	FALSE	FALSE	FALSE	FALSE	FALSE
cg04844971	-0.017523517609755			FALSE	FALSE	FALSE	FALSE	FALSE	FALSE	15	50979486	TRPM7	Promoter_Associated	TRUE		FALSE	FALSE	FALSE	FALSE	FALSE	FALSE	FALSE	FALSE	FALSE	FALSE	FALSE
cg04854089	-2.37318335948335			FALSE	FALSE	FALSE	FALSE	FALSE	FALSE	11	46355137	DGKZ	Unclassified_Cell_type_specific	TRUE		FALSE	FALSE	FALSE	FALSE	FALSE	FALSE	FALSE	FALSE	FALSE	FALSE	FALSE
cg04856117			0.0569143538160079	FALSE	FALSE	FALSE	FALSE	FALSE	FALSE	22	19949901	COMT;COMT;COMT;COMT	Gene_Associated	TRUE		FALSE	FALSE	FALSE	FALSE	FALSE	FALSE	FALSE	FALSE	FALSE	FALSE	FALSE
cg04858462	0.272105931873795			FALSE	FALSE	FALSE	FALSE	FALSE	FALSE	1	26056788	MAN1C1;MAN1C1				FALSE	FALSE	FALSE	FALSE	FALSE	FALSE	FALSE	FALSE	FALSE	FALSE	FALSE	1	26056788	II	F	0	TRUE	1	26056788	rs561098152	C	T	0.000199681	8e-04	0	0	0	0
cg04871807	-0.0394567424624731			FALSE	FALSE	FALSE	FALSE	FALSE	FALSE	5	95186505	C5orf27		TRUE		FALSE	FALSE	TRUE	FALSE	FALSE	FALSE	FALSE	FALSE	FALSE	FALSE	FALSE
cg04875128		1.92293900014247	2.63938629069742	TRUE	FALSE	FALSE	TRUE	FALSE	TRUE	15	31775895	OTUD7A		TRUE		FALSE	FALSE	FALSE	FALSE	FALSE	FALSE	FALSE	FALSE	FALSE	FALSE	FALSE
cg04886846			0.232337744228197	FALSE	FALSE	FALSE	FALSE	FALSE	FALSE	10	102998662		Unclassified	TRUE		FALSE	FALSE	FALSE	FALSE	FALSE	FALSE	FALSE	FALSE	FALSE	FALSE	FALSE
cg04890780		-0.0104106472301475		FALSE	FALSE	FALSE	FALSE	FALSE	FALSE	2	234294449	DGKD				FALSE	FALSE	FALSE	FALSE	FALSE	FALSE	FALSE	FALSE	FALSE	FALSE	FALSE
cg04895295	0.172018977303918			FALSE	FALSE	FALSE	FALSE	FALSE	FALSE	6	64516049	EYS;EYS				FALSE	FALSE	FALSE	FALSE	FALSE	FALSE	FALSE	FALSE	FALSE	FALSE	FALSE
cg04898797	-1.31610619142014			FALSE	FALSE	FALSE	FALSE	FALSE	FALSE	11	64570331	MAP4K2	Promoter_Associated	TRUE	TRUE	FALSE	FALSE	FALSE	FALSE	FALSE	FALSE	FALSE	FALSE	FALSE	FALSE	FALSE
cg04904480	0.240970464221114			FALSE	FALSE	FALSE	FALSE	FALSE	FALSE	2	67267193					FALSE	FALSE	FALSE	FALSE	FALSE	FALSE	FALSE	FALSE	FALSE	FALSE	FALSE	2	67267193	II	F	0	TRUE	2	67267193	rs187494165	C	T	0.00199681	8e-04	0	0.005	0.0041	0
cg04912710			0.522862996954108	FALSE	FALSE	FALSE	FALSE	FALSE	FALSE	8	72460643			TRUE		FALSE	FALSE	FALSE	FALSE	FALSE	FALSE	FALSE	FALSE	FALSE	FALSE	FALSE	8	72460643	II	F	0	TRUE	8	72460643	rs181622504	C	A	0.00658946	0.0242	0.0014	0	0	0
cg04920474		0.501553869488421	0.663838379822243	FALSE	FALSE	FALSE	FALSE	FALSE	FALSE	2	44395004	PPM1B;PPM1B;PPM1B;PPM1B;PPM1B	Promoter_Associated	TRUE		FALSE	FALSE	FALSE	FALSE	FALSE	FALSE	FALSE	FALSE	FALSE	FALSE	FALSE
cg04926766		-0.442005631894433	-0.329552352677783	FALSE	FALSE	FALSE	FALSE	FALSE	FALSE	1	223567002	C1orf65	Unclassified_Cell_type_specific	TRUE		FALSE	FALSE	FALSE	FALSE	FALSE	FALSE	FALSE	FALSE	FALSE	FALSE	FALSE
cg04938738			-0.00229237357090107	FALSE	FALSE	FALSE	FALSE	FALSE	FALSE	11	1689429	HCCA2		TRUE		FALSE	FALSE	FALSE	FALSE	FALSE	FALSE	FALSE	FALSE	FALSE	FALSE	FALSE	11	1689429	II	F	0	TRUE	11	1689429	rs540826070	C	T	0.000998403	0.0038	0	0	0	0
cg04940054	-0.0464864836377755			FALSE	FALSE	FALSE	FALSE	FALSE	FALSE	12	126468899	LINC00939				FALSE	FALSE	TRUE	FALSE	FALSE	FALSE	FALSE	FALSE	FALSE	FALSE	FALSE
cg04940570	2.59281186668364	0.400073476907591	1.89063392268273	TRUE	FALSE	FALSE	TRUE	FALSE	FALSE	11	12696758	TEAD1	Unclassified_Cell_type_specific	TRUE		FALSE	FALSE	FALSE	FALSE	FALSE	FALSE	FALSE	FALSE	FALSE	FALSE	FALSE
cg04941652	-0.0468427185474684			FALSE	FALSE	FALSE	FALSE	FALSE	FALSE	16	9101114					TRUE	FALSE	TRUE	FALSE	FALSE	FALSE	FALSE	FALSE	FALSE	FALSE	TRUE
cg04944802		-0.614041152081372		FALSE	FALSE	FALSE	FALSE	FALSE	FALSE	1	228603769	TRIM17;TRIM17;TRIM17	Unclassified_Cell_type_specific			FALSE	FALSE	FALSE	FALSE	FALSE	FALSE	FALSE	FALSE	FALSE	FALSE	FALSE
cg04956913	-0.152758648971949			FALSE	FALSE	FALSE	FALSE	FALSE	FALSE	6	30712436	IER3	Promoter_Associated	TRUE		FALSE	FALSE	FALSE	FALSE	FALSE	FALSE	FALSE	FALSE	FALSE	FALSE	FALSE
cg04961235		-0.102768502950484		FALSE	FALSE	FALSE	FALSE	FALSE	FALSE	7	4901628	PAPOLB;RADIL		TRUE		FALSE	FALSE	FALSE	FALSE	FALSE	FALSE	FALSE	FALSE	FALSE	FALSE	FALSE
cg04974231	-0.0112583425179216			FALSE	FALSE	FALSE	FALSE	FALSE	FALSE	7	100075253	TSC22D4;TSC22D4;TSC22D4;TSC22D4	Promoter_Associated			FALSE	FALSE	FALSE	FALSE	FALSE	FALSE	FALSE	FALSE	FALSE	FALSE	FALSE
cg04974698	-2.06244564838715			FALSE	FALSE	FALSE	FALSE	FALSE	FALSE	12	2905449	FKBP4	Promoter_Associated			FALSE	FALSE	FALSE	FALSE	FALSE	FALSE	FALSE	FALSE	FALSE	FALSE	FALSE
cg04978384		0.474948906252163		FALSE	FALSE	FALSE	FALSE	FALSE	FALSE	15	58358310	ALDH1A2;ALDH1A2;ALDH1A2	Unclassified			FALSE	FALSE	FALSE	FALSE	FALSE	FALSE	FALSE	FALSE	FALSE	FALSE	FALSE
cg04979599			-0.145616156000625	FALSE	FALSE	FALSE	FALSE	FALSE	FALSE	5	148650899	AFAP1L1;AFAP1L1	Unclassified	TRUE		FALSE	FALSE	FALSE	FALSE	FALSE	FALSE	FALSE	FALSE	FALSE	FALSE	FALSE	5	148650899	II	R	1	TRUE	5	148650900	rs189787978	G	A	0.000199681	0	0.0014	0	0	0
cg04980928	0.280334922985403	1.00420712936197	0.397918550236751	FALSE	FALSE	FALSE	FALSE	FALSE	FALSE	12	1940618	LRTM2;LRTM2;CACNA2D4;LRTM2		TRUE		FALSE	FALSE	FALSE	FALSE	FALSE	FALSE	FALSE	FALSE	FALSE	FALSE	FALSE
cg04987335	0.717126250825236			FALSE	FALSE	FALSE	FALSE	FALSE	FALSE	11	35288779	SLC1A2		TRUE		FALSE	FALSE	TRUE	FALSE	FALSE	FALSE	FALSE	FALSE	FALSE	FALSE	FALSE
cg04988224	2.51356383956			FALSE	FALSE	FALSE	FALSE	FALSE	FALSE	19	49122379	RPL18;SPHK2	Promoter_Associated	TRUE		FALSE	FALSE	FALSE	FALSE	FALSE	FALSE	FALSE	FALSE	FALSE	FALSE	FALSE
cg04991447	0.244506257599946	5.88698923553918		FALSE	FALSE	FALSE	FALSE	FALSE	FALSE	5	115910058	SEMA6A;SEMA6A;SEMA6A;SEMA6A				FALSE	FALSE	FALSE	FALSE	FALSE	FALSE	FALSE	FALSE	FALSE	FALSE	FALSE	5	115910058	II	F	0	TRUE	5	115910058	rs563215287	C	A	0.00159744	0	0.0029	0.005	0.001	0
cg05001715		1.26814693970094	4.36984966557398	FALSE	FALSE	FALSE	FALSE	FALSE	FALSE	5	92956474	FAM172A;FAM172A;FAM172A;FAM172A;MIR2277	Promoter_Associated	TRUE		FALSE	FALSE	FALSE	FALSE	FALSE	FALSE	FALSE	FALSE	FALSE	FALSE	FALSE
cg05013783		-0.464622584515664		FALSE	FALSE	FALSE	FALSE	FALSE	FALSE	12	56652058	ANKRD52;ANKRD52	Promoter_Associated	TRUE		FALSE	FALSE	FALSE	FALSE	FALSE	FALSE	FALSE	FALSE	FALSE	FALSE	FALSE
cg05032059		-0.217006376909072		FALSE	FALSE	FALSE	FALSE	FALSE	FALSE	2	19774488			TRUE		FALSE	FALSE	FALSE	FALSE	FALSE	FALSE	FALSE	FALSE	FALSE	FALSE	FALSE
cg05032957			0.310706298625132	FALSE	FALSE	FALSE	FALSE	FALSE	FALSE	11	7869872	OR5E1P		TRUE		FALSE	FALSE	FALSE	FALSE	FALSE	FALSE	FALSE	FALSE	FALSE	FALSE	FALSE
cg05034361	1.87980637441169			FALSE	FALSE	FALSE	FALSE	FALSE	FALSE	1	145658042	RNF115;NBPF20;NBPF10;NBPF10				FALSE	FALSE	FALSE	FALSE	FALSE	FALSE	FALSE	FALSE	FALSE	FALSE	FALSE
cg05034642		-0.100490918878052	-0.319846155167553	FALSE	FALSE	FALSE	FALSE	FALSE	FALSE	8	120885549	DEPDC6		TRUE		FALSE	FALSE	FALSE	FALSE	FALSE	FALSE	FALSE	FALSE	FALSE	FALSE	FALSE
cg05036750			-0.134564923712827	FALSE	FALSE	FALSE	FALSE	FALSE	FALSE	4	830129			TRUE		FALSE	FALSE	TRUE	FALSE	FALSE	FALSE	FALSE	FALSE	FALSE	FALSE	FALSE	4	830129	II	R	1	TRUE	4	830130	rs561343342	G	A	0.000399361	0	0	0	0	0.002
cg05036937	-0.137713720940456			FALSE	FALSE	FALSE	FALSE	FALSE	FALSE	5	52283760	ITGA2		TRUE		FALSE	FALSE	FALSE	FALSE	FALSE	FALSE	FALSE	FALSE	FALSE	FALSE	FALSE	5	52283760	II	F	0	TRUE	5	52283760	rs149407857	C	T	0.000998403	0	0	0	0.001	0.004
cg05062676			-0.0727949959967114	FALSE	FALSE	FALSE	FALSE	FALSE	FALSE	2	38304725	CYP1B1		TRUE		FALSE	FALSE	TRUE	FALSE	FALSE	FALSE	FALSE	FALSE	FALSE	FALSE	FALSE
cg05067995			-0.0235824138563027	FALSE	FALSE	FALSE	FALSE	FALSE	FALSE	9	135456776	BARHL1		TRUE		FALSE	FALSE	FALSE	FALSE	FALSE	FALSE	FALSE	FALSE	FALSE	FALSE	FALSE
cg05082738	0.143864160624104			FALSE	FALSE	FALSE	FALSE	FALSE	FALSE	11	60414918	C11orf64		TRUE		FALSE	FALSE	FALSE	FALSE	FALSE	FALSE	FALSE	FALSE	FALSE	FALSE	FALSE
cg05083647		-0.286561891244707		FALSE	FALSE	FALSE	FALSE	FALSE	FALSE	1	204897364	NFASC;NFASC;NFASC;NFASC;NFASC				FALSE	FALSE	FALSE	FALSE	FALSE	FALSE	FALSE	FALSE	FALSE	FALSE	FALSE
cg05084827		0.0135053696535274	0.37521092905085	FALSE	FALSE	FALSE	FALSE	FALSE	FALSE	2	55402999	C2orf63;C2orf63	Unclassified_Cell_type_specific	TRUE		FALSE	FALSE	FALSE	FALSE	FALSE	FALSE	FALSE	FALSE	FALSE	FALSE	FALSE	2	55402999	II	R	1	TRUE	2	55403000	rs147885960	G	A	0.000399361	0	0.0029	0	0	0
cg05089527		-1.41212533276636	-0.0333141024298989	FALSE	FALSE	FALSE	FALSE	FALSE	FALSE	2	594509			TRUE		FALSE	FALSE	FALSE	FALSE	FALSE	FALSE	FALSE	FALSE	FALSE	FALSE	FALSE
cg05102603		0.0316731406019005		FALSE	FALSE	FALSE	FALSE	FALSE	FALSE	18	43365417					FALSE	FALSE	FALSE	FALSE	FALSE	FALSE	FALSE	TRUE	FALSE	FALSE	FALSE
cg05106849	-0.136084739690733			FALSE	FALSE	FALSE	FALSE	FALSE	FALSE	12	6575150	VAMP1;VAMP1;VAMP1;VAMP1;VAMP1;VAMP1;VAMP1;VAMP1;VAMP1;VAMP1	Gene_Associated			FALSE	FALSE	FALSE	FALSE	FALSE	FALSE	FALSE	FALSE	FALSE	FALSE	FALSE
cg05118864	0.0985627168015973			FALSE	FALSE	FALSE	FALSE	FALSE	FALSE	1	42270063	HIVEP3;HIVEP3				FALSE	FALSE	TRUE	FALSE	FALSE	FALSE	FALSE	FALSE	FALSE	FALSE	FALSE	1	42270063	II	F	0	TRUE	1	42270063	rs546609491	C	T	0.000199681	0	0	0	0	0.001
cg05132925			-0.630495229479456	FALSE	FALSE	FALSE	FALSE	FALSE	FALSE	1	110438827			TRUE		FALSE	FALSE	FALSE	FALSE	FALSE	FALSE	FALSE	FALSE	FALSE	FALSE	FALSE
cg05139152			-0.0614554904053665	FALSE	FALSE	FALSE	FALSE	FALSE	FALSE	12	113572930	RASAL1		TRUE		FALSE	FALSE	FALSE	FALSE	FALSE	FALSE	FALSE	FALSE	FALSE	FALSE	FALSE
cg05146544		0.694890258992186	0.16364764707787	FALSE	FALSE	FALSE	FALSE	FALSE	FALSE	2	134785775			TRUE		FALSE	FALSE	FALSE	FALSE	FALSE	FALSE	TRUE	FALSE	FALSE	FALSE	FALSE
cg05154833	0.096541716346885			FALSE	FALSE	FALSE	FALSE	FALSE	FALSE	6	28473756	GPX6				FALSE	FALSE	FALSE	FALSE	FALSE	FALSE	FALSE	TRUE	FALSE	FALSE	FALSE	6	28473756	II	F	0	TRUE	6	28473756	rs35552803	C	T	0.00958466	0.028	0.013	0	0	0.002
cg05156532	0.346177747292387			FALSE	FALSE	FALSE	FALSE	FALSE	FALSE	1	117213382	MIR320B1		TRUE		FALSE	FALSE	FALSE	FALSE	FALSE	FALSE	FALSE	FALSE	FALSE	FALSE	FALSE
cg05157266			0.0371722775585588	FALSE	FALSE	FALSE	FALSE	FALSE	FALSE	2	183901614	NCKAP1;NCKAP1		TRUE		FALSE	FALSE	FALSE	FALSE	FALSE	FALSE	FALSE	FALSE	FALSE	FALSE	FALSE
cg05169846	-1.4708551613573			FALSE	FALSE	FALSE	FALSE	FALSE	FALSE	12	1905735	CACNA2D4	Promoter_Associated	TRUE		FALSE	FALSE	FALSE	FALSE	FALSE	FALSE	FALSE	FALSE	FALSE	FALSE	FALSE
cg05171197	-0.015449737860557			FALSE	FALSE	FALSE	FALSE	FALSE	FALSE	2	240230850	HDAC4	Unclassified_Cell_type_specific	TRUE		FALSE	FALSE	FALSE	FALSE	FALSE	FALSE	FALSE	FALSE	FALSE	FALSE	FALSE
cg05176991		1.36562846859797		FALSE	FALSE	FALSE	FALSE	FALSE	FALSE	18	24128116	KCTD1;KCTD1;KCTD1	Promoter_Associated	TRUE		FALSE	FALSE	FALSE	FALSE	FALSE	FALSE	FALSE	FALSE	FALSE	FALSE	FALSE
cg05183842		-2.9184665776198		FALSE	FALSE	FALSE	FALSE	FALSE	FALSE	15	70249572					FALSE	FALSE	TRUE	FALSE	FALSE	FALSE	FALSE	TRUE	FALSE	FALSE	FALSE	15	70249572	II	R	1	TRUE	15	70249573	rs114093011	G	T	0.00279553	0.0106	0	0	0	0
cg05197062			0.0725578155717739	FALSE	FALSE	FALSE	FALSE	FALSE	FALSE	11	11642011	GALNTL4		TRUE		FALSE	FALSE	FALSE	FALSE	FALSE	FALSE	FALSE	FALSE	FALSE	FALSE	FALSE
cg05198297		1.04944054454614		FALSE	FALSE	FALSE	FALSE	FALSE	FALSE	4	647751	PDE6B;PDE6B;PDE6B		TRUE		FALSE	FALSE	FALSE	FALSE	FALSE	FALSE	FALSE	FALSE	FALSE	FALSE	FALSE
cg05205503	-0.0690384758753981			FALSE	FALSE	FALSE	FALSE	FALSE	FALSE	20	1365615	FKBP1A;FKBP1A;FKBP1A;FKBP1A-SDCBP2				FALSE	FALSE	FALSE	FALSE	FALSE	FALSE	FALSE	FALSE	FALSE	FALSE	FALSE	20	1365615	II	F	0	TRUE	20	1365615	rs188844981	C	T	0.000798722	0	0.0058	0	0	0
cg05215925			0.00730385516336908	FALSE	FALSE	FALSE	FALSE	FALSE	FALSE	6	154360587	OPRM1;OPRM1;OPRM1;OPRM1;OPRM1;OPRM1;OPRM1;OPRM1;OPRM1;OPRM1;OPRM1;OPRM1;OPRM1;OPRM1;OPRM1;OPRM1;OPRM1;OPRM1;OPRM1;OPRM1;OPRM1		TRUE		FALSE	FALSE	FALSE	FALSE	FALSE	FALSE	TRUE	FALSE	FALSE	FALSE	FALSE
cg05237259		-0.0532064121592507		FALSE	FALSE	FALSE	FALSE	FALSE	FALSE	11	35552169	PAMR1				FALSE	FALSE	FALSE	FALSE	FALSE	FALSE	TRUE	FALSE	FALSE	FALSE	FALSE
cg05238530	0.125282404046098			FALSE	FALSE	FALSE	FALSE	FALSE	FALSE	19	1096021	POLR2E	Promoter_Associated	TRUE		FALSE	FALSE	FALSE	FALSE	FALSE	FALSE	FALSE	FALSE	FALSE	FALSE	FALSE
cg05243987		0.0786301015783544		FALSE	FALSE	FALSE	FALSE	FALSE	FALSE	4	6421948	PPP2R2C;PPP2R2C;PPP2R2C;PPP2R2C				FALSE	FALSE	FALSE	FALSE	FALSE	FALSE	FALSE	FALSE	FALSE	FALSE	FALSE
cg05246251			-0.0222996894576297	FALSE	FALSE	FALSE	FALSE	FALSE	FALSE	6	170337068			TRUE		FALSE	FALSE	FALSE	FALSE	FALSE	FALSE	FALSE	FALSE	FALSE	FALSE	FALSE
cg05290058		-0.00160644718506785		FALSE	FALSE	FALSE	FALSE	FALSE	FALSE	11	2890551	KCNQ1DN		TRUE		FALSE	FALSE	FALSE	FALSE	FALSE	FALSE	FALSE	FALSE	FALSE	FALSE	FALSE
cg05295841		1.96250081055322	1.46779951808874	FALSE	FALSE	FALSE	FALSE	FALSE	FALSE	19	18771126	KLHL26		TRUE		FALSE	FALSE	FALSE	FALSE	FALSE	FALSE	FALSE	FALSE	FALSE	FALSE	FALSE
cg05304168	0.14141480483015			FALSE	FALSE	FALSE	FALSE	FALSE	FALSE	11	12517924	PARVA				FALSE	FALSE	FALSE	FALSE	FALSE	FALSE	FALSE	FALSE	FALSE	FALSE	FALSE
cg05322837		-0.0143004626345379	-0.524154646096192	FALSE	FALSE	FALSE	FALSE	FALSE	FALSE	17	70147783			TRUE		FALSE	FALSE	FALSE	FALSE	FALSE	FALSE	FALSE	FALSE	FALSE	FALSE	FALSE	17	70147783	II	F	0	TRUE	17	70147783	rs181151991	C	T	0.000199681	0	0	0.001	0	0
cg05324516			-1.10074876203232	FALSE	FALSE	FALSE	FALSE	FALSE	TRUE	10	29421357			TRUE		FALSE	FALSE	FALSE	FALSE	FALSE	FALSE	FALSE	FALSE	FALSE	FALSE	FALSE
cg05325934		-3.00953516707622	-1.11398983515914	FALSE	FALSE	FALSE	FALSE	FALSE	FALSE	7	28220606	JAZF1		TRUE		FALSE	FALSE	FALSE	FALSE	FALSE	FALSE	FALSE	FALSE	FALSE	FALSE	FALSE
cg05330471		-0.391012933256811		FALSE	FALSE	FALSE	FALSE	FALSE	FALSE	9	121771590					FALSE	FALSE	FALSE	FALSE	FALSE	FALSE	FALSE	FALSE	FALSE	FALSE	FALSE
cg05339390			-2.07451717651934	FALSE	FALSE	FALSE	FALSE	FALSE	FALSE	7	12726307	ARL4A;ARL4A;ARL4A	Promoter_Associated	TRUE		FALSE	FALSE	FALSE	FALSE	FALSE	FALSE	FALSE	FALSE	FALSE	FALSE	FALSE
cg05358404			0.0633803487428661	FALSE	FALSE	FALSE	FALSE	FALSE	FALSE	20	62288950	RTEL1;RTEL1		TRUE	TRUE	FALSE	FALSE	FALSE	FALSE	FALSE	FALSE	FALSE	FALSE	FALSE	FALSE	FALSE
cg05365729			-0.591353778242775	FALSE	TRUE	FALSE	FALSE	FALSE	FALSE	8	23262073	LOXL2		TRUE	TRUE	FALSE	FALSE	FALSE	FALSE	FALSE	FALSE	FALSE	FALSE	FALSE	FALSE	FALSE
cg05377041			-0.0957396594760968	FALSE	FALSE	FALSE	FALSE	FALSE	FALSE	16	88473713			TRUE		FALSE	FALSE	FALSE	FALSE	FALSE	FALSE	FALSE	FALSE	FALSE	FALSE	FALSE
cg05380920	-0.0852949101416585	-0.361772121864832		FALSE	FALSE	FALSE	FALSE	FALSE	FALSE	5	83270142	EDIL3;EDIL3				FALSE	FALSE	FALSE	FALSE	FALSE	FALSE	FALSE	FALSE	FALSE	FALSE	FALSE
cg05395353			0.172763914304221	FALSE	FALSE	FALSE	FALSE	FALSE	FALSE	15	25455573	SNORD115-15;SNORD115-21;PAR4;SNORD115-23		TRUE		FALSE	FALSE	FALSE	FALSE	FALSE	FALSE	FALSE	FALSE	FALSE	FALSE	FALSE
cg05403282		-0.0309976453186839		FALSE	FALSE	FALSE	FALSE	FALSE	FALSE	9	96930797					FALSE	FALSE	FALSE	FALSE	FALSE	FALSE	FALSE	FALSE	FALSE	FALSE	FALSE	9	96930797	II	F	0	TRUE	9	96930797	rs181618458	C	G	0.000798722	0	0	0	0	0.004
cg05404236	0.101505586911693			FALSE	FALSE	FALSE	FALSE	FALSE	FALSE	13	110437093	IRS2	Promoter_Associated_Cell_type_specific	TRUE		FALSE	FALSE	FALSE	FALSE	FALSE	FALSE	FALSE	FALSE	FALSE	FALSE	FALSE
cg05406101			-0.0950372278997575	FALSE	FALSE	FALSE	FALSE	FALSE	FALSE	21	30392219	RWDD2B		TRUE	TRUE	FALSE	FALSE	FALSE	FALSE	FALSE	FALSE	FALSE	FALSE	FALSE	FALSE	FALSE
cg05407200			-0.0731832909785884	FALSE	FALSE	FALSE	FALSE	FALSE	FALSE	11	93586725			TRUE		FALSE	FALSE	TRUE	FALSE	FALSE	FALSE	FALSE	TRUE	TRUE	FALSE	TRUE	11	93586725	II	F	0	TRUE	11	93586725	rs4753510	C	T	0.465056	0.4357	0.3761	0.4433	0.4294	0.621
cg05408094		-0.0186948771286484		FALSE	FALSE	FALSE	FALSE	FALSE	FALSE	13	113097633		Unclassified	TRUE		FALSE	FALSE	FALSE	FALSE	FALSE	FALSE	FALSE	FALSE	FALSE	FALSE	FALSE
cg05411165		0.365468695610056	0.571597871171458	FALSE	FALSE	FALSE	FALSE	FALSE	FALSE	6	27466334			TRUE		FALSE	FALSE	TRUE	FALSE	FALSE	FALSE	FALSE	FALSE	FALSE	FALSE	FALSE
cg05419812	0.303657124346455			FALSE	FALSE	FALSE	FALSE	FALSE	FALSE	6	31276437		Promoter_Associated	TRUE		FALSE	FALSE	FALSE	FALSE	FALSE	FALSE	FALSE	FALSE	FALSE	FALSE	FALSE
cg05421528			-1.12791587655801	FALSE	FALSE	FALSE	FALSE	FALSE	FALSE	8	67025213		Promoter_Associated	TRUE		FALSE	FALSE	TRUE	FALSE	FALSE	FALSE	FALSE	FALSE	FALSE	FALSE	FALSE
cg05422396		-0.1321319969362		FALSE	FALSE	FALSE	FALSE	FALSE	FALSE	21	38936545		Promoter_Associated	TRUE		FALSE	FALSE	FALSE	FALSE	FALSE	FALSE	FALSE	FALSE	FALSE	FALSE	FALSE
cg05423095		-0.188283077734945		FALSE	FALSE	FALSE	FALSE	FALSE	FALSE	17	67758317	LINC01483;LINC01483				FALSE	FALSE	FALSE	FALSE	FALSE	FALSE	FALSE	FALSE	FALSE	FALSE	FALSE
cg05431647	-2.48476590182187			FALSE	FALSE	FALSE	FALSE	FALSE	FALSE	5	60937028	C5orf64;C5orf64;C5orf64;C5orf64				FALSE	FALSE	TRUE	FALSE	FALSE	FALSE	FALSE	FALSE	FALSE	FALSE	FALSE
cg05457903	-1.43791817433549	-1.89103790799535	-3.25345026664802	FALSE	FALSE	FALSE	FALSE	FALSE	FALSE	8	145052304	PLEC1;PARP10		TRUE		FALSE	FALSE	FALSE	FALSE	FALSE	FALSE	FALSE	FALSE	FALSE	FALSE	FALSE
cg05458569		-0.528644123508877		FALSE	FALSE	FALSE	FALSE	FALSE	FALSE	22	43870659	MPPED1				FALSE	FALSE	FALSE	FALSE	FALSE	FALSE	TRUE	FALSE	FALSE	FALSE	FALSE
cg05462761	0.0334876214482838			FALSE	FALSE	FALSE	FALSE	FALSE	FALSE	1	6545157	PLEKHG5;PLEKHG5;PLEKHG5;PLEKHG5;PLEKHG5		TRUE		FALSE	FALSE	FALSE	FALSE	FALSE	FALSE	FALSE	FALSE	FALSE	FALSE	FALSE
cg05466659	-0.655025363120069			FALSE	FALSE	FALSE	FALSE	FALSE	FALSE	22	45376327	PHF21B;PHF21B;PHF21B;PHF21B				FALSE	FALSE	FALSE	FALSE	FALSE	FALSE	TRUE	FALSE	FALSE	FALSE	FALSE
cg05481879			-0.0202852872062106	FALSE	FALSE	FALSE	FALSE	FALSE	FALSE	3	122624636			TRUE		FALSE	FALSE	TRUE	FALSE	FALSE	FALSE	FALSE	FALSE	FALSE	FALSE	FALSE	3	122624636	II	F	0	TRUE	3	122624636	rs72968390	C	T	0.0477236	0.0832	0.0648	0.0656	0.0123	0.006
cg05482413		-0.13213129728199	-0.265858782584247	FALSE	FALSE	FALSE	FALSE	FALSE	FALSE	7	141940591	MOXD2		TRUE		FALSE	FALSE	FALSE	FALSE	FALSE	FALSE	FALSE	FALSE	FALSE	FALSE	FALSE
cg05487082	0.0828575772838717			FALSE	FALSE	FALSE	FALSE	FALSE	FALSE	13	43150833	TNFSF11;TNFSF11		TRUE		FALSE	FALSE	FALSE	FALSE	FALSE	FALSE	FALSE	TRUE	FALSE	FALSE	FALSE	13	43150833	II	F	0	TRUE	13	43150833	rs61959537	C	T	0.000199681	0	0	0.001	0	0
cg05488682		0.0431571528109706		FALSE	FALSE	FALSE	FALSE	FALSE	FALSE	5	86370971					FALSE	FALSE	FALSE	FALSE	FALSE	FALSE	FALSE	FALSE	FALSE	FALSE	FALSE
cg05490029			-0.0922293631491043	FALSE	FALSE	FALSE	FALSE	FALSE	FALSE	8	79719015	IL7		TRUE		FALSE	FALSE	FALSE	FALSE	FALSE	FALSE	FALSE	FALSE	FALSE	FALSE	FALSE
cg05516272		-0.256349143726412	-0.116718636049043	FALSE	FALSE	FALSE	FALSE	FALSE	FALSE	11	66311334	ZDHHC24	Promoter_Associated	TRUE		FALSE	FALSE	FALSE	FALSE	FALSE	FALSE	FALSE	FALSE	FALSE	FALSE	FALSE
cg05518482			0.64313855929314	FALSE	FALSE	FALSE	FALSE	FALSE	FALSE	4	8587077	GPR78		TRUE		FALSE	FALSE	FALSE	FALSE	FALSE	FALSE	FALSE	TRUE	FALSE	FALSE	FALSE
cg05542681	0.0164769160998465			FALSE	FALSE	FALSE	TRUE	FALSE	TRUE	16	744328	FBXL16		TRUE		FALSE	FALSE	FALSE	FALSE	FALSE	FALSE	TRUE	FALSE	FALSE	FALSE	FALSE
cg05545777	0.0926343592977599			FALSE	FALSE	FALSE	FALSE	FALSE	FALSE	5	101119128			TRUE		FALSE	FALSE	FALSE	FALSE	FALSE	FALSE	FALSE	FALSE	FALSE	FALSE	FALSE
cg05569742			0.101964004323409	FALSE	FALSE	FALSE	FALSE	FALSE	FALSE	5	122429414	PRDM6		TRUE		FALSE	FALSE	FALSE	FALSE	FALSE	FALSE	FALSE	FALSE	FALSE	FALSE	FALSE
cg05574065			-2.78399570002405	FALSE	FALSE	FALSE	FALSE	FALSE	FALSE	3	9791635	OGG1;OGG1;OGG1;OGG1;OGG1;OGG1;OGG1;OGG1;OGG1;OGG1;OGG1;OGG1;OGG1;OGG1;OGG1;OGG1	Promoter_Associated	TRUE		FALSE	FALSE	FALSE	FALSE	FALSE	FALSE	FALSE	FALSE	FALSE	FALSE	FALSE
cg05577155	3.44472425280594			FALSE	FALSE	FALSE	FALSE	FALSE	FALSE	17	26662572	IFT20;TNFAIP1;TNFAIP1	Promoter_Associated	TRUE		FALSE	FALSE	FALSE	FALSE	FALSE	FALSE	TRUE	TRUE	TRUE	FALSE	TRUE	17	26662572	II	R	1	TRUE	17	26662573	rs73271168	G	A	0.014377	0.0522	0.0043	0	0	0
cg05583053	0.243763089072731			FALSE	FALSE	FALSE	FALSE	FALSE	FALSE	16	15488936	MPV17L;MPV17L		TRUE		FALSE	FALSE	TRUE	FALSE	FALSE	FALSE	FALSE	FALSE	FALSE	FALSE	FALSE
cg05593325			-0.179107517884137	FALSE	FALSE	FALSE	FALSE	FALSE	FALSE	9	101569696	GALNT12	Promoter_Associated	TRUE	TRUE	FALSE	FALSE	TRUE	FALSE	FALSE	FALSE	FALSE	FALSE	FALSE	FALSE	FALSE
cg05606407	0.0269804540591437			FALSE	FALSE	FALSE	FALSE	FALSE	FALSE	9	27228229	TEK;TEK;TEK				FALSE	FALSE	FALSE	FALSE	FALSE	FALSE	FALSE	FALSE	FALSE	FALSE	FALSE
cg05609159	-0.0867909034898722			FALSE	FALSE	FALSE	FALSE	FALSE	FALSE	2	210187995			TRUE		FALSE	FALSE	TRUE	FALSE	FALSE	FALSE	FALSE	FALSE	FALSE	FALSE	FALSE	2	210187995	II	F	0	TRUE	2	210187995	rs546742047	C	T	0.000199681	0	0	0.001	0	0
cg05612325	-1.98329377164185			FALSE	FALSE	FALSE	FALSE	FALSE	FALSE	17	14110411	COX10		TRUE		FALSE	FALSE	FALSE	FALSE	FALSE	FALSE	TRUE	FALSE	FALSE	FALSE	FALSE
cg05615459		0.363377627855716		FALSE	FALSE	FALSE	FALSE	FALSE	FALSE	16	25435582					FALSE	FALSE	FALSE	FALSE	FALSE	FALSE	FALSE	FALSE	FALSE	FALSE	FALSE	16	25435582	II	F	0	TRUE	16	25435582	rs139999597	C	T	0.00139776	0.0053	0	0	0	0
cg05616472		0.0126216370647524	2.14283052232019	FALSE	FALSE	FALSE	FALSE	FALSE	FALSE	9	140514393	EHMT1;C9orf37;EHMT1	Promoter_Associated	TRUE		FALSE	FALSE	FALSE	FALSE	FALSE	FALSE	FALSE	FALSE	FALSE	FALSE	FALSE
cg05624786	0.0515177869721659			FALSE	FALSE	FALSE	FALSE	FALSE	FALSE	2	226534123					FALSE	FALSE	FALSE	FALSE	FALSE	FALSE	FALSE	FALSE	FALSE	FALSE	FALSE	2	226534123	II	R	1	TRUE	2	226534124	rs560653842	G	C	0.000199681	8e-04	0	0	0	0
cg05625741	0.00123241057820439			FALSE	FALSE	FALSE	FALSE	FALSE	FALSE	2	198857610	PLCL1				FALSE	FALSE	TRUE	FALSE	FALSE	FALSE	TRUE	FALSE	FALSE	FALSE	FALSE	2	198857610	II	F	0	TRUE	2	198857610	rs563817208	C	T	0.000599042	0	0	0	0	0.003
cg05634495	0.000601375985974528			FALSE	FALSE	FALSE	FALSE	FALSE	FALSE	6	122364658			TRUE		FALSE	FALSE	FALSE	FALSE	FALSE	FALSE	FALSE	FALSE	FALSE	FALSE	FALSE
cg05637352		0.405332774157582		FALSE	FALSE	FALSE	FALSE	FALSE	FALSE	7	93634406	BET1				FALSE	FALSE	FALSE	FALSE	FALSE	FALSE	FALSE	FALSE	FALSE	FALSE	FALSE
cg05640674		-0.396873105121526		FALSE	FALSE	FALSE	FALSE	FALSE	FALSE	5	131722561	SLC22A5;SLC22A5	Unclassified			FALSE	FALSE	FALSE	FALSE	FALSE	FALSE	FALSE	FALSE	FALSE	FALSE	FALSE
cg05645316	0.327161728720868			FALSE	FALSE	FALSE	FALSE	FALSE	FALSE	10	90345170	LIPJ		TRUE		FALSE	FALSE	FALSE	FALSE	FALSE	FALSE	FALSE	FALSE	FALSE	FALSE	FALSE	10	90345170	II	R	1	TRUE	10	90345171	rs151218850	G	A	0.00339457	0.0106	0.0029	0.001	0	0
cg05651417		0.418131736145815		FALSE	FALSE	FALSE	FALSE	FALSE	FALSE	7	26333515	SNX10;SNX10;SNX10				FALSE	FALSE	FALSE	FALSE	FALSE	FALSE	FALSE	FALSE	FALSE	FALSE	FALSE
cg05658053		0.223891751450474		FALSE	FALSE	FALSE	FALSE	FALSE	FALSE	18	67347747	DOK6				FALSE	FALSE	FALSE	FALSE	FALSE	FALSE	FALSE	FALSE	FALSE	FALSE	FALSE
cg05671382	-1.44706866327116			FALSE	FALSE	FALSE	FALSE	FALSE	FALSE	2	191627347					FALSE	FALSE	FALSE	FALSE	FALSE	FALSE	FALSE	FALSE	FALSE	FALSE	FALSE
cg05672380		-2.71246779931787	-0.657880595216101	FALSE	FALSE	FALSE	FALSE	FALSE	FALSE	19	36505394	ALKBH6;ALKBH6	Promoter_Associated	TRUE		FALSE	FALSE	FALSE	FALSE	FALSE	FALSE	FALSE	FALSE	FALSE	FALSE	FALSE	19	36505394	II	R	1	TRUE	19	36505395	rs146993120	G	C	0.0129792	0.0469	0.0043	0	0	0
cg05677013	0.508306037379374			FALSE	FALSE	FALSE	FALSE	FALSE	FALSE	1	207110910	PIGR				FALSE	FALSE	FALSE	FALSE	FALSE	FALSE	FALSE	FALSE	FALSE	FALSE	FALSE
cg05694245		-0.150846915499264		FALSE	FALSE	FALSE	FALSE	FALSE	FALSE	10	28034816	MKX		TRUE		FALSE	FALSE	FALSE	FALSE	FALSE	FALSE	FALSE	FALSE	FALSE	FALSE	FALSE
cg05702778		-1.49155281657929		FALSE	FALSE	FALSE	FALSE	FALSE	FALSE	18	12271697	CIDEA;CIDEA	Unclassified	TRUE		FALSE	FALSE	FALSE	FALSE	FALSE	FALSE	TRUE	FALSE	FALSE	FALSE	FALSE
cg05703053		-0.00437264284913787	-0.238950638800305	FALSE	FALSE	FALSE	FALSE	FALSE	FALSE	2	169769616			TRUE		FALSE	FALSE	FALSE	FALSE	FALSE	FALSE	FALSE	FALSE	FALSE	FALSE	FALSE
cg05705159		0.0521669792283248		FALSE	FALSE	FALSE	FALSE	FALSE	FALSE	10	12659662	CAMK1D;CAMK1D				FALSE	FALSE	FALSE	FALSE	FALSE	FALSE	FALSE	FALSE	FALSE	FALSE	FALSE
cg05707655	0.926399745564182	0.805669240645574	1.66363508562712	FALSE	FALSE	FALSE	FALSE	FALSE	FALSE	17	908690	ABR;ABR;ABR		TRUE		FALSE	FALSE	FALSE	FALSE	FALSE	FALSE	FALSE	FALSE	FALSE	FALSE	FALSE
cg05721887	0.038373244893105			FALSE	FALSE	FALSE	FALSE	FALSE	FALSE	18	9923086	VAPA;VAPA				FALSE	FALSE	FALSE	FALSE	FALSE	FALSE	FALSE	FALSE	FALSE	FALSE	FALSE
cg05722566	0.118688849627059			FALSE	FALSE	FALSE	FALSE	FALSE	FALSE	15	39470363					FALSE	FALSE	FALSE	FALSE	FALSE	FALSE	FALSE	FALSE	FALSE	FALSE	FALSE
cg05724965	1.18940988817609			FALSE	FALSE	FALSE	FALSE	FALSE	FALSE	11	122753715	C11orf63;C11orf63	Promoter_Associated_Cell_type_specific	TRUE		FALSE	FALSE	FALSE	FALSE	FALSE	FALSE	FALSE	FALSE	FALSE	FALSE	FALSE
cg05752393		-1.59123656465594	-1.08213460368679	FALSE	FALSE	FALSE	FALSE	FALSE	FALSE	18	43418829	SIGLEC15		TRUE		FALSE	FALSE	FALSE	FALSE	FALSE	FALSE	FALSE	FALSE	FALSE	FALSE	FALSE	18	43418829	I	F	-1	TRUE	18	43418828	rs201159400	G	A	0.00219649	0.0023	0.0029	0.005	0.001	0
cg05752845		1.17022152953175		FALSE	FALSE	FALSE	FALSE	FALSE	FALSE	7	51688741					FALSE	FALSE	FALSE	FALSE	FALSE	FALSE	TRUE	FALSE	FALSE	FALSE	FALSE
cg05757385		0.149542836752317	0.272881515264781	FALSE	FALSE	FALSE	FALSE	FALSE	FALSE	7	86782435	DMTF1;DMTF1;DMTF1;DMTF1;DMTF1		TRUE		FALSE	FALSE	FALSE	FALSE	FALSE	FALSE	FALSE	TRUE	TRUE	FALSE	TRUE	7	86782435	II	F	0	TRUE	7	86782435	rs74687685	C	G	0.0167732	0.0015	0.0231	0.0517	0.0143	0
cg05762236	1.00641582532882			FALSE	FALSE	FALSE	FALSE	FALSE	FALSE	19	1111027	SBNO2;SBNO2;SBNO2;SBNO2				FALSE	FALSE	FALSE	FALSE	FALSE	FALSE	FALSE	FALSE	FALSE	FALSE	FALSE
cg05767119		-0.0726002562523391		FALSE	FALSE	FALSE	FALSE	FALSE	FALSE	11	65552154					FALSE	FALSE	FALSE	FALSE	FALSE	FALSE	FALSE	TRUE	TRUE	FALSE	TRUE	11	65552154	II	F	0	TRUE	11	65552154	rs948493	C	T	0.235423	0.0847	0.1988	0.3479	0.3436	0.2411
cg05773958		0.0584688256832795	0.435958051864394	FALSE	FALSE	FALSE	FALSE	FALSE	FALSE	4	168004573	SPOCK3;SPOCK3		TRUE		FALSE	FALSE	TRUE	FALSE	FALSE	FALSE	FALSE	TRUE	TRUE	FALSE	TRUE	4	168004573	II	R	1	TRUE	4	168004574	rs116764073	G	A	0.00758786	8e-04	0.0043	0.0109	0.0153	0.0079
cg05776580	0.997363041846064			FALSE	FALSE	FALSE	FALSE	FALSE	FALSE	1	15297510	KAZN;KAZN;KAZN;KAZN;KAZN				FALSE	FALSE	TRUE	FALSE	FALSE	FALSE	FALSE	FALSE	FALSE	FALSE	FALSE
cg05778559	-0.421390314115901			FALSE	FALSE	FALSE	FALSE	FALSE	FALSE	3	16646375	DAZL		TRUE		FALSE	FALSE	FALSE	FALSE	FALSE	FALSE	FALSE	FALSE	FALSE	FALSE	FALSE
cg05792786			0.352239008312076	FALSE	FALSE	FALSE	FALSE	FALSE	FALSE	7	48073694	C7orf57		TRUE		FALSE	FALSE	FALSE	FALSE	FALSE	FALSE	FALSE	TRUE	TRUE	FALSE	TRUE	7	48073694	II	F	0	TRUE	7	48073694	rs76525031	C	T	0.0115815	8e-04	0.0216	0.0388	0.002	0.001
cg05793391		0.597022278720764		FALSE	FALSE	FALSE	FALSE	FALSE	FALSE	6	143999290	PHACTR2;PHACTR2;PHACTR2;PHACTR2;PHACTR2;PHACTR2	Promoter_Associated			FALSE	FALSE	FALSE	FALSE	FALSE	FALSE	FALSE	FALSE	FALSE	FALSE	FALSE
cg05797890	-0.107478714356972			FALSE	FALSE	FALSE	FALSE	FALSE	FALSE	13	60763264					FALSE	FALSE	FALSE	FALSE	FALSE	FALSE	FALSE	FALSE	FALSE	FALSE	FALSE
cg05807885	0.185752121291868			FALSE	FALSE	FALSE	FALSE	FALSE	FALSE	1	204183355	GOLT1A	Unclassified	TRUE		FALSE	FALSE	FALSE	FALSE	FALSE	FALSE	FALSE	FALSE	FALSE	FALSE	FALSE
cg05822031	-0.619857991300825			FALSE	FALSE	FALSE	FALSE	FALSE	FALSE	16	1980154		Unclassified	TRUE		FALSE	FALSE	FALSE	FALSE	FALSE	FALSE	FALSE	FALSE	FALSE	FALSE	FALSE
cg05825523		-0.152530326649748		FALSE	FALSE	FALSE	FALSE	FALSE	FALSE	19	35740229	LSR;LSR;LSR	Promoter_Associated	TRUE		FALSE	FALSE	FALSE	FALSE	FALSE	FALSE	FALSE	FALSE	FALSE	FALSE	FALSE
cg05828701			0.189584593344813	FALSE	FALSE	FALSE	FALSE	FALSE	FALSE	12	127359217		Unclassified_Cell_type_specific	TRUE		FALSE	FALSE	FALSE	FALSE	FALSE	FALSE	FALSE	FALSE	FALSE	FALSE	FALSE
cg05828893	0.046533335463869			FALSE	FALSE	FALSE	FALSE	FALSE	FALSE	8	1972207		Unclassified	TRUE		FALSE	FALSE	FALSE	FALSE	FALSE	FALSE	TRUE	TRUE	TRUE	FALSE	TRUE	8	1972207	II	R	1	TRUE	8	1972208	rs79527452	G	A	0.0361422	0.0325	0.0274	0.0497	0.0389	0.0308
cg05846337		-0.178614167636054		FALSE	FALSE	FALSE	FALSE	FALSE	FALSE	11	126763432	KIRREL3;KIRREL3		TRUE		FALSE	FALSE	FALSE	FALSE	FALSE	FALSE	FALSE	TRUE	TRUE	FALSE	TRUE	11	126763432	II	F	0	TRUE	11	126763432	rs79843149	C	T	0.0169728	0	0.0043	0	0.0031	0.0784
cg05853013		2.26004433838301	3.47751080881645	FALSE	FALSE	FALSE	FALSE	FALSE	FALSE	6	30882213	VARS2;VARS2;VARS2	Promoter_Associated	TRUE		FALSE	FALSE	FALSE	FALSE	FALSE	FALSE	FALSE	FALSE	FALSE	FALSE	FALSE
cg05855298		-0.0543007307328142		FALSE	FALSE	FALSE	FALSE	FALSE	FALSE	4	106474586	ARHGEF38;ARHGEF38				FALSE	FALSE	FALSE	FALSE	FALSE	FALSE	FALSE	FALSE	FALSE	FALSE	FALSE
cg05859842		0.584815240632077		FALSE	FALSE	FALSE	FALSE	FALSE	FALSE	10	49483356	FRMPD2;FRMPD2		TRUE	TRUE	FALSE	FALSE	FALSE	FALSE	FALSE	FALSE	FALSE	FALSE	FALSE	FALSE	FALSE
cg05862338	-0.490762106080715			FALSE	FALSE	FALSE	FALSE	FALSE	FALSE	21	46292527	PTTG1IP	Promoter_Associated	TRUE		FALSE	FALSE	FALSE	FALSE	FALSE	FALSE	FALSE	FALSE	FALSE	FALSE	FALSE
cg05862885		-0.570282715466941	-0.0663639624533442	FALSE	FALSE	FALSE	FALSE	FALSE	FALSE	7	1513215	INTS1		TRUE		FALSE	FALSE	FALSE	FALSE	FALSE	FALSE	FALSE	FALSE	FALSE	FALSE	FALSE
cg05868183	-0.682979737219182			FALSE	FALSE	FALSE	FALSE	FALSE	FALSE	17	48450068	MRPL27;EME1;EME1	Promoter_Associated	TRUE		FALSE	FALSE	TRUE	FALSE	FALSE	FALSE	FALSE	FALSE	FALSE	FALSE	FALSE
cg05872306			1.48894965398965	FALSE	FALSE	FALSE	FALSE	FALSE	FALSE	14	29236535	FOXG1		TRUE		FALSE	FALSE	FALSE	FALSE	FALSE	FALSE	FALSE	FALSE	FALSE	FALSE	FALSE
cg05874166	-0.297747493670749			FALSE	FALSE	FALSE	FALSE	FALSE	FALSE	7	157695357	PTPRN2;PTPRN2;PTPRN2		TRUE		FALSE	FALSE	FALSE	FALSE	FALSE	FALSE	FALSE	FALSE	FALSE	FALSE	FALSE	7	157695357	II	R	1	TRUE	7	157695358	rs557873487	G	A	0.000599042	0	0	0	0.0031	0
cg05874519		-0.165827586944331		FALSE	FALSE	FALSE	FALSE	FALSE	FALSE	19	11169000	SMARCA4;SMARCA4;SMARCA4;SMARCA4;SMARCA4;SMARCA4;SMARCA4	Gene_Associated_Cell_type_specific			FALSE	FALSE	FALSE	FALSE	FALSE	FALSE	FALSE	FALSE	FALSE	FALSE	FALSE	19	11169000	II	F	0	TRUE	19	11169000	rs139505007	C	T	0.00319489	0.0113	0.0014	0	0	0
cg05886671		-0.791997814778373		FALSE	FALSE	FALSE	FALSE	FALSE	FALSE	10	71333152	NEUROG3	Unclassified	TRUE		FALSE	FALSE	FALSE	FALSE	FALSE	FALSE	FALSE	FALSE	FALSE	FALSE	FALSE
cg05903289		-0.238841600073043	-0.380007648614384	FALSE	FALSE	FALSE	FALSE	FALSE	FALSE	2	130345205			TRUE		FALSE	FALSE	FALSE	FALSE	FALSE	FALSE	FALSE	FALSE	FALSE	FALSE	FALSE
cg05907464		-0.0320996524429749		FALSE	FALSE	FALSE	FALSE	FALSE	FALSE	1	9218658					FALSE	FALSE	FALSE	FALSE	FALSE	FALSE	FALSE	FALSE	FALSE	FALSE	FALSE	1	9218658	II	F	0	TRUE	1	9218658	rs186081181	C	T	0.000399361	0	0.0014	0.001	0	0
cg05915866			-0.310074430646975	FALSE	FALSE	FALSE	FALSE	FALSE	TRUE	16	73090838	ZFHX3		TRUE		FALSE	FALSE	FALSE	FALSE	FALSE	FALSE	FALSE	FALSE	FALSE	FALSE	FALSE
cg05920454	-2.94707574470501	-4.07800707439309	-5.83125451579026	FALSE	FALSE	FALSE	FALSE	FALSE	FALSE	12	6310391	CD9	Unclassified_Cell_type_specific	TRUE		FALSE	FALSE	FALSE	FALSE	FALSE	FALSE	FALSE	FALSE	FALSE	FALSE	FALSE
cg05921269	-0.669777606329598			FALSE	FALSE	FALSE	FALSE	FALSE	FALSE	10	114169343	ACSL5;ACSL5;ACSL5				FALSE	FALSE	FALSE	FALSE	FALSE	FALSE	FALSE	FALSE	FALSE	FALSE	FALSE
cg05925326		0.67783458558886		FALSE	FALSE	FALSE	FALSE	FALSE	FALSE	1	1803843	GNB1;GNB1;GNB1				FALSE	FALSE	FALSE	FALSE	FALSE	FALSE	FALSE	FALSE	FALSE	FALSE	FALSE
cg05927742		-0.0132737976204384	-0.527032231235697	FALSE	FALSE	FALSE	FALSE	FALSE	FALSE	13	36872166	C13orf38;C13orf38;C13orf38;C13orf38;C13orf38;C13orf38	Promoter_Associated	TRUE		FALSE	FALSE	FALSE	FALSE	FALSE	FALSE	FALSE	FALSE	FALSE	FALSE	FALSE
cg05931249	-0.107805289228816	-1.26955667571224		FALSE	FALSE	FALSE	FALSE	FALSE	FALSE	2	177477630					FALSE	FALSE	FALSE	FALSE	FALSE	FALSE	FALSE	FALSE	FALSE	FALSE	FALSE
cg05934660	-0.314705928528494	-0.0710372389906695	-0.0143442129802357	FALSE	FALSE	FALSE	FALSE	FALSE	FALSE	1	42929392		Promoter_Associated	TRUE		FALSE	FALSE	FALSE	FALSE	FALSE	FALSE	FALSE	FALSE	FALSE	FALSE	FALSE
cg05953364	-0.0488587631456789			FALSE	FALSE	FALSE	FALSE	FALSE	FALSE	3	142649536	LOC100507389				FALSE	FALSE	FALSE	FALSE	FALSE	FALSE	FALSE	FALSE	FALSE	FALSE	FALSE
cg05962106	-0.951619112173225			FALSE	FALSE	FALSE	FALSE	FALSE	FALSE	11	64329383	SLC22A11		TRUE		FALSE	FALSE	FALSE	FALSE	FALSE	FALSE	FALSE	FALSE	FALSE	FALSE	FALSE
cg05962517		0.0365908071405168		FALSE	FALSE	FALSE	FALSE	FALSE	FALSE	22	24828150	ADORA2A;ADORA2A;ADORA2A;ADORA2A;ADORA2A;ADORA2A;ADORA2A;ADORA2A;ADORA2A;ADORA2A-AS1;SPECC1L-ADORA2A				FALSE	FALSE	FALSE	FALSE	FALSE	FALSE	FALSE	TRUE	FALSE	FALSE	FALSE	22	24828150	II	R	1	TRUE	22	24828151	rs62234045	G	A	0.00499201	0	0	0.0109	0.0123	0.002
cg05962824	0.125812959710651			FALSE	FALSE	FALSE	FALSE	FALSE	FALSE	7	110472392	IMMP2L;IMMP2L				FALSE	FALSE	FALSE	FALSE	FALSE	FALSE	FALSE	FALSE	FALSE	FALSE	FALSE
cg05969808			-1.04115184998126	FALSE	FALSE	FALSE	FALSE	FALSE	FALSE	10	102978788		Unclassified_Cell_type_specific	TRUE		FALSE	FALSE	FALSE	FALSE	FALSE	FALSE	FALSE	FALSE	FALSE	FALSE	FALSE	10	102978788	II	R	1	TRUE	10	102978789	rs571179168	G	T	0.000199681	0	0	0	0	0.001
cg05970116		-0.0508944408106647	-0.90816001121691	FALSE	FALSE	FALSE	FALSE	FALSE	FALSE	10	75351076		Unclassified_Cell_type_specific	TRUE		FALSE	FALSE	FALSE	FALSE	FALSE	FALSE	FALSE	FALSE	FALSE	FALSE	FALSE
cg05981711		-2.77234009222424		FALSE	FALSE	FALSE	FALSE	FALSE	FALSE	13	53495627					FALSE	FALSE	FALSE	FALSE	FALSE	FALSE	FALSE	FALSE	FALSE	FALSE	FALSE
cg05986446	-0.125169122127546			FALSE	FALSE	FALSE	FALSE	FALSE	FALSE	9	6644603	GLDC	Unclassified_Cell_type_specific	TRUE		FALSE	FALSE	FALSE	FALSE	FALSE	FALSE	FALSE	FALSE	FALSE	FALSE	FALSE
cg05991454	1.87685426472203		0.441122036652071	FALSE	FALSE	FALSE	FALSE	FALSE	FALSE	4	147558435			TRUE		FALSE	FALSE	FALSE	FALSE	FALSE	FALSE	FALSE	FALSE	FALSE	FALSE	FALSE
cg05996538		-0.784068283223575	-1.97880897319677	FALSE	FALSE	FALSE	FALSE	FALSE	FALSE	6	32191210	NOTCH4		TRUE		FALSE	FALSE	FALSE	FALSE	FALSE	FALSE	TRUE	FALSE	FALSE	FALSE	FALSE
cg06007966		-1.10056827531722	-1.55851556966958	FALSE	FALSE	FALSE	FALSE	FALSE	FALSE	20	26188971	MIR663	Unclassified	TRUE		FALSE	FALSE	FALSE	FALSE	FALSE	FALSE	FALSE	FALSE	FALSE	FALSE	FALSE
cg06020846		-0.000958529200158059		FALSE	FALSE	FALSE	FALSE	FALSE	FALSE	21	46000362	KRTAP10-5;TSPEAR;TSPEAR				TRUE	FALSE	FALSE	FALSE	FALSE	FALSE	FALSE	FALSE	FALSE	FALSE	TRUE	21	46000362	II	R	1	TRUE	21	46000363	rs138620490	G	A	0.00239617	0.0083	0	0.001	0	0
cg06031268		-0.195147882156869	-0.69840750229278	FALSE	FALSE	FALSE	FALSE	FALSE	FALSE	6	2770510	WRNIP1;WRNIP1		TRUE		FALSE	FALSE	FALSE	FALSE	FALSE	FALSE	FALSE	FALSE	FALSE	FALSE	FALSE
cg06033387			-0.0492840790005149	FALSE	FALSE	FALSE	FALSE	FALSE	FALSE	1	23751582	TCEA3		TRUE		FALSE	FALSE	FALSE	FALSE	FALSE	FALSE	FALSE	FALSE	FALSE	FALSE	FALSE
cg06036818	-6.96985896686006			FALSE	FALSE	FALSE	FALSE	FALSE	FALSE	16	85273586					FALSE	FALSE	FALSE	FALSE	FALSE	FALSE	FALSE	FALSE	FALSE	FALSE	FALSE
cg06038111	-0.822122922894952			FALSE	FALSE	FALSE	FALSE	FALSE	FALSE	17	27062388	NEK8;NEK8				FALSE	FALSE	FALSE	FALSE	FALSE	FALSE	FALSE	FALSE	FALSE	FALSE	FALSE
cg06046218		-0.316114635166195		FALSE	FALSE	FALSE	FALSE	FALSE	FALSE	8	99257446	NIPAL2				FALSE	FALSE	FALSE	FALSE	FALSE	FALSE	FALSE	FALSE	FALSE	FALSE	FALSE
cg06049791	1.04978702444991			FALSE	FALSE	FALSE	FALSE	FALSE	FALSE	20	43280726	ADA	Promoter_Associated_Cell_type_specific	TRUE		FALSE	FALSE	FALSE	FALSE	FALSE	FALSE	FALSE	FALSE	FALSE	FALSE	FALSE
cg06052485		-0.784038970435673		FALSE	FALSE	FALSE	FALSE	FALSE	FALSE	21	43374476	C2CD2	Unclassified			FALSE	FALSE	FALSE	FALSE	FALSE	FALSE	FALSE	FALSE	FALSE	FALSE	FALSE
cg06054473	-1.50136376222302	-2.23541411390163		FALSE	FALSE	FALSE	FALSE	FALSE	FALSE	22	46391012		Unclassified			FALSE	FALSE	TRUE	FALSE	FALSE	FALSE	FALSE	FALSE	FALSE	FALSE	FALSE
cg06063171			0.0660725053674702	FALSE	FALSE	FALSE	FALSE	FALSE	FALSE	11	190242		Unclassified	TRUE		FALSE	FALSE	TRUE	FALSE	FALSE	FALSE	FALSE	FALSE	FALSE	FALSE	FALSE
cg06064379	-0.0171383325922539			FALSE	FALSE	FALSE	FALSE	FALSE	FALSE	6	10387068					FALSE	FALSE	FALSE	FALSE	FALSE	FALSE	FALSE	FALSE	FALSE	FALSE	FALSE	6	10387068	II	R	1	TRUE	6	10387069	rs141190367	G	A,T	0.000599042	0.0023	0.0014	0.003	0.0031	0
cg06068500	-0.403519218342941	-0.183178000082491		FALSE	FALSE	FALSE	FALSE	FALSE	FALSE	22	30115711	CABP7				FALSE	FALSE	FALSE	FALSE	FALSE	FALSE	FALSE	FALSE	FALSE	FALSE	FALSE
cg06073351		0.143966133917127	0.446160352049718	FALSE	FALSE	FALSE	FALSE	FALSE	FALSE	10	22625665		Promoter_Associated	TRUE		FALSE	FALSE	FALSE	FALSE	FALSE	FALSE	FALSE	FALSE	FALSE	FALSE	FALSE
cg06092178			-0.411669820464754	FALSE	FALSE	FALSE	FALSE	FALSE	FALSE	3	50708855			TRUE		FALSE	FALSE	FALSE	FALSE	FALSE	FALSE	FALSE	FALSE	FALSE	FALSE	FALSE
cg06093395		-14.1985562597772	-8.45339702485425	FALSE	FALSE	FALSE	FALSE	FALSE	FALSE	20	5093897	C20orf30;C20orf30;C20orf30;C20orf30	Promoter_Associated	TRUE		FALSE	FALSE	FALSE	FALSE	FALSE	FALSE	FALSE	FALSE	FALSE	FALSE	FALSE
cg06093861			-0.00857892321310428	FALSE	FALSE	FALSE	FALSE	FALSE	FALSE	7	75780412			TRUE		TRUE	FALSE	TRUE	FALSE	FALSE	FALSE	FALSE	TRUE	TRUE	FALSE	TRUE	7	75780412	II	R	1	TRUE	7	75780413	rs10952842	G	A	0.480032	0.7269	0.3573	0.3241	0.4376	0.4375
cg06096336	0.0883193837925511	0.18909082121375	0.0791538079533026	FALSE	FALSE	FALSE	FALSE	FALSE	FALSE	2	231989800	PSMD1;HTR2B;HTR2B		TRUE	TRUE	FALSE	FALSE	FALSE	FALSE	FALSE	FALSE	FALSE	FALSE	FALSE	FALSE	FALSE
cg06103618	-0.0593702016560855			FALSE	FALSE	FALSE	FALSE	FALSE	FALSE	15	70058463					FALSE	FALSE	TRUE	FALSE	FALSE	FALSE	FALSE	FALSE	FALSE	FALSE	FALSE
cg06106242			0.178787397916049	FALSE	FALSE	FALSE	FALSE	FALSE	FALSE	16	68482941	SMPD3	Unclassified	TRUE		FALSE	FALSE	FALSE	FALSE	FALSE	FALSE	FALSE	FALSE	FALSE	FALSE	FALSE
cg06110081		-0.0113165544458902		FALSE	FALSE	FALSE	FALSE	FALSE	FALSE	4	1350335	UVSSA	Unclassified			FALSE	FALSE	FALSE	FALSE	FALSE	FALSE	FALSE	FALSE	FALSE	FALSE	FALSE
cg06119162	0.281579553135827			FALSE	FALSE	FALSE	FALSE	FALSE	FALSE	21	46678524			TRUE		FALSE	FALSE	FALSE	FALSE	FALSE	FALSE	FALSE	FALSE	FALSE	FALSE	FALSE	21	46678524	II	R	1	TRUE	21	46678525	rs555666884	G	A	0.000199681	0	0	0	0	0.001
cg06121352		0.278579209874538		FALSE	FALSE	FALSE	FALSE	FALSE	FALSE	6	146348486	GRM1;GRM1		TRUE		FALSE	FALSE	FALSE	FALSE	FALSE	FALSE	FALSE	FALSE	FALSE	FALSE	FALSE
cg06130805	0.0194588232128336			FALSE	FALSE	FALSE	FALSE	FALSE	FALSE	20	59694053					FALSE	FALSE	FALSE	FALSE	FALSE	FALSE	FALSE	FALSE	FALSE	FALSE	FALSE
cg06143901			-0.045727830632631	FALSE	FALSE	FALSE	FALSE	FALSE	FALSE	20	591400	TCF15		TRUE	TRUE	FALSE	FALSE	TRUE	FALSE	FALSE	FALSE	FALSE	TRUE	TRUE	FALSE	TRUE	20	591400	II	F	0	TRUE	20	591400	rs529714922	C	T	0.000399361	0.0015	0	0	0	0
cg06144718			-0.177694324825396	FALSE	FALSE	FALSE	FALSE	FALSE	FALSE	10	133048392	TCERG1L		TRUE		FALSE	FALSE	FALSE	FALSE	FALSE	FALSE	FALSE	FALSE	FALSE	FALSE	FALSE
cg06144743			0.000468364601890765	FALSE	FALSE	FALSE	FALSE	FALSE	FALSE	16	19721014	C16orf88		TRUE		FALSE	FALSE	TRUE	FALSE	FALSE	FALSE	FALSE	FALSE	FALSE	FALSE	FALSE
cg06146234	0.00388492408320352			FALSE	FALSE	FALSE	FALSE	FALSE	FALSE	7	155599625	SHH		TRUE		FALSE	FALSE	FALSE	FALSE	FALSE	FALSE	TRUE	FALSE	FALSE	FALSE	FALSE
cg06146665			-0.0696772032948859	FALSE	FALSE	FALSE	FALSE	FALSE	FALSE	17	76799964	USP36	Gene_Associated_Cell_type_specific	TRUE		FALSE	FALSE	FALSE	FALSE	FALSE	FALSE	FALSE	FALSE	FALSE	FALSE	FALSE
cg06153448	-0.00274062999800387	-0.204965613310176	-0.144591730370359	FALSE	FALSE	FALSE	FALSE	FALSE	FALSE	2	9324127			TRUE		FALSE	FALSE	FALSE	FALSE	FALSE	FALSE	FALSE	FALSE	FALSE	FALSE	FALSE
cg06155303			-0.344407619536092	FALSE	FALSE	FALSE	FALSE	FALSE	FALSE	1	29460817		Unclassified_Cell_type_specific	TRUE		FALSE	FALSE	FALSE	FALSE	FALSE	FALSE	FALSE	FALSE	FALSE	FALSE	FALSE
cg06157924			0.043223118991005	FALSE	FALSE	FALSE	FALSE	FALSE	FALSE	4	942005	TMEM175		TRUE		FALSE	FALSE	FALSE	FALSE	FALSE	FALSE	FALSE	TRUE	TRUE	FALSE	TRUE
cg06162423			0.157749170028067	FALSE	FALSE	FALSE	FALSE	FALSE	FALSE	3	118754376	IGSF11;IGSF11	Unclassified_Cell_type_specific	TRUE		FALSE	FALSE	FALSE	FALSE	FALSE	FALSE	FALSE	FALSE	FALSE	FALSE	FALSE
cg06163904			-1.38876631853043	FALSE	FALSE	FALSE	FALSE	FALSE	FALSE	17	78964779	CHMP6	Unclassified_Cell_type_specific	TRUE		FALSE	FALSE	TRUE	FALSE	FALSE	FALSE	FALSE	FALSE	FALSE	FALSE	FALSE
cg06167730		0.695977795792878	0.0760264241003236	FALSE	FALSE	FALSE	FALSE	FALSE	FALSE	8	991533			TRUE		FALSE	FALSE	FALSE	FALSE	FALSE	FALSE	FALSE	FALSE	FALSE	FALSE	FALSE
cg06173958		-0.088697730076802		FALSE	FALSE	FALSE	FALSE	FALSE	FALSE	14	51412092	PYGL;PYGL	Unclassified_Cell_type_specific			FALSE	FALSE	FALSE	FALSE	FALSE	FALSE	FALSE	FALSE	FALSE	FALSE	FALSE
cg06179011			-0.0589273144169631	FALSE	FALSE	FALSE	FALSE	FALSE	FALSE	11	843897	TSPAN4;TSPAN4;TSPAN4;TSPAN4;TSPAN4;POLR2L;TSPAN4;TSPAN4		TRUE		FALSE	FALSE	FALSE	FALSE	FALSE	FALSE	FALSE	FALSE	FALSE	FALSE	FALSE
cg06179179			0.0854343344928528	FALSE	FALSE	FALSE	FALSE	FALSE	FALSE	7	158326758	MIR595;PTPRN2;PTPRN2;PTPRN2		TRUE		TRUE	FALSE	FALSE	FALSE	FALSE	FALSE	FALSE	FALSE	FALSE	FALSE	TRUE
cg06194625	0.37806607399714			FALSE	FALSE	FALSE	FALSE	FALSE	FALSE	9	132098565	LINC01503;LINC01503				FALSE	FALSE	TRUE	FALSE	FALSE	FALSE	FALSE	FALSE	FALSE	FALSE	FALSE
cg06196453		0.196754702993683		FALSE	FALSE	FALSE	FALSE	FALSE	FALSE	2	109335786	RANBP2	Promoter_Associated_Cell_type_specific			FALSE	FALSE	FALSE	FALSE	FALSE	FALSE	FALSE	FALSE	FALSE	FALSE	FALSE
cg06209143	-0.315525167251068			FALSE	FALSE	FALSE	FALSE	FALSE	FALSE	10	131448811	MGMT		TRUE		FALSE	FALSE	FALSE	FALSE	FALSE	FALSE	FALSE	FALSE	FALSE	FALSE	FALSE
cg06210197	1.5735454585187			FALSE	FALSE	FALSE	FALSE	FALSE	FALSE	8	24771256	NEFM;NEFM	Unclassified_Cell_type_specific			FALSE	FALSE	FALSE	FALSE	FALSE	FALSE	FALSE	FALSE	FALSE	FALSE	FALSE
cg06210526		-0.0706075564747071	-0.0170843524404279	FALSE	FALSE	FALSE	FALSE	FALSE	FALSE	19	41619850	CYP2F1		TRUE	TRUE	FALSE	FALSE	FALSE	FALSE	FALSE	FALSE	FALSE	TRUE	TRUE	FALSE	TRUE	19	41619850	II	F	0	TRUE	19	41619850	rs62117444	C	T	0.0603035	0.0045	0.2233	0.0885	0.0521	0.001
cg06213287		-0.401979867360515		FALSE	FALSE	FALSE	FALSE	FALSE	FALSE	5	96478495	LIX1;LIX1	Unclassified_Cell_type_specific	TRUE	TRUE	FALSE	FALSE	FALSE	FALSE	FALSE	FALSE	FALSE	FALSE	FALSE	FALSE	FALSE	5	96478495	II	R	1	TRUE	5	96478496	rs548859561	G	A	0.000399361	0	0	0	0	0.002
cg06215569			2.95145029145679	FALSE	FALSE	FALSE	FALSE	FALSE	FALSE	1	110611465	ALX3		TRUE		FALSE	FALSE	FALSE	FALSE	FALSE	FALSE	FALSE	FALSE	FALSE	FALSE	FALSE
cg06219686			-0.0194492369918673	FALSE	FALSE	FALSE	FALSE	FALSE	FALSE	17	29421884	NF1;NF1;NF1	Promoter_Associated	TRUE		FALSE	FALSE	FALSE	FALSE	FALSE	FALSE	FALSE	FALSE	FALSE	FALSE	FALSE
cg06234511	-0.513817479140679			FALSE	FALSE	FALSE	FALSE	FALSE	FALSE	12	83953441			TRUE		FALSE	FALSE	FALSE	FALSE	FALSE	FALSE	FALSE	FALSE	FALSE	FALSE	FALSE	12	83953441	II	R	1	TRUE	12	83953442	rs375924551	G	A	0.000599042	0	0.0014	0	0	0.002
cg06259049			0.301209534916664	FALSE	FALSE	FALSE	FALSE	FALSE	FALSE	2	3381822	TSSC1	Promoter_Associated	TRUE		FALSE	FALSE	FALSE	FALSE	FALSE	FALSE	TRUE	FALSE	FALSE	FALSE	FALSE
cg06263372			0.298483445453552	FALSE	FALSE	FALSE	FALSE	FALSE	FALSE	18	34850864	BRUNOL4;BRUNOL4;BRUNOL4;BRUNOL4		TRUE		FALSE	FALSE	FALSE	FALSE	FALSE	FALSE	FALSE	FALSE	FALSE	FALSE	FALSE
cg06268956			-0.365469140097634	FALSE	FALSE	FALSE	FALSE	FALSE	FALSE	11	2423196	TSSC4		TRUE		FALSE	FALSE	FALSE	FALSE	FALSE	FALSE	FALSE	FALSE	FALSE	FALSE	FALSE
cg06272543	-2.18982230201427			FALSE	FALSE	FALSE	FALSE	FALSE	FALSE	2	171571716	LOC440925;SP5		TRUE		FALSE	FALSE	FALSE	FALSE	FALSE	FALSE	FALSE	FALSE	FALSE	FALSE	FALSE
cg06286300	-2.21869538985694			FALSE	FALSE	FALSE	FALSE	FALSE	FALSE	7	12250161	TMEM106B;TMEM106B		TRUE		FALSE	FALSE	FALSE	FALSE	FALSE	FALSE	FALSE	FALSE	FALSE	FALSE	FALSE
cg06287318	-1.22579402935874			FALSE	FALSE	FALSE	FALSE	FALSE	FALSE	20	21496129	NKX2-2		TRUE		FALSE	FALSE	FALSE	FALSE	FALSE	FALSE	FALSE	FALSE	FALSE	FALSE	FALSE
cg06293787		-0.347837865587357		FALSE	FALSE	FALSE	FALSE	FALSE	FALSE	4	187476608	MTNR1A		TRUE		FALSE	FALSE	FALSE	FALSE	FALSE	FALSE	TRUE	FALSE	FALSE	FALSE	FALSE
cg06295687		-2.80963611113791	-2.79955309931546	FALSE	FALSE	FALSE	FALSE	FALSE	FALSE	16	30006300	INO80E;HIRIP3		TRUE		FALSE	FALSE	FALSE	FALSE	FALSE	FALSE	FALSE	FALSE	FALSE	FALSE	FALSE
cg06296597			-0.920355542874973	FALSE	FALSE	FALSE	FALSE	FALSE	FALSE	10	858900	LARP4B		TRUE		FALSE	FALSE	FALSE	FALSE	FALSE	FALSE	FALSE	FALSE	FALSE	FALSE	FALSE
cg06306198		1.6033902132568	2.35695022194313	FALSE	FALSE	FALSE	FALSE	FALSE	FALSE	3	147128998	ZIC1	Unclassified_Cell_type_specific	TRUE		FALSE	FALSE	FALSE	FALSE	FALSE	FALSE	FALSE	FALSE	FALSE	FALSE	FALSE
cg06313676		-0.0133898143592958		FALSE	FALSE	FALSE	FALSE	FALSE	FALSE	16	87978974			TRUE		FALSE	FALSE	FALSE	FALSE	FALSE	FALSE	FALSE	FALSE	FALSE	FALSE	FALSE
cg06314235	-4.01360296813207			FALSE	FALSE	FALSE	FALSE	FALSE	FALSE	12	51477647	CSRNP2;CSRNP2	Promoter_Associated			FALSE	FALSE	FALSE	FALSE	FALSE	FALSE	FALSE	FALSE	FALSE	FALSE	FALSE
cg06336458		0.0114726164284821		FALSE	FALSE	FALSE	FALSE	FALSE	FALSE	10	4122295	LOC101927964				FALSE	FALSE	TRUE	FALSE	FALSE	FALSE	FALSE	FALSE	FALSE	FALSE	FALSE
cg06355010	-0.409948531406605			FALSE	FALSE	FALSE	FALSE	FALSE	FALSE	20	13202489	ISM1		TRUE		FALSE	FALSE	FALSE	FALSE	FALSE	FALSE	FALSE	FALSE	FALSE	FALSE	FALSE
cg06357398	-0.0111863230023663			FALSE	FALSE	FALSE	FALSE	FALSE	FALSE	17	71253337	CPSF4L				FALSE	FALSE	TRUE	FALSE	FALSE	FALSE	FALSE	FALSE	FALSE	FALSE	FALSE	17	71253337	II	R	1	TRUE	17	71253338	rs571277533	G	A	0.00119808	0.0038	0.0014	0	0	0
cg06376507		0.271780000550349		FALSE	FALSE	FALSE	FALSE	FALSE	FALSE	1	8778987	RERE;RERE	Unclassified_Cell_type_specific			FALSE	FALSE	FALSE	FALSE	FALSE	FALSE	FALSE	FALSE	FALSE	FALSE	FALSE
cg06387622			0.0164823040850542	FALSE	FALSE	FALSE	FALSE	FALSE	FALSE	6	1100823	LOC285768;LOC285768		TRUE		FALSE	FALSE	FALSE	FALSE	FALSE	FALSE	FALSE	FALSE	FALSE	FALSE	FALSE
cg06389015	1.66006326600545			FALSE	FALSE	FALSE	FALSE	FALSE	FALSE	8	101489376					FALSE	FALSE	FALSE	FALSE	FALSE	FALSE	FALSE	FALSE	FALSE	FALSE	FALSE
cg06392204		0.231941261649724		FALSE	FALSE	FALSE	FALSE	FALSE	FALSE	3	614734					TRUE	FALSE	FALSE	TRUE	TRUE	TRUE	TRUE	FALSE	FALSE	FALSE	TRUE
cg06393830	-1.07183414955194			FALSE	FALSE	FALSE	FALSE	FALSE	FALSE	6	31527889		Unclassified	TRUE		FALSE	FALSE	FALSE	FALSE	FALSE	FALSE	FALSE	FALSE	FALSE	FALSE	FALSE
cg06400590	-0.0201793046653179			FALSE	FALSE	FALSE	FALSE	FALSE	FALSE	7	101138089	EMID2	Unclassified_Cell_type_specific	TRUE		FALSE	FALSE	FALSE	FALSE	FALSE	FALSE	TRUE	FALSE	FALSE	FALSE	FALSE	7	101138089	II	R	1	TRUE	7	101138090	rs142439681	G	A	0.000199681	0	0.0014	0	0	0
cg06405219		0.154782244834617		FALSE	FALSE	FALSE	FALSE	FALSE	FALSE	7	30219135					FALSE	FALSE	TRUE	FALSE	FALSE	FALSE	FALSE	FALSE	FALSE	FALSE	FALSE
cg06407111			-0.382750069805494	FALSE	FALSE	FALSE	FALSE	FALSE	FALSE	17	73872650	TRIM47	Promoter_Associated	TRUE		FALSE	FALSE	FALSE	FALSE	FALSE	FALSE	FALSE	FALSE	FALSE	FALSE	FALSE
cg06435765		0.115073323937491		FALSE	FALSE	FALSE	FALSE	FALSE	FALSE	18	596713	CLUL1	Unclassified	TRUE		FALSE	FALSE	TRUE	FALSE	FALSE	FALSE	FALSE	FALSE	FALSE	FALSE	FALSE
cg06438159		-0.0460786132693403		FALSE	FALSE	FALSE	FALSE	FALSE	FALSE	6	42522361					FALSE	FALSE	TRUE	FALSE	FALSE	FALSE	FALSE	FALSE	FALSE	FALSE	FALSE
cg06441001		-0.726725541657691	-0.606977169477616	FALSE	FALSE	FALSE	FALSE	FALSE	FALSE	16	89307764		Promoter_Associated	TRUE		FALSE	FALSE	TRUE	FALSE	FALSE	FALSE	FALSE	FALSE	FALSE	FALSE	FALSE
cg06473363			0.0489577107364715	FALSE	FALSE	FALSE	FALSE	FALSE	FALSE	6	31631797	BAT4		TRUE		FALSE	FALSE	FALSE	FALSE	FALSE	FALSE	FALSE	FALSE	FALSE	FALSE	FALSE
cg06476903	-2.22309095208875	-0.949645047052137		FALSE	FALSE	FALSE	FALSE	FALSE	FALSE	19	38806779	YIF1B;YIF1B;YIF1B;YIF1B;YIF1B;YIF1B	Promoter_Associated	TRUE		FALSE	FALSE	FALSE	FALSE	FALSE	FALSE	FALSE	FALSE	FALSE	FALSE	FALSE
cg06480265	0.634020541436356		0.307311013250108	FALSE	FALSE	FALSE	FALSE	FALSE	FALSE	6	24722060		Promoter_Associated	TRUE		FALSE	FALSE	FALSE	FALSE	FALSE	FALSE	FALSE	FALSE	FALSE	FALSE	FALSE
cg06488617	-0.563567671722652			FALSE	FALSE	FALSE	FALSE	FALSE	FALSE	5	139616963	CYSTM1				FALSE	FALSE	FALSE	FALSE	FALSE	FALSE	FALSE	FALSE	FALSE	FALSE	FALSE	5	139616963	II	R	1	TRUE	5	139616964	rs142348684	G	A	0.000199681	0	0	0.001	0	0
cg06491508	0.0447732211078292			FALSE	FALSE	FALSE	FALSE	FALSE	FALSE	10	81070630	ZMIZ1				FALSE	FALSE	FALSE	FALSE	FALSE	FALSE	FALSE	FALSE	FALSE	FALSE	FALSE
cg06493695		-0.429240344110802	-0.00268301935203078	FALSE	FALSE	FALSE	FALSE	FALSE	FALSE	2	42565378		Unclassified_Cell_type_specific	TRUE		FALSE	FALSE	FALSE	FALSE	FALSE	FALSE	FALSE	FALSE	FALSE	FALSE	FALSE
cg06493994	2.54850823684488	0.113795179944984	2.16124992748993	TRUE	TRUE	TRUE	TRUE	FALSE	TRUE	6	25652602	SCGN;SCGN	Unclassified_Cell_type_specific	TRUE	TRUE	FALSE	FALSE	FALSE	FALSE	FALSE	FALSE	FALSE	FALSE	FALSE	FALSE	FALSE
cg06497198	-3.343368246261	-3.05678183951497	-1.58733945325834	FALSE	FALSE	FALSE	FALSE	FALSE	FALSE	6	18122965	NHLRC1	Promoter_Associated	TRUE		FALSE	FALSE	FALSE	FALSE	FALSE	FALSE	FALSE	FALSE	FALSE	FALSE	FALSE
cg06504925		0.0505332495591028		FALSE	FALSE	FALSE	FALSE	FALSE	FALSE	11	126872760		Unclassified_Cell_type_specific	TRUE		FALSE	FALSE	FALSE	FALSE	FALSE	FALSE	FALSE	FALSE	FALSE	FALSE	FALSE
cg06506328		-0.233216933914616		FALSE	FALSE	FALSE	FALSE	FALSE	FALSE	10	69373205	CTNNA3;CTNNA3;CTNNA3	Unclassified_Cell_type_specific			FALSE	FALSE	FALSE	FALSE	FALSE	FALSE	FALSE	FALSE	FALSE	FALSE	FALSE
cg06507987	0.475383093423377		0.469621564521697	FALSE	FALSE	FALSE	FALSE	FALSE	FALSE	1	27686768	MAP3K6		TRUE		FALSE	FALSE	FALSE	FALSE	FALSE	FALSE	FALSE	FALSE	FALSE	FALSE	FALSE
cg06532544	-0.225255024638102	-3.83818972899887	-4.59988924047805	FALSE	FALSE	FALSE	FALSE	FALSE	FALSE	11	19734717	NAV2;NAV2;NAV2;LOC100126784		TRUE		FALSE	FALSE	FALSE	FALSE	FALSE	FALSE	FALSE	FALSE	FALSE	FALSE	FALSE
cg06532574			-0.102656175979152	FALSE	FALSE	FALSE	FALSE	FALSE	FALSE	5	95295740	ELL2	Promoter_Associated	TRUE		FALSE	FALSE	FALSE	FALSE	FALSE	FALSE	TRUE	FALSE	FALSE	FALSE	FALSE
cg06540876			-0.0228549925926971	FALSE	FALSE	FALSE	FALSE	FALSE	FALSE	6	31870600	ZBTB12	Promoter_Associated	TRUE		FALSE	FALSE	FALSE	FALSE	FALSE	FALSE	FALSE	FALSE	FALSE	FALSE	FALSE
cg06553871			0.109604912362044	FALSE	FALSE	FALSE	FALSE	FALSE	FALSE	19	40996006	SPTBN4		TRUE		FALSE	FALSE	FALSE	FALSE	FALSE	FALSE	FALSE	FALSE	FALSE	FALSE	FALSE
cg06557107		-1.33776751877908		FALSE	FALSE	FALSE	FALSE	FALSE	FALSE	1	178972696		Unclassified			FALSE	FALSE	FALSE	FALSE	FALSE	FALSE	FALSE	FALSE	FALSE	FALSE	FALSE
cg06577005			1.24501710322601	FALSE	FALSE	FALSE	FALSE	FALSE	FALSE	1	26758228	DHDDS;DHDDS		TRUE	TRUE	FALSE	FALSE	FALSE	FALSE	FALSE	FALSE	FALSE	FALSE	FALSE	FALSE	FALSE
cg06585203		-0.275567011094052	-1.54864528106507	FALSE	FALSE	FALSE	FALSE	FALSE	FALSE	6	159238500	EZR;EZR		TRUE		FALSE	FALSE	FALSE	FALSE	FALSE	FALSE	FALSE	FALSE	FALSE	FALSE	FALSE
cg06586734		-0.120137983173488		FALSE	FALSE	FALSE	FALSE	FALSE	FALSE	4	62009326					FALSE	FALSE	TRUE	FALSE	FALSE	FALSE	FALSE	FALSE	FALSE	FALSE	FALSE
cg06598196		0.0604090459236074	0.33201840048311	FALSE	FALSE	FALSE	FALSE	FALSE	FALSE	1	150185923		Promoter_Associated	TRUE		FALSE	FALSE	FALSE	FALSE	FALSE	FALSE	FALSE	FALSE	FALSE	FALSE	FALSE
cg06612023		-1.67229713806895	-0.289901218043567	FALSE	FALSE	FALSE	FALSE	FALSE	FALSE	6	28603407			TRUE		FALSE	FALSE	FALSE	FALSE	FALSE	FALSE	FALSE	FALSE	FALSE	FALSE	FALSE
cg06613285	0.0397603516509843			FALSE	FALSE	FALSE	FALSE	FALSE	FALSE	4	99417477	TSPAN5				FALSE	FALSE	FALSE	FALSE	FALSE	FALSE	FALSE	TRUE	FALSE	FALSE	FALSE	4	99417477	II	F	0	TRUE	4	99417477	rs11930721	C	T	0.00299521	0.0106	0	0.001	0	0
cg06624020	-0.353282183406952			FALSE	FALSE	FALSE	FALSE	FALSE	FALSE	19	58632805			TRUE		FALSE	FALSE	TRUE	FALSE	FALSE	FALSE	FALSE	FALSE	FALSE	FALSE	FALSE
cg06624143			0.0278331212413357	FALSE	FALSE	FALSE	FALSE	FALSE	FALSE	6	2864108			TRUE		FALSE	FALSE	FALSE	FALSE	FALSE	FALSE	FALSE	TRUE	TRUE	FALSE	TRUE	6	2864108	II	F	0	TRUE	6	2864108	rs72842118	C	T	0.113818	0.0068	0.1239	0.2694	0.1401	0.0665
cg06635397	-0.00701586273434531			FALSE	FALSE	FALSE	FALSE	FALSE	FALSE	8	118810871					FALSE	FALSE	FALSE	FALSE	FALSE	FALSE	FALSE	FALSE	FALSE	FALSE	FALSE
cg06639320	1.66994703722766	1.02299801737313	1.65707195119108	TRUE	FALSE	FALSE	TRUE	TRUE	TRUE	2	106015739	FHL2;FHL2;FHL2;FHL2	Unclassified_Cell_type_specific	TRUE		FALSE	FALSE	FALSE	FALSE	FALSE	FALSE	FALSE	FALSE	FALSE	FALSE	FALSE
cg06640607	0.696749575974317			FALSE	FALSE	FALSE	FALSE	FALSE	FALSE	16	87379862	FBXO31;FBXO31		TRUE		FALSE	FALSE	FALSE	FALSE	FALSE	FALSE	FALSE	FALSE	FALSE	FALSE	FALSE
cg06648759	1.7590183830151	5.11495077359447	5.24662883944522	FALSE	FALSE	FALSE	TRUE	FALSE	TRUE	13	40892751			TRUE		FALSE	FALSE	FALSE	FALSE	FALSE	FALSE	FALSE	FALSE	FALSE	FALSE	FALSE
cg06648955		0.355790789326855		FALSE	FALSE	FALSE	FALSE	FALSE	FALSE	22	25775939	LRP5L				FALSE	FALSE	TRUE	FALSE	FALSE	FALSE	FALSE	FALSE	FALSE	FALSE	FALSE
cg06649856			0.573631571873979	FALSE	FALSE	FALSE	FALSE	FALSE	FALSE	7	158355003	PTPRN2;PTPRN2;PTPRN2		TRUE		FALSE	FALSE	TRUE	FALSE	FALSE	FALSE	FALSE	FALSE	FALSE	FALSE	FALSE
cg06671962			0.206266347761111	FALSE	FALSE	FALSE	FALSE	FALSE	FALSE	11	113144092	NCAM1;NCAM1		TRUE		FALSE	FALSE	FALSE	FALSE	FALSE	FALSE	FALSE	FALSE	FALSE	FALSE	FALSE
cg06672696	0.753702407847442		0.789725221369402	FALSE	FALSE	FALSE	FALSE	FALSE	TRUE	3	57774266	SLMAP		TRUE		FALSE	FALSE	FALSE	FALSE	FALSE	FALSE	FALSE	FALSE	FALSE	FALSE	FALSE
cg06680793		-0.136691855456317		FALSE	FALSE	FALSE	FALSE	FALSE	FALSE	12	5100755					FALSE	FALSE	FALSE	FALSE	FALSE	FALSE	FALSE	FALSE	FALSE	FALSE	FALSE
cg06685111	-0.434153787174221	-0.807143532529579	-0.170502025726668	TRUE	FALSE	FALSE	TRUE	FALSE	TRUE	6	30295466	HCG18;TRIM39;TRIM39;HCG18;TRIM39		TRUE		FALSE	FALSE	FALSE	FALSE	FALSE	FALSE	FALSE	FALSE	FALSE	FALSE	FALSE
cg06691589	-0.305997323965583			FALSE	FALSE	FALSE	FALSE	FALSE	FALSE	1	45173628	C1orf228	Unclassified			FALSE	FALSE	TRUE	FALSE	FALSE	FALSE	FALSE	FALSE	FALSE	FALSE	FALSE	1	45173628	II	R	1	TRUE	1	45173629	rs546350457	G	A	0.000599042	0	0	0	0.001	0.002
cg06692929			-1.2429130556354	FALSE	FALSE	FALSE	FALSE	FALSE	FALSE	17	80274000	CD7	Unclassified_Cell_type_specific	TRUE		FALSE	FALSE	FALSE	FALSE	FALSE	FALSE	FALSE	FALSE	FALSE	FALSE	FALSE
cg06692957	-6.800438311999			FALSE	FALSE	FALSE	FALSE	FALSE	FALSE	9	80647629	GNAQ		TRUE	TRUE	FALSE	FALSE	FALSE	FALSE	FALSE	FALSE	FALSE	FALSE	FALSE	FALSE	FALSE
cg06699040	0.407243420953378			FALSE	FALSE	FALSE	FALSE	FALSE	FALSE	5	105657215					FALSE	FALSE	FALSE	FALSE	FALSE	FALSE	FALSE	FALSE	FALSE	FALSE	FALSE
cg06702690	-0.0671448850574509			FALSE	FALSE	FALSE	FALSE	FALSE	FALSE	2	240491135					FALSE	FALSE	FALSE	FALSE	FALSE	FALSE	FALSE	FALSE	FALSE	FALSE	FALSE
cg06711175	-0.308367268578113			FALSE	FALSE	FALSE	FALSE	FALSE	FALSE	5	55543927			TRUE		FALSE	FALSE	TRUE	FALSE	FALSE	FALSE	FALSE	FALSE	FALSE	FALSE	FALSE
cg06716563	0.327068936774698			FALSE	FALSE	FALSE	FALSE	FALSE	FALSE	12	126466736	LINC00939				FALSE	FALSE	FALSE	FALSE	FALSE	FALSE	FALSE	FALSE	FALSE	FALSE	FALSE	12	126466736	II	R	1	TRUE	12	126466737	rs542893334	G	T	0.000199681	0	0	0	0.001	0
cg06722281		-1.07256133225116		FALSE	FALSE	FALSE	FALSE	FALSE	FALSE	10	102856014	TLX1NB;TLX1NB				FALSE	FALSE	FALSE	FALSE	FALSE	FALSE	FALSE	FALSE	FALSE	FALSE	FALSE
cg06728310	-0.0420713563464897			FALSE	FALSE	FALSE	FALSE	FALSE	FALSE	2	73114134	SPR				FALSE	FALSE	FALSE	FALSE	FALSE	FALSE	FALSE	FALSE	FALSE	FALSE	FALSE
cg06729842		-0.425770579621725	-0.661210665112829	FALSE	FALSE	FALSE	FALSE	FALSE	FALSE	18	76732737			TRUE		FALSE	FALSE	FALSE	FALSE	FALSE	FALSE	FALSE	TRUE	TRUE	FALSE	TRUE
cg06731443		1.06566686853576	1.75072846343391	FALSE	FALSE	FALSE	FALSE	FALSE	FALSE	11	27494710	LGR4		TRUE		FALSE	FALSE	FALSE	FALSE	FALSE	FALSE	FALSE	FALSE	FALSE	FALSE	FALSE
cg06736312	2.15660961910786			FALSE	FALSE	FALSE	FALSE	FALSE	FALSE	1	2238334	SKI		TRUE		FALSE	FALSE	FALSE	FALSE	FALSE	FALSE	FALSE	FALSE	FALSE	FALSE	FALSE
cg06738063		-0.0675094675014837	-0.0427320549614281	FALSE	FALSE	FALSE	FALSE	FALSE	FALSE	6	168363958	MLLT4;MLLT4		TRUE		FALSE	FALSE	FALSE	FALSE	FALSE	FALSE	FALSE	TRUE	TRUE	FALSE	TRUE	6	168363958	II	R	1	TRUE	6	168363959	rs9346634	G	A	0.549321	0.3956	0.5605	0.4076	0.637	0.7996
cg06741530	0.0818045162068058			FALSE	FALSE	FALSE	FALSE	FALSE	FALSE	2	104490515					FALSE	FALSE	FALSE	FALSE	FALSE	FALSE	FALSE	FALSE	FALSE	FALSE	FALSE
cg06765514	0.0747763024300355			FALSE	FALSE	FALSE	FALSE	FALSE	FALSE	9	130689862	PIP5KL1;PIP5KL1	Unclassified	TRUE	TRUE	FALSE	FALSE	FALSE	FALSE	FALSE	FALSE	FALSE	FALSE	FALSE	FALSE	FALSE
cg06768203			-0.46755275763549	FALSE	FALSE	FALSE	FALSE	FALSE	FALSE	6	46097695	ENPP4	Promoter_Associated	TRUE		FALSE	FALSE	FALSE	FALSE	FALSE	FALSE	FALSE	FALSE	FALSE	FALSE	FALSE
cg06771060	-0.289366954950624			FALSE	FALSE	FALSE	FALSE	FALSE	FALSE	13	101167229	PCCA;PCCA;PCCA	Unclassified			FALSE	FALSE	FALSE	FALSE	FALSE	FALSE	FALSE	TRUE	FALSE	FALSE	FALSE
cg06782035	0.192322139572845			FALSE	FALSE	FALSE	FALSE	FALSE	FALSE	5	16179135	MARCH11		TRUE		FALSE	FALSE	FALSE	FALSE	FALSE	FALSE	FALSE	FALSE	FALSE	FALSE	FALSE
cg06782606	-0.144470053817428			FALSE	FALSE	FALSE	FALSE	FALSE	FALSE	12	39858895					FALSE	FALSE	FALSE	FALSE	FALSE	FALSE	FALSE	FALSE	FALSE	FALSE	FALSE
cg06784991	1.49519864864576	5.27735707708546	5.63798170254577	FALSE	FALSE	FALSE	FALSE	FALSE	TRUE	1	53308768	ZYG11A	Unclassified	TRUE		FALSE	FALSE	FALSE	FALSE	FALSE	FALSE	FALSE	FALSE	FALSE	FALSE	FALSE
cg06786499			0.979020455504544	FALSE	FALSE	FALSE	FALSE	FALSE	FALSE	16	687145	C16orf13;C16orf13;C16orf13;C16orf13;C16orf13	Promoter_Associated	TRUE		FALSE	FALSE	TRUE	FALSE	FALSE	FALSE	FALSE	FALSE	FALSE	FALSE	FALSE
cg06789517	0.000235408545766159			FALSE	FALSE	FALSE	FALSE	FALSE	FALSE	1	114631962	SYT6		TRUE		FALSE	FALSE	FALSE	FALSE	FALSE	FALSE	FALSE	FALSE	FALSE	FALSE	FALSE
cg06793672	0.0764752882754896			FALSE	FALSE	FALSE	FALSE	FALSE	FALSE	6	84419465	SNAP91;SNAP91;SNAP91;SNAP91;SNAP91;SNAP91				FALSE	FALSE	FALSE	FALSE	FALSE	FALSE	FALSE	FALSE	FALSE	FALSE	FALSE
cg06796435		-0.128879405373899		FALSE	FALSE	FALSE	FALSE	FALSE	FALSE	14	24780682	LTB4R2;LTB4R2;LTB4R2;CIDEB;LTB4R	Promoter_Associated	TRUE		FALSE	FALSE	FALSE	FALSE	FALSE	FALSE	TRUE	FALSE	FALSE	FALSE	FALSE
cg06797880		-0.144658848660229	-0.440785771691144	FALSE	FALSE	FALSE	FALSE	FALSE	FALSE	14	100112250	HHIPL1;HHIPL1		TRUE		FALSE	FALSE	FALSE	FALSE	FALSE	FALSE	FALSE	FALSE	FALSE	FALSE	FALSE
cg06798008	-0.0629960912040308			FALSE	FALSE	FALSE	FALSE	FALSE	FALSE	16	52821186			TRUE		FALSE	FALSE	FALSE	FALSE	FALSE	FALSE	FALSE	TRUE	FALSE	FALSE	FALSE	16	52821186	II	F	0	TRUE	16	52821186	rs80200187	C	T	0.000399361	0	0	0	0.001	0.001
cg06806788		-0.0850479550559714		FALSE	FALSE	FALSE	FALSE	FALSE	FALSE	16	86665450					FALSE	FALSE	FALSE	FALSE	FALSE	FALSE	FALSE	FALSE	FALSE	FALSE	FALSE
cg06818582			0.603148760156118	FALSE	FALSE	FALSE	FALSE	FALSE	FALSE	15	67286903			TRUE		FALSE	FALSE	TRUE	FALSE	FALSE	FALSE	FALSE	FALSE	FALSE	FALSE	FALSE
cg06818777	-0.102858958390044			FALSE	FALSE	FALSE	FALSE	FALSE	FALSE	17	48546620	CHAD;ACSF2		TRUE	TRUE	FALSE	FALSE	FALSE	FALSE	FALSE	FALSE	FALSE	FALSE	FALSE	FALSE	FALSE
cg06819923		-1.48920964526114	-3.29810174519366	FALSE	FALSE	FALSE	FALSE	FALSE	TRUE	16	21214508	ZP2		TRUE		FALSE	FALSE	FALSE	FALSE	FALSE	FALSE	FALSE	FALSE	FALSE	FALSE	FALSE	16	21214508	II	R	1	TRUE	16	21214509	rs531980914	G	A	0.000199681	0	0	0	0	0.001
cg06832406			-0.170187503846546	FALSE	FALSE	FALSE	FALSE	FALSE	FALSE	10	4230482			TRUE		FALSE	FALSE	FALSE	FALSE	FALSE	FALSE	FALSE	FALSE	FALSE	FALSE	FALSE
cg06832853		-0.210374283189728	-1.20313759580213	FALSE	FALSE	FALSE	FALSE	FALSE	FALSE	11	31892855		Unclassified_Cell_type_specific	TRUE		FALSE	FALSE	FALSE	FALSE	FALSE	FALSE	FALSE	FALSE	FALSE	FALSE	FALSE
cg06836772			-0.2235401493425	FALSE	TRUE	FALSE	FALSE	FALSE	FALSE	1	57110403	PRKAA2		TRUE	TRUE	FALSE	FALSE	FALSE	FALSE	FALSE	FALSE	FALSE	FALSE	FALSE	FALSE	FALSE
cg06842181		0.00357702831800742		FALSE	FALSE	FALSE	FALSE	FALSE	FALSE	11	2066779			TRUE		FALSE	FALSE	FALSE	FALSE	FALSE	FALSE	FALSE	FALSE	FALSE	FALSE	FALSE
cg06843189	5.1804882457707			FALSE	FALSE	FALSE	FALSE	FALSE	FALSE	4	149138319	NR3C2;NR3C2				FALSE	FALSE	FALSE	FALSE	FALSE	FALSE	FALSE	FALSE	FALSE	FALSE	FALSE	4	149138319	II	R	1	TRUE	4	149138320	rs536976870	G	A	0.000199681	0	0	0.001	0	0
cg06845354		0.684134027679621		FALSE	FALSE	FALSE	FALSE	FALSE	FALSE	5	140382045	PCDHA1;PCDHA1;PCDHA2;PCDHA3;PCDHA4;PCDHA5;PCDHA6;PCDHA6;PCDHA7;PCDHA8;PCDHA9;PCDHA10;PCDHA10;PCDHA11;PCDHA12;PCDHA13;PCDHAC1;PCDHAC2				FALSE	FALSE	FALSE	FALSE	FALSE	FALSE	FALSE	FALSE	FALSE	FALSE	FALSE
cg06846310		-0.792375140863126	-0.0104425928751334	FALSE	FALSE	FALSE	FALSE	FALSE	FALSE	4	184826215	STOX2		TRUE		FALSE	FALSE	FALSE	FALSE	FALSE	FALSE	FALSE	TRUE	FALSE	FALSE	FALSE
cg06869971	-1.77687381616743			FALSE	FALSE	FALSE	FALSE	FALSE	FALSE	15	69706519	KIF23;KIF23	Promoter_Associated	TRUE		FALSE	FALSE	TRUE	FALSE	FALSE	FALSE	FALSE	FALSE	FALSE	FALSE	FALSE
cg06878108		0.017609167513124	0.393077041829346	FALSE	FALSE	FALSE	FALSE	FALSE	FALSE	14	104866636			TRUE		FALSE	FALSE	FALSE	FALSE	FALSE	FALSE	FALSE	FALSE	FALSE	FALSE	FALSE
cg06891424	0.979920791531713	0.863265531639306		FALSE	FALSE	FALSE	FALSE	FALSE	FALSE	19	38983109	RYR1;RYR1;RYR1;RYR1				FALSE	FALSE	FALSE	FALSE	FALSE	FALSE	FALSE	FALSE	FALSE	FALSE	FALSE
cg06893273		-0.00258825520568619	-1.02964924289004	FALSE	FALSE	FALSE	FALSE	FALSE	FALSE	17	46604774			TRUE		FALSE	FALSE	FALSE	FALSE	FALSE	FALSE	FALSE	FALSE	FALSE	FALSE	FALSE
cg06894599		0.0121513558616278		FALSE	FALSE	FALSE	FALSE	FALSE	FALSE	16	34984393	FLJ26245				FALSE	FALSE	FALSE	FALSE	FALSE	FALSE	FALSE	FALSE	FALSE	FALSE	FALSE
cg06897145		0.0407878013464326		FALSE	FALSE	FALSE	FALSE	FALSE	FALSE	16	3238937		Unclassified	TRUE		FALSE	FALSE	FALSE	FALSE	FALSE	FALSE	FALSE	FALSE	FALSE	FALSE	FALSE
cg06908450		1.25060750726964		FALSE	FALSE	FALSE	FALSE	FALSE	FALSE	17	79921870			TRUE		FALSE	FALSE	FALSE	FALSE	FALSE	FALSE	FALSE	FALSE	FALSE	FALSE	FALSE
cg06908474		-0.449967474265961		FALSE	FALSE	FALSE	FALSE	FALSE	FALSE	11	34460516	CAT;CAT	Promoter_Associated	TRUE	TRUE	FALSE	FALSE	FALSE	FALSE	FALSE	FALSE	FALSE	FALSE	FALSE	FALSE	FALSE
cg06912575	0.055739833357503			FALSE	FALSE	FALSE	FALSE	FALSE	FALSE	15	86297017					FALSE	FALSE	TRUE	FALSE	FALSE	FALSE	FALSE	FALSE	FALSE	FALSE	FALSE	15	86297017	II	F	0	TRUE	15	86297017	rs182931030	C	T	0.000199681	0	0.0014	0	0	0
cg06916709	-0.068710336724542			FALSE	FALSE	FALSE	FALSE	FALSE	FALSE	5	142092905		Promoter_Associated	TRUE		FALSE	FALSE	FALSE	FALSE	FALSE	FALSE	FALSE	FALSE	FALSE	FALSE	FALSE
cg06917186	-5.2635853166166			FALSE	FALSE	FALSE	FALSE	FALSE	FALSE	13	49550653	FNDC3A;FNDC3A;FNDC3A	Promoter_Associated			FALSE	FALSE	FALSE	FALSE	FALSE	FALSE	FALSE	FALSE	FALSE	FALSE	FALSE
cg06921011			0.66255847308185	FALSE	FALSE	FALSE	FALSE	FALSE	FALSE	10	102589467	PAX2;PAX2;PAX2;PAX2;PAX2		TRUE		FALSE	FALSE	FALSE	FALSE	FALSE	FALSE	FALSE	FALSE	FALSE	FALSE	FALSE
cg06925600		0.481142475920647		FALSE	FALSE	FALSE	FALSE	FALSE	FALSE	12	49147270	LINC00935;LINC00935	Unclassified			FALSE	FALSE	FALSE	FALSE	FALSE	FALSE	FALSE	FALSE	FALSE	FALSE	FALSE
cg06941312			0.141148813815159	FALSE	FALSE	FALSE	FALSE	FALSE	FALSE	19	2455899	LMNB2	Promoter_Associated	TRUE		TRUE	FALSE	FALSE	FALSE	FALSE	FALSE	FALSE	FALSE	FALSE	FALSE	TRUE
cg06948985	-3.53508201219013			FALSE	FALSE	FALSE	FALSE	FALSE	FALSE	10	15902331	FAM188A;FAM188A	Promoter_Associated	TRUE		FALSE	FALSE	FALSE	FALSE	FALSE	FALSE	FALSE	FALSE	FALSE	FALSE	FALSE
cg06959340			-3.55561432282609	FALSE	FALSE	FALSE	FALSE	FALSE	FALSE	14	23450238	JUB		TRUE		FALSE	FALSE	FALSE	FALSE	FALSE	FALSE	FALSE	FALSE	FALSE	FALSE	FALSE	14	23450238	II	F	0	TRUE	14	23450238	rs565625500	C	G	0.000199681	0	0	0	0	0.001
cg06960326		-0.391713504507514		FALSE	FALSE	FALSE	FALSE	FALSE	FALSE	16	22646847					FALSE	FALSE	FALSE	FALSE	FALSE	FALSE	FALSE	FALSE	FALSE	FALSE	FALSE	16	22646847	II	F	0	TRUE	16	22646847	rs367944907	C	T	0.00159744	0	0	0	0.001	0.0069
cg06961425	0.107888028705845			FALSE	FALSE	FALSE	FALSE	FALSE	FALSE	6	166386052	LINC00473;LINC00473				FALSE	FALSE	FALSE	FALSE	FALSE	FALSE	FALSE	FALSE	FALSE	FALSE	FALSE
cg06962918			1.45290914225081	FALSE	FALSE	FALSE	FALSE	FALSE	FALSE	7	18127112			TRUE		FALSE	FALSE	FALSE	FALSE	FALSE	FALSE	FALSE	FALSE	FALSE	FALSE	FALSE
cg06965803		0.296797861503513	0.174117590360047	FALSE	FALSE	FALSE	FALSE	FALSE	FALSE	1	6531717	PLEKHG5;PLEKHG5;PLEKHG5;PLEKHG5;PLEKHG5		TRUE		FALSE	FALSE	FALSE	FALSE	FALSE	FALSE	FALSE	FALSE	FALSE	FALSE	FALSE
cg06972953		0.0584746910217935		FALSE	FALSE	FALSE	FALSE	FALSE	FALSE	12	82153736	PPFIA2;PPFIA2;PPFIA2;PPFIA2;PPFIA2				FALSE	FALSE	FALSE	FALSE	FALSE	FALSE	FALSE	FALSE	FALSE	FALSE	FALSE
cg06981880	-1.28507839242575			FALSE	FALSE	FALSE	FALSE	FALSE	FALSE	6	168333191	MLLT4;MLLT4;MLLT4				FALSE	FALSE	FALSE	FALSE	FALSE	FALSE	FALSE	FALSE	FALSE	FALSE	FALSE
cg07005055		0.481153843424278		FALSE	FALSE	FALSE	FALSE	FALSE	FALSE	1	113052167	WNT2B;WNT2B		TRUE		FALSE	FALSE	FALSE	FALSE	FALSE	FALSE	FALSE	FALSE	FALSE	FALSE	FALSE
cg07015749	-0.0179285581431425			FALSE	FALSE	FALSE	FALSE	FALSE	FALSE	1	6085995	KCNAB2;KCNAB2		TRUE		TRUE	FALSE	FALSE	TRUE	TRUE	TRUE	TRUE	FALSE	FALSE	FALSE	TRUE
cg07016511	-0.32067166521972			FALSE	FALSE	FALSE	FALSE	FALSE	FALSE	1	32195460	BAI2		TRUE		FALSE	FALSE	FALSE	FALSE	FALSE	FALSE	TRUE	FALSE	FALSE	FALSE	FALSE
cg07023764	0.0265725952382643	0.0652178143802032		FALSE	FALSE	FALSE	FALSE	FALSE	FALSE	8	130567184	CCDC26;CCDC26;CCDC26;CCDC26				FALSE	FALSE	FALSE	FALSE	FALSE	FALSE	FALSE	FALSE	FALSE	FALSE	FALSE
cg07027075	0.0500221919143278			FALSE	FALSE	FALSE	FALSE	FALSE	FALSE	4	39461721	LIAS;RPL9;LIAS	Promoter_Associated	TRUE	TRUE	FALSE	FALSE	FALSE	FALSE	FALSE	FALSE	FALSE	FALSE	FALSE	FALSE	FALSE
cg07029277			0.263561943062893	FALSE	FALSE	FALSE	FALSE	FALSE	FALSE	13	45150537	TSC22D1;TSC22D1		TRUE		FALSE	FALSE	FALSE	FALSE	FALSE	FALSE	FALSE	FALSE	FALSE	FALSE	FALSE
cg07041999		-0.338647841958572	-0.355122655478396	FALSE	FALSE	FALSE	FALSE	FALSE	FALSE	8	2178272			TRUE		FALSE	FALSE	FALSE	FALSE	FALSE	FALSE	FALSE	FALSE	FALSE	FALSE	FALSE
cg07048348		0.156926765715769		FALSE	FALSE	FALSE	FALSE	FALSE	FALSE	3	194091167	LRRC15;LRRC15		TRUE		FALSE	FALSE	FALSE	FALSE	FALSE	FALSE	FALSE	TRUE	TRUE	FALSE	TRUE	3	194091167	II	R	1	TRUE	3	194091168	rs78310992	G	A	0.061901	0.0469	0.0504	0.0746	0.1329	0.0079
cg07064711			0.281826512090642	FALSE	FALSE	FALSE	FALSE	FALSE	FALSE	8	117950335	C8orf85		TRUE		FALSE	FALSE	FALSE	FALSE	FALSE	FALSE	FALSE	FALSE	FALSE	FALSE	FALSE
cg07075026	-0.0766163419438439	-0.025454585132345	-0.47364077003353	FALSE	FALSE	FALSE	FALSE	FALSE	FALSE	17	47091521	IGF2BP1;IGF2BP1		TRUE		FALSE	FALSE	FALSE	FALSE	FALSE	FALSE	TRUE	FALSE	FALSE	FALSE	FALSE
cg07080372			-1.39217654172085	FALSE	FALSE	FALSE	FALSE	FALSE	TRUE	11	796607	SLC25A22	Promoter_Associated	TRUE		FALSE	FALSE	FALSE	FALSE	FALSE	FALSE	FALSE	FALSE	FALSE	FALSE	FALSE
cg07088456		-3.40512539611875		FALSE	FALSE	FALSE	FALSE	FALSE	FALSE	19	14063023	DCAF15;PODNL1;PODNL1	Promoter_Associated			FALSE	FALSE	FALSE	FALSE	FALSE	FALSE	FALSE	FALSE	FALSE	FALSE	FALSE
cg07095997		-2.36675828861398	-0.71163360241467	FALSE	FALSE	FALSE	FALSE	FALSE	FALSE	14	61188431	SIX4	Unclassified_Cell_type_specific	TRUE		FALSE	FALSE	FALSE	FALSE	FALSE	FALSE	FALSE	FALSE	FALSE	FALSE	FALSE
cg07096868		0.265529957292975		FALSE	FALSE	FALSE	FALSE	FALSE	FALSE	2	148634326	ACVR2A;ACVR2A;ACVR2A				FALSE	FALSE	FALSE	FALSE	FALSE	FALSE	FALSE	FALSE	FALSE	FALSE	FALSE
cg07102919		1.24434333404044		FALSE	FALSE	FALSE	FALSE	FALSE	FALSE	10	123670487	ATE1;ATE1;ATE1;ATE1;ATE1;ATE1				FALSE	FALSE	FALSE	FALSE	FALSE	FALSE	FALSE	FALSE	FALSE	FALSE	FALSE	10	123670487	II	R	1	TRUE	10	123670488	rs145589284	G	A	0.000399361	0	0	0	0.002	0
cg07105285			-0.46957926005244	FALSE	FALSE	FALSE	FALSE	FALSE	FALSE	11	92702663	MTNR1B		TRUE		FALSE	FALSE	FALSE	FALSE	FALSE	FALSE	FALSE	FALSE	FALSE	FALSE	FALSE
cg07106169			-1.04756324569617	FALSE	FALSE	FALSE	FALSE	FALSE	FALSE	2	95740362		Unclassified_Cell_type_specific	TRUE		FALSE	FALSE	FALSE	FALSE	FALSE	FALSE	FALSE	FALSE	FALSE	FALSE	FALSE
cg07124372			-1.86643818441939	FALSE	FALSE	FALSE	FALSE	FALSE	FALSE	15	66996570	SMAD6;SMAD6		TRUE		FALSE	FALSE	FALSE	FALSE	FALSE	FALSE	FALSE	FALSE	FALSE	FALSE	FALSE
cg07128846		-0.270259194668539	-0.627147002090147	FALSE	FALSE	FALSE	FALSE	FALSE	FALSE	3	116476085			TRUE		FALSE	FALSE	FALSE	FALSE	FALSE	FALSE	FALSE	FALSE	FALSE	FALSE	FALSE
cg07129921	0.163049115878016			FALSE	FALSE	FALSE	FALSE	FALSE	FALSE	6	72596209	RIMS1				FALSE	FALSE	FALSE	FALSE	FALSE	FALSE	FALSE	FALSE	FALSE	FALSE	FALSE
cg07132386	4.56245343895761	1.88693583987453		FALSE	FALSE	FALSE	FALSE	FALSE	FALSE	2	207139218	ZDBF2;ZDBF2	Promoter_Associated			FALSE	FALSE	FALSE	FALSE	FALSE	FALSE	FALSE	FALSE	FALSE	FALSE	FALSE
cg07143043			0.0557500335466423	FALSE	FALSE	FALSE	FALSE	FALSE	FALSE	10	133784298	BNIP3		TRUE		FALSE	FALSE	FALSE	FALSE	FALSE	FALSE	FALSE	FALSE	FALSE	FALSE	FALSE
cg07143331	-0.619599013527383			FALSE	FALSE	FALSE	FALSE	FALSE	FALSE	22	31322680	MORC2		TRUE		FALSE	FALSE	FALSE	FALSE	FALSE	FALSE	FALSE	FALSE	FALSE	FALSE	FALSE	22	31322680	II	R	1	TRUE	22	31322681	rs546844810	G	A	0.00159744	0	0	0	0.0082	0
cg07149083		-0.0290993789482399		FALSE	FALSE	FALSE	FALSE	FALSE	FALSE	16	5590563					FALSE	FALSE	TRUE	FALSE	FALSE	FALSE	FALSE	TRUE	TRUE	FALSE	TRUE	16	5590563	II	F	0	TRUE	16	5590563	rs2342432	C	T	0.46845	0.211	0.3473	0.3052	0.6513	0.875
cg07150166		0.318243564775799	0.621073437474482	FALSE	FALSE	FALSE	FALSE	FALSE	FALSE	2	30669952	LCLAT1;LCLAT1	Promoter_Associated	TRUE		FALSE	FALSE	FALSE	FALSE	FALSE	FALSE	FALSE	FALSE	FALSE	FALSE	FALSE
cg07153081	-0.134250419556481	-0.230635766239974		FALSE	FALSE	FALSE	FALSE	FALSE	FALSE	5	152805675					FALSE	FALSE	TRUE	FALSE	FALSE	FALSE	FALSE	FALSE	FALSE	FALSE	FALSE
cg07157058	-0.00457242398663866			FALSE	FALSE	FALSE	FALSE	FALSE	FALSE	6	7390083	CAGE1;CAGE1;RIOK1;RIOK1;CAGE1	Promoter_Associated	TRUE		FALSE	FALSE	FALSE	FALSE	FALSE	FALSE	FALSE	FALSE	FALSE	FALSE	FALSE	6	7390083	II	R	1	TRUE	6	7390084	rs559636720	G	T	0.000199681	0	0	0	0.001	0
cg07158747		0.545723350722322	0.0129847776037008	FALSE	FALSE	FALSE	FALSE	FALSE	FALSE	1	91196488		Unclassified_Cell_type_specific	TRUE		FALSE	FALSE	FALSE	FALSE	FALSE	FALSE	FALSE	FALSE	FALSE	FALSE	FALSE
cg07167308			-0.102114866238107	FALSE	FALSE	FALSE	FALSE	FALSE	FALSE	7	39773291	LOC349114	Promoter_Associated	TRUE		FALSE	FALSE	FALSE	FALSE	FALSE	FALSE	FALSE	FALSE	FALSE	FALSE	FALSE
cg07172885	0.392905834907643		0.197776159265013	FALSE	FALSE	FALSE	TRUE	FALSE	TRUE	12	133757907	ZNF268;ZNF268;ZNF268;ZNF268;ZNF268;ZNF268;ZNF268;ZNF268;ZNF268	Promoter_Associated	TRUE		FALSE	FALSE	TRUE	FALSE	FALSE	FALSE	FALSE	FALSE	FALSE	FALSE	FALSE
cg07173688	1.09508861614228			FALSE	FALSE	FALSE	FALSE	FALSE	FALSE	2	119564329			TRUE		FALSE	FALSE	FALSE	FALSE	FALSE	FALSE	FALSE	FALSE	FALSE	FALSE	FALSE
cg07190229	-0.183245189092022	-1.77110592888282	-2.0053433069628	FALSE	FALSE	FALSE	FALSE	FALSE	FALSE	8	142377361	GPR20;GPR20		TRUE		FALSE	FALSE	FALSE	FALSE	FALSE	FALSE	FALSE	FALSE	FALSE	FALSE	FALSE	8	142377361	II	R	1	TRUE	8	142377362	rs575131997	G	A	0.000399361	0	0.0029	0	0	0
cg07190698			-7.72837061044393	FALSE	FALSE	FALSE	FALSE	FALSE	FALSE	4	331458	ZNF141	Promoter_Associated	TRUE		FALSE	FALSE	FALSE	FALSE	FALSE	FALSE	FALSE	FALSE	FALSE	FALSE	FALSE
cg07191286	0.36911912940871			FALSE	FALSE	FALSE	FALSE	FALSE	FALSE	19	54383954					FALSE	FALSE	TRUE	FALSE	FALSE	FALSE	FALSE	TRUE	TRUE	FALSE	TRUE
cg07192622	0.0360688884607036			FALSE	FALSE	FALSE	FALSE	FALSE	FALSE	1	67775585	IL12RB2		TRUE		FALSE	FALSE	TRUE	FALSE	FALSE	FALSE	FALSE	FALSE	FALSE	FALSE	FALSE
cg07201754		-1.18454621281944	-2.88496760774951	FALSE	FALSE	FALSE	FALSE	FALSE	FALSE	1	39491318	NDUFS5		TRUE		FALSE	FALSE	TRUE	FALSE	FALSE	FALSE	FALSE	FALSE	FALSE	FALSE	FALSE
cg07203024			-0.126103075531278	FALSE	FALSE	FALSE	FALSE	FALSE	FALSE	1	228560604	OBSCN	Unclassified_Cell_type_specific	TRUE		FALSE	FALSE	FALSE	FALSE	FALSE	FALSE	TRUE	FALSE	FALSE	FALSE	FALSE
cg07204479		0.485119010902853	0.43581281178744	FALSE	FALSE	FALSE	FALSE	FALSE	FALSE	12	89915527	WDR51B;GALNT4;GALNT4		TRUE		FALSE	FALSE	FALSE	FALSE	FALSE	FALSE	FALSE	FALSE	FALSE	FALSE	FALSE
cg07209195		-1.3807699791822		FALSE	FALSE	FALSE	FALSE	FALSE	FALSE	22	23657945	BCR;BCR	Unclassified			TRUE	FALSE	FALSE	FALSE	FALSE	FALSE	FALSE	FALSE	FALSE	FALSE	TRUE
cg07220149	-3.56840329587561		-0.0590310476960257	FALSE	FALSE	FALSE	FALSE	FALSE	FALSE	17	35118980			TRUE		FALSE	FALSE	FALSE	FALSE	FALSE	FALSE	FALSE	FALSE	FALSE	FALSE	FALSE
cg07222015	-0.0469250725011718			FALSE	FALSE	FALSE	FALSE	FALSE	FALSE	12	127253305	LINC00944				FALSE	FALSE	FALSE	FALSE	FALSE	FALSE	FALSE	FALSE	FALSE	FALSE	FALSE
cg07227769	-0.165900900175752			FALSE	FALSE	FALSE	FALSE	FALSE	FALSE	11	67479369			TRUE		TRUE	FALSE	FALSE	TRUE	TRUE	TRUE	TRUE	FALSE	FALSE	FALSE	TRUE
cg07237939		-0.825329427509918		FALSE	FALSE	FALSE	FALSE	FALSE	FALSE	6	160769754	SLC22A3		TRUE	TRUE	FALSE	FALSE	FALSE	FALSE	FALSE	FALSE	FALSE	FALSE	FALSE	FALSE	FALSE
cg07242333		-0.0819414824946366	-0.348211341033334	FALSE	FALSE	FALSE	FALSE	FALSE	FALSE	16	816874	MSLN;MSLN		TRUE		FALSE	FALSE	FALSE	FALSE	FALSE	FALSE	FALSE	TRUE	FALSE	FALSE	FALSE
cg07247419	0.439463860212183			FALSE	FALSE	FALSE	FALSE	FALSE	FALSE	20	21376484	NKX2-4		TRUE		FALSE	FALSE	FALSE	FALSE	FALSE	FALSE	TRUE	FALSE	FALSE	FALSE	FALSE	20	21376484	II	F	0	TRUE	20	21376484	rs548105177	C	T	0.000199681	0	0	0	0.001	0
cg07250596		-0.0101975203825572		FALSE	FALSE	FALSE	FALSE	FALSE	FALSE	11	94245549	C11orf97	Unclassified_Cell_type_specific			FALSE	FALSE	FALSE	FALSE	FALSE	FALSE	FALSE	FALSE	FALSE	FALSE	FALSE
cg07254821	2.60293555010435			FALSE	FALSE	FALSE	FALSE	FALSE	FALSE	6	86302926	SNX14;SNX14	Promoter_Associated	TRUE		FALSE	FALSE	FALSE	FALSE	FALSE	FALSE	FALSE	FALSE	FALSE	FALSE	FALSE
cg07257037			-0.0233769231663132	FALSE	FALSE	FALSE	FALSE	FALSE	FALSE	12	70132348	RAB3IP;RAB3IP;RAB3IP;RAB3IP	Promoter_Associated	TRUE		FALSE	FALSE	FALSE	FALSE	FALSE	FALSE	FALSE	FALSE	FALSE	FALSE	FALSE
cg07259733			0.336196581170597	FALSE	FALSE	FALSE	FALSE	FALSE	FALSE	12	25103643	BCAT1		TRUE		FALSE	FALSE	FALSE	FALSE	FALSE	FALSE	FALSE	FALSE	FALSE	FALSE	FALSE	12	25103643	II	R	1	TRUE	12	25103644	rs536352690	G	A	0.000199681	0	0	0	0.001	0
cg07264586	-0.00898072774622635		-0.297198313657507	FALSE	FALSE	FALSE	FALSE	FALSE	FALSE	8	94871988			TRUE		FALSE	FALSE	FALSE	FALSE	FALSE	FALSE	FALSE	FALSE	FALSE	FALSE	FALSE
cg07274434	-0.619266819876426			FALSE	FALSE	FALSE	FALSE	FALSE	FALSE	9	116038959	CDC26;PRPF4;PRPF4				FALSE	FALSE	FALSE	FALSE	FALSE	FALSE	FALSE	FALSE	FALSE	FALSE	FALSE
cg07275757	0.386529727169284			FALSE	FALSE	FALSE	FALSE	FALSE	FALSE	4	149189974	NR3C2;NR3C2		TRUE		FALSE	FALSE	FALSE	FALSE	FALSE	FALSE	FALSE	FALSE	FALSE	FALSE	FALSE
cg07290914	-0.167231820412954			FALSE	FALSE	FALSE	FALSE	FALSE	FALSE	14	51411533	PYGL;PYGL	Unclassified_Cell_type_specific			FALSE	FALSE	FALSE	FALSE	FALSE	FALSE	FALSE	FALSE	FALSE	FALSE	FALSE
cg07295964	-0.00216514461124219			FALSE	FALSE	FALSE	FALSE	FALSE	FALSE	5	175223982	CPLX2	Unclassified_Cell_type_specific	TRUE		FALSE	FALSE	FALSE	FALSE	FALSE	FALSE	FALSE	FALSE	FALSE	FALSE	FALSE
cg07304526	-0.696503329310394			FALSE	FALSE	FALSE	FALSE	FALSE	FALSE	10	124221058	HTRA1;HTRA1	Unclassified_Cell_type_specific	TRUE		FALSE	FALSE	FALSE	FALSE	FALSE	FALSE	FALSE	FALSE	FALSE	FALSE	FALSE
cg07313589			0.110599068720411	FALSE	FALSE	FALSE	FALSE	FALSE	FALSE	1	156736588	PRCC;PRCC	Promoter_Associated	TRUE		FALSE	FALSE	FALSE	FALSE	FALSE	FALSE	FALSE	FALSE	FALSE	FALSE	FALSE
cg07323145	-0.992264033612886			FALSE	FALSE	FALSE	FALSE	FALSE	FALSE	16	67047620		Unclassified_Cell_type_specific	TRUE		FALSE	FALSE	FALSE	FALSE	FALSE	FALSE	FALSE	FALSE	FALSE	FALSE	FALSE
cg07323676		0.0396612489888775		FALSE	FALSE	FALSE	FALSE	FALSE	FALSE	20	23422447	CSTL1	Unclassified			FALSE	FALSE	FALSE	FALSE	FALSE	FALSE	FALSE	FALSE	FALSE	FALSE	FALSE
cg07325601		-3.1749813826		FALSE	FALSE	FALSE	FALSE	FALSE	FALSE	9	80911966	PSAT1;PSAT1	Promoter_Associated			FALSE	FALSE	FALSE	FALSE	FALSE	FALSE	FALSE	FALSE	FALSE	FALSE	FALSE
cg07333568	-0.904443469652995			FALSE	FALSE	FALSE	FALSE	FALSE	FALSE	1	236938353					FALSE	FALSE	FALSE	FALSE	FALSE	FALSE	FALSE	FALSE	FALSE	FALSE	FALSE	1	236938353	II	F	0	TRUE	1	236938353	rs539280421	C	G	0.000199681	0	0	0	0.001	0
cg07335343	-0.00546321377216251	-0.0310121823916314		FALSE	FALSE	FALSE	FALSE	FALSE	FALSE	5	78829309					FALSE	FALSE	TRUE	FALSE	FALSE	FALSE	FALSE	TRUE	TRUE	FALSE	TRUE	5	78829309	II	R	1	TRUE	5	78829310	rs11749779	G	A	0.213858	0.2663	0.1599	0.2078	0.1616	0.2391
cg07336099			0.0184270997336607	FALSE	FALSE	FALSE	FALSE	FALSE	FALSE	2	140029691			TRUE		FALSE	FALSE	TRUE	FALSE	FALSE	FALSE	FALSE	FALSE	FALSE	FALSE	FALSE
cg07341290		-0.958275779045897	-0.562163744822903	FALSE	FALSE	FALSE	FALSE	FALSE	FALSE	16	55224133			TRUE		FALSE	FALSE	FALSE	FALSE	FALSE	FALSE	FALSE	FALSE	FALSE	FALSE	FALSE
cg07341609		-0.0406944323173264		FALSE	FALSE	FALSE	FALSE	FALSE	FALSE	22	37962569	CDC42EP1	Unclassified	TRUE		FALSE	FALSE	FALSE	FALSE	FALSE	FALSE	FALSE	FALSE	FALSE	FALSE	FALSE
cg07353583		0.377242473663901	0.485462174098728	FALSE	FALSE	FALSE	FALSE	FALSE	FALSE	5	75471166	SV2C	Unclassified	TRUE		FALSE	FALSE	FALSE	FALSE	FALSE	FALSE	FALSE	FALSE	FALSE	FALSE	FALSE
cg07374224		0.621516170227633	0.161925736272067	FALSE	FALSE	FALSE	FALSE	FALSE	TRUE	21	43809848	TMPRSS3;TMPRSS3;TMPRSS3		TRUE		FALSE	FALSE	FALSE	FALSE	FALSE	FALSE	FALSE	FALSE	FALSE	FALSE	FALSE
cg07380219		-0.319072923664438	-2.79520887280804	FALSE	FALSE	FALSE	FALSE	FALSE	FALSE	16	2245534	CASKIN1	Unclassified	TRUE		FALSE	FALSE	FALSE	FALSE	FALSE	FALSE	FALSE	FALSE	FALSE	FALSE	FALSE
cg07386385		-0.00041075840754041		FALSE	FALSE	FALSE	FALSE	FALSE	FALSE	16	80745088	CDYL2				FALSE	FALSE	FALSE	FALSE	FALSE	FALSE	FALSE	TRUE	FALSE	FALSE	FALSE	16	80745088	II	F	0	TRUE	16	80745088	rs79939034	C	T	0.00179712	0.0015	0.0029	0.004	0.001	0
cg07388132	-2.7618864274875			FALSE	FALSE	FALSE	FALSE	FALSE	FALSE	10	96306137	HELLS		TRUE		FALSE	FALSE	FALSE	FALSE	FALSE	FALSE	FALSE	FALSE	FALSE	FALSE	FALSE
cg07388482	0.256307448322785			FALSE	FALSE	FALSE	FALSE	FALSE	FALSE	10	134558009	INPP5A	Unclassified_Cell_type_specific	TRUE		FALSE	FALSE	FALSE	FALSE	FALSE	FALSE	FALSE	TRUE	FALSE	FALSE	FALSE
cg07388493			-0.32035744085428	FALSE	TRUE	FALSE	FALSE	FALSE	FALSE	1	39491459	NDUFS5	Promoter_Associated_Cell_type_specific	TRUE	TRUE	FALSE	FALSE	FALSE	FALSE	FALSE	FALSE	FALSE	FALSE	FALSE	FALSE	FALSE
cg07389322			0.355925573309435	FALSE	FALSE	FALSE	FALSE	FALSE	FALSE	12	96336246	AMDHD1;CCDC38;CCDC38		TRUE		FALSE	FALSE	FALSE	FALSE	FALSE	FALSE	FALSE	FALSE	FALSE	FALSE	FALSE
cg07396495		-2.38153560975941		FALSE	FALSE	FALSE	FALSE	FALSE	FALSE	16	53468716	RBL2	Promoter_Associated	TRUE		FALSE	FALSE	FALSE	FALSE	FALSE	FALSE	FALSE	FALSE	FALSE	FALSE	FALSE	16	53468716	I	R	2	TRUE	16	53468718	rs373824542	C	T	0.00159744	0	0.0014	0.002	0.0051	0
cg07409448	-1.61974425814913			FALSE	FALSE	FALSE	FALSE	FALSE	FALSE	14	53243822	GNPNAT1	Gene_Associated_Cell_type_specific			FALSE	FALSE	FALSE	FALSE	FALSE	FALSE	FALSE	FALSE	FALSE	FALSE	FALSE
cg07413467			0.0265872731740023	FALSE	FALSE	FALSE	FALSE	FALSE	FALSE	7	92238086	CDK6;CDK6		TRUE		FALSE	FALSE	FALSE	FALSE	FALSE	FALSE	FALSE	FALSE	FALSE	FALSE	FALSE
cg07417599		0.121333329592899		FALSE	FALSE	FALSE	FALSE	FALSE	FALSE	13	39848653					FALSE	FALSE	TRUE	FALSE	FALSE	FALSE	FALSE	FALSE	FALSE	FALSE	FALSE
cg07425170			-0.0494814390225868	FALSE	FALSE	FALSE	FALSE	FALSE	FALSE	11	47789078	FNBP4	Promoter_Associated	TRUE		FALSE	FALSE	FALSE	FALSE	FALSE	FALSE	FALSE	TRUE	TRUE	FALSE	TRUE
cg07428323			-0.17698002644533	FALSE	FALSE	FALSE	FALSE	FALSE	FALSE	11	109294233	C11orf87		TRUE		FALSE	FALSE	FALSE	FALSE	FALSE	FALSE	FALSE	FALSE	FALSE	FALSE	FALSE
cg07433663			-0.176315525676003	FALSE	FALSE	FALSE	FALSE	FALSE	FALSE	15	37390326	MEIS2;MEIS2;MEIS2;MEIS2;MEIS2;MEIS2;MEIS2		TRUE		FALSE	FALSE	FALSE	FALSE	FALSE	FALSE	FALSE	FALSE	FALSE	FALSE	FALSE
cg07440398	-1.27018319512354			FALSE	FALSE	FALSE	FALSE	FALSE	FALSE	14	99712966	BCL11B;BCL11B	Unclassified_Cell_type_specific	TRUE		FALSE	FALSE	FALSE	FALSE	FALSE	FALSE	FALSE	FALSE	FALSE	FALSE	FALSE
cg07448344	-0.390715373749883			FALSE	FALSE	FALSE	FALSE	FALSE	FALSE	1	208662667					FALSE	FALSE	TRUE	FALSE	FALSE	FALSE	FALSE	FALSE	FALSE	FALSE	FALSE
cg07449091		0.111201621937037	1.03267983998836	FALSE	FALSE	FALSE	FALSE	FALSE	FALSE	14	100192882	CYP46A1		TRUE		FALSE	FALSE	FALSE	FALSE	FALSE	FALSE	FALSE	FALSE	FALSE	FALSE	FALSE	14	100192882	II	R	1	TRUE	14	100192883	rs578228164	G	A	0.000399361	8e-04	0	0.001	0	0
cg07452842	-0.336500235409235			FALSE	FALSE	FALSE	FALSE	FALSE	FALSE	11	92599942	FAT3		TRUE		FALSE	FALSE	FALSE	FALSE	FALSE	FALSE	FALSE	FALSE	FALSE	FALSE	FALSE
cg07470512	-0.00811601656197229			FALSE	FALSE	FALSE	FALSE	FALSE	FALSE	20	32255052	NECAB3;NECAB3;C20orf134;C20orf134		TRUE		FALSE	FALSE	FALSE	FALSE	FALSE	FALSE	FALSE	FALSE	FALSE	FALSE	FALSE
cg07474678	0.118688074449284			FALSE	FALSE	FALSE	FALSE	FALSE	FALSE	1	84629520	PRKACB;PRKACB;PRKACB;PRKACB;PRKACB;PRKACB;PRKACB;PRKACB;PRKACB;PRKACB;PRKACB				FALSE	FALSE	FALSE	FALSE	FALSE	FALSE	FALSE	FALSE	FALSE	FALSE	FALSE
cg07480090	-0.292435815643009			FALSE	FALSE	FALSE	FALSE	FALSE	FALSE	6	29818230			TRUE		FALSE	FALSE	FALSE	FALSE	FALSE	FALSE	FALSE	TRUE	TRUE	FALSE	TRUE
cg07480639		0.0222474433208083		FALSE	FALSE	FALSE	FALSE	FALSE	FALSE	1	88330500					FALSE	FALSE	TRUE	FALSE	FALSE	FALSE	FALSE	FALSE	FALSE	FALSE	FALSE
cg07480754		-0.0404849067330741	-0.597767015646694	FALSE	FALSE	FALSE	FALSE	FALSE	FALSE	16	88298508			TRUE		TRUE	FALSE	FALSE	FALSE	FALSE	FALSE	TRUE	FALSE	FALSE	FALSE	TRUE
cg07487572		-0.830814771533535	-0.650886948397351	FALSE	FALSE	FALSE	FALSE	FALSE	FALSE	4	185018391	ENPP6	Unclassified	TRUE		FALSE	FALSE	FALSE	FALSE	FALSE	FALSE	FALSE	FALSE	FALSE	FALSE	FALSE
cg07492636		-0.0714761876789606		FALSE	FALSE	FALSE	FALSE	FALSE	FALSE	16	8755155		Unclassified			FALSE	FALSE	FALSE	FALSE	FALSE	FALSE	FALSE	TRUE	TRUE	FALSE	TRUE	16	8755155	II	R	1	TRUE	16	8755156	rs72768127	G	A	0.152556	0.1989	0.1643	0.1362	0.1728	0.0804
cg07494667	-1.78622259731686			FALSE	FALSE	FALSE	FALSE	FALSE	FALSE	10	102894547	TLX1;TLX1;TLX1NB	Unclassified_Cell_type_specific			FALSE	FALSE	FALSE	FALSE	FALSE	FALSE	FALSE	FALSE	FALSE	FALSE	FALSE
cg07498421	-0.534939219113697			FALSE	TRUE	FALSE	FALSE	FALSE	FALSE	12	94071223	CRADD;CRADD	Promoter_Associated	TRUE	TRUE	FALSE	FALSE	FALSE	FALSE	FALSE	FALSE	FALSE	FALSE	FALSE	FALSE	FALSE
cg07502389		1.41050101323994	2.63919913020558	FALSE	FALSE	FALSE	TRUE	FALSE	TRUE	8	24771259	NEFM;NEFM	Unclassified_Cell_type_specific	TRUE		FALSE	FALSE	FALSE	FALSE	FALSE	FALSE	FALSE	FALSE	FALSE	FALSE	FALSE
cg07503069	-0.163660879063237			FALSE	FALSE	FALSE	FALSE	FALSE	FALSE	2	241084049					FALSE	FALSE	FALSE	FALSE	FALSE	FALSE	FALSE	FALSE	FALSE	FALSE	FALSE
cg07511565		-0.0553126811568856		FALSE	FALSE	FALSE	FALSE	FALSE	FALSE	2	37423361	CEBPZOS;CEBPZOS	Unclassified			FALSE	FALSE	FALSE	FALSE	FALSE	FALSE	FALSE	FALSE	FALSE	FALSE	FALSE
cg07516148		1.14200670519484	0.788379636984139	FALSE	FALSE	FALSE	FALSE	FALSE	FALSE	6	159463300	TAGAP;TAGAP;TAGAP	Promoter_Associated	TRUE		FALSE	FALSE	FALSE	FALSE	FALSE	FALSE	FALSE	FALSE	FALSE	FALSE	FALSE
cg07520611	-0.00733616489990891			FALSE	FALSE	FALSE	FALSE	FALSE	FALSE	16	87780107	KLHDC4;KLHDC4;KLHDC4				FALSE	FALSE	FALSE	FALSE	FALSE	FALSE	FALSE	FALSE	FALSE	FALSE	FALSE	16	87780107	II	F	0	TRUE	16	87780107	rs143209292	C	T	0.00439297	0	0.0014	0.0119	0.0092	0
cg07545317			0.704418179662747	FALSE	FALSE	FALSE	FALSE	FALSE	FALSE	12	115174598			TRUE		FALSE	FALSE	FALSE	FALSE	FALSE	FALSE	FALSE	FALSE	FALSE	FALSE	FALSE
cg07547549		0.618712201325624	0.756508418800947	TRUE	FALSE	FALSE	TRUE	FALSE	TRUE	20	44658225	SLC12A5;SLC12A5	Unclassified_Cell_type_specific	TRUE		FALSE	FALSE	FALSE	FALSE	FALSE	FALSE	TRUE	FALSE	FALSE	FALSE	FALSE
cg07553761	0.403667464412534	0.00095626069728726	0.209823700747282	TRUE	FALSE	FALSE	TRUE	FALSE	FALSE	3	160167977	TRIM59	Promoter_Associated	TRUE		FALSE	FALSE	FALSE	FALSE	FALSE	FALSE	FALSE	FALSE	FALSE	FALSE	FALSE
cg07559218	0.383935879885791			FALSE	FALSE	FALSE	FALSE	FALSE	FALSE	14	50528410	LINC01599	Unclassified			FALSE	FALSE	FALSE	FALSE	FALSE	FALSE	FALSE	FALSE	FALSE	FALSE	FALSE	14	50528410	II	F	0	TRUE	14	50528410	rs548201712	C	T	0.000199681	8e-04	0	0	0	0
cg07581460			-0.201760465868235	FALSE	FALSE	FALSE	FALSE	FALSE	FALSE	15	56757517	MNS1	Promoter_Associated	TRUE		FALSE	FALSE	FALSE	FALSE	FALSE	FALSE	FALSE	FALSE	FALSE	FALSE	FALSE
cg07584066	0.665769209185081	1.92010736730951	3.45340399508719	FALSE	FALSE	FALSE	FALSE	FALSE	TRUE	17	57642749	DHX40;DHX40	Unclassified	TRUE		FALSE	FALSE	FALSE	FALSE	FALSE	FALSE	FALSE	FALSE	FALSE	FALSE	FALSE
cg07584620			0.0108411735688595	FALSE	FALSE	FALSE	FALSE	FALSE	FALSE	1	2265881	MORN1		TRUE		FALSE	FALSE	FALSE	FALSE	FALSE	FALSE	FALSE	TRUE	TRUE	FALSE	TRUE	1	2265881	II	F	0	TRUE	1	2265881	rs2843147	C	T	0.081869	0.0386	0.0677	0.1571	0.0409	0.1131
cg07588964	-0.464377625923935			FALSE	FALSE	FALSE	FALSE	FALSE	FALSE	10	51572303	NCOA4;NCOA4;NCOA4;NCOA4	Promoter_Associated	TRUE		FALSE	FALSE	FALSE	FALSE	FALSE	FALSE	TRUE	FALSE	FALSE	FALSE	FALSE
cg07589531			0.034822635141998	FALSE	FALSE	FALSE	FALSE	FALSE	FALSE	10	13970236	FRMD4A		TRUE		FALSE	FALSE	TRUE	FALSE	FALSE	FALSE	TRUE	TRUE	TRUE	FALSE	TRUE	10	13970236	II	R	1	TRUE	10	13970237	rs2797882	G	A	0.176518	0.1309	0.1556	0.165	0.1759	0.2629
cg07590529		0.16614832553966		FALSE	FALSE	FALSE	FALSE	FALSE	FALSE	6	85471973	TBX18		TRUE		FALSE	FALSE	FALSE	FALSE	FALSE	FALSE	FALSE	FALSE	FALSE	FALSE	FALSE
cg07597763			-2.60084101980443	FALSE	FALSE	FALSE	FALSE	FALSE	FALSE	11	59382877	OSBP	Promoter_Associated	TRUE		FALSE	FALSE	FALSE	FALSE	FALSE	FALSE	FALSE	FALSE	FALSE	FALSE	FALSE
cg07600374	-0.165428636219006			FALSE	FALSE	FALSE	FALSE	FALSE	FALSE	6	134278787	TBPL1		TRUE		FALSE	FALSE	TRUE	FALSE	FALSE	FALSE	FALSE	FALSE	FALSE	FALSE	FALSE
cg07602868	0.241667004600438			FALSE	FALSE	FALSE	FALSE	FALSE	FALSE	10	4750029					FALSE	FALSE	FALSE	FALSE	FALSE	FALSE	FALSE	FALSE	FALSE	FALSE	FALSE	10	4750029	II	F	0	TRUE	10	4750029	rs140078449	C	A	0.00219649	0	0.0058	0.007	0	0
cg07611121			0.157237405280261	FALSE	FALSE	FALSE	FALSE	FALSE	FALSE	5	14342307	TRIO		TRUE		FALSE	FALSE	FALSE	FALSE	FALSE	FALSE	FALSE	TRUE	TRUE	FALSE	TRUE	5	14342307	II	R	1	TRUE	5	14342308	rs78289442	G	A	0.0485224	0.0787	0.0447	0.0378	0.0286	0.0417
cg07612978		-1.31651336165022		FALSE	FALSE	FALSE	FALSE	FALSE	FALSE	4	5991345	C4orf50		TRUE		FALSE	FALSE	FALSE	FALSE	FALSE	FALSE	FALSE	FALSE	FALSE	FALSE	FALSE
cg07613660	0.19721723246497			FALSE	FALSE	FALSE	FALSE	FALSE	FALSE	2	16361394					FALSE	FALSE	FALSE	FALSE	FALSE	FALSE	FALSE	FALSE	FALSE	FALSE	FALSE
cg07622575			3.53688292282074	FALSE	FALSE	FALSE	FALSE	FALSE	FALSE	2	11487955			TRUE		FALSE	FALSE	TRUE	FALSE	FALSE	FALSE	FALSE	FALSE	FALSE	FALSE	FALSE
cg07629854		0.119122064328828		FALSE	FALSE	FALSE	FALSE	FALSE	FALSE	12	112280892	C12orf47;MAPKAPK5;MAPKAPK5	Unclassified	TRUE		FALSE	FALSE	FALSE	FALSE	FALSE	FALSE	FALSE	FALSE	FALSE	FALSE	FALSE
cg07632934	0.724373072103457			FALSE	FALSE	FALSE	FALSE	FALSE	FALSE	15	25422945	SNORD115-9;SNORD115-5;SNORD115-12;SNORD115-10		TRUE		FALSE	FALSE	FALSE	FALSE	FALSE	FALSE	FALSE	FALSE	FALSE	FALSE	FALSE
cg07637143		-0.128376083460942		FALSE	FALSE	FALSE	FALSE	FALSE	FALSE	1	234833313					FALSE	FALSE	FALSE	FALSE	FALSE	FALSE	FALSE	TRUE	FALSE	FALSE	FALSE	1	234833313	II	F	0	TRUE	1	234833313	rs61824978	C	T	0.00279553	0	0.0058	0.007	0.0031	0
cg07645190	-0.0197475892669397			FALSE	FALSE	FALSE	FALSE	FALSE	FALSE	5	55507388	ANKRD55				FALSE	FALSE	TRUE	FALSE	FALSE	FALSE	FALSE	FALSE	FALSE	FALSE	FALSE
cg07655598		-0.49621958349055	-1.37612849986335	FALSE	FALSE	FALSE	FALSE	FALSE	FALSE	11	7041987	NLRP14;ZNF214;NLRP14		TRUE		FALSE	FALSE	FALSE	FALSE	FALSE	FALSE	FALSE	FALSE	FALSE	FALSE	FALSE
cg07676361			0.277069989993018	FALSE	FALSE	FALSE	FALSE	FALSE	FALSE	16	80966860			TRUE		FALSE	FALSE	FALSE	FALSE	FALSE	FALSE	FALSE	FALSE	FALSE	FALSE	FALSE
cg07685728	3.23503178025741			FALSE	FALSE	FALSE	FALSE	FALSE	FALSE	19	58280891	ZNF586	NonGene_Associated	TRUE		FALSE	FALSE	FALSE	FALSE	FALSE	FALSE	FALSE	FALSE	FALSE	FALSE	FALSE
cg07690098		-0.280993528445787		FALSE	FALSE	FALSE	FALSE	FALSE	FALSE	19	35225507	ZNF181;ZNF181;ZNF181;ZNF181	Unclassified	TRUE		FALSE	FALSE	FALSE	FALSE	FALSE	FALSE	TRUE	FALSE	FALSE	FALSE	FALSE
cg07699351			0.00810545071239271	FALSE	FALSE	FALSE	FALSE	FALSE	FALSE	15	31175400			TRUE		FALSE	FALSE	FALSE	FALSE	FALSE	FALSE	FALSE	FALSE	FALSE	FALSE	FALSE
cg07700317	0.00195607495343087			FALSE	FALSE	FALSE	FALSE	FALSE	FALSE	5	153281406					FALSE	FALSE	TRUE	FALSE	FALSE	FALSE	FALSE	TRUE	TRUE	FALSE	TRUE	5	153281406	II	F	0	TRUE	5	153281406	rs2560030	C	T	0.473043	0.3086	0.4424	0.3668	0.4622	0.8264
cg07711617	-0.286644270087752			FALSE	FALSE	FALSE	FALSE	FALSE	FALSE	15	41364222	INO80;INO80				FALSE	FALSE	FALSE	FALSE	FALSE	FALSE	FALSE	FALSE	FALSE	FALSE	FALSE
cg07718800	-0.181321015913854			FALSE	FALSE	FALSE	FALSE	FALSE	FALSE	18	31383141					FALSE	FALSE	FALSE	FALSE	FALSE	FALSE	FALSE	FALSE	FALSE	FALSE	FALSE
cg07719258			-0.0147970165608111	FALSE	FALSE	FALSE	FALSE	FALSE	FALSE	1	1874140		Unclassified	TRUE		FALSE	FALSE	TRUE	FALSE	FALSE	FALSE	TRUE	FALSE	FALSE	FALSE	FALSE	1	1874140	II	F	0	TRUE	1	1874140	rs181286030	C	T	0.00219649	0.0076	0	0	0	0.001
cg07728425		1.6172556212411		FALSE	FALSE	FALSE	FALSE	FALSE	FALSE	1	33232299	KIAA1522;KIAA1522;KIAA1522				FALSE	FALSE	FALSE	FALSE	FALSE	FALSE	FALSE	FALSE	FALSE	FALSE	FALSE
cg07729711		-0.409787162615255		FALSE	FALSE	FALSE	FALSE	FALSE	FALSE	11	67113287	LOC100130987	Unclassified			FALSE	FALSE	TRUE	FALSE	FALSE	FALSE	FALSE	FALSE	FALSE	FALSE	FALSE
cg07734975			0.0356908090670666	FALSE	FALSE	FALSE	FALSE	FALSE	FALSE	11	9780844		Promoter_Associated	TRUE		FALSE	FALSE	FALSE	FALSE	FALSE	FALSE	TRUE	FALSE	FALSE	FALSE	FALSE
cg07738663	-0.00177186969954752			FALSE	FALSE	FALSE	FALSE	FALSE	FALSE	12	126258053					FALSE	FALSE	FALSE	FALSE	FALSE	FALSE	FALSE	FALSE	FALSE	FALSE	FALSE
cg07740525			0.518334957359623	FALSE	FALSE	FALSE	FALSE	FALSE	FALSE	9	116861532	KIF12		TRUE		FALSE	FALSE	FALSE	FALSE	FALSE	FALSE	FALSE	FALSE	FALSE	FALSE	FALSE
cg07741805		0.0684767590765818		FALSE	FALSE	FALSE	FALSE	FALSE	FALSE	5	35940037	CAPSL;CAPSL		TRUE		FALSE	FALSE	FALSE	FALSE	FALSE	FALSE	FALSE	FALSE	FALSE	FALSE	FALSE
cg07747133			-0.766944025930713	FALSE	FALSE	FALSE	FALSE	FALSE	FALSE	3	181428307	SOX2OT;SOX2		TRUE		FALSE	FALSE	FALSE	FALSE	FALSE	FALSE	FALSE	FALSE	FALSE	FALSE	FALSE
cg07747616		-0.335026012878196		FALSE	FALSE	FALSE	FALSE	FALSE	FALSE	6	7729794	BMP6		TRUE		FALSE	FALSE	TRUE	FALSE	FALSE	FALSE	FALSE	FALSE	FALSE	FALSE	FALSE
cg07748518		-0.875998298258982		FALSE	FALSE	FALSE	FALSE	FALSE	FALSE	7	25020722	OSBPL3	Promoter_Associated			FALSE	FALSE	TRUE	FALSE	FALSE	FALSE	FALSE	FALSE	FALSE	FALSE	FALSE
cg07767776	0.0626760929427517			FALSE	FALSE	FALSE	FALSE	FALSE	FALSE	1	60234619					FALSE	FALSE	FALSE	FALSE	FALSE	FALSE	FALSE	FALSE	FALSE	FALSE	FALSE
cg07772309		7.28402578192629	7.90736803268859	FALSE	FALSE	FALSE	FALSE	FALSE	FALSE	9	140353475	NELF;NELF;NELF;NELF		TRUE	TRUE	FALSE	FALSE	FALSE	FALSE	FALSE	FALSE	FALSE	FALSE	FALSE	FALSE	FALSE
cg07779119	-0.962229096248878	-0.775410041638482		FALSE	FALSE	FALSE	FALSE	FALSE	FALSE	4	90508198					FALSE	FALSE	FALSE	FALSE	FALSE	FALSE	FALSE	FALSE	FALSE	FALSE	FALSE	4	90508198	II	F	0	TRUE	4	90508198	rs189106257	C	T	0.00119808	0	0	0	0.001	0.005
cg07800036	0.221979690209716			FALSE	FALSE	FALSE	FALSE	FALSE	FALSE	8	124039076	DERL1;DERL1				FALSE	FALSE	TRUE	FALSE	FALSE	FALSE	FALSE	FALSE	FALSE	FALSE	FALSE
cg07802401		0.0153554541786889		FALSE	FALSE	FALSE	FALSE	FALSE	FALSE	11	26354057	ANO3		TRUE		FALSE	FALSE	FALSE	FALSE	FALSE	FALSE	FALSE	FALSE	FALSE	FALSE	FALSE
cg07803108	0.581012588694722			FALSE	FALSE	FALSE	FALSE	FALSE	FALSE	17	42081927	NAGS;PYY		TRUE		FALSE	FALSE	FALSE	FALSE	FALSE	FALSE	FALSE	FALSE	FALSE	FALSE	FALSE
cg07803236	0.0186934886317408			FALSE	FALSE	FALSE	FALSE	FALSE	FALSE	5	92956884	FAM172A;FAM172A;FAM172A;FAM172A;MIR2277	Promoter_Associated	TRUE		FALSE	FALSE	FALSE	FALSE	FALSE	FALSE	FALSE	FALSE	FALSE	FALSE	FALSE
cg07806886		2.65161178323506	3.93155258743019	FALSE	FALSE	FALSE	FALSE	FALSE	FALSE	3	120626899	STXBP5L		TRUE		FALSE	FALSE	FALSE	FALSE	FALSE	FALSE	FALSE	FALSE	FALSE	FALSE	FALSE
cg07807165		2.50239376101255	2.3556461960227	FALSE	FALSE	FALSE	FALSE	FALSE	FALSE	1	84326610		Promoter_Associated_Cell_type_specific	TRUE		FALSE	FALSE	FALSE	FALSE	FALSE	FALSE	FALSE	FALSE	FALSE	FALSE	FALSE
cg07811779	0.500237229700075			FALSE	FALSE	FALSE	FALSE	FALSE	FALSE	10	12861480	CAMK1D;CAMK1D		TRUE		FALSE	FALSE	TRUE	FALSE	FALSE	FALSE	FALSE	FALSE	FALSE	FALSE	FALSE	10	12861480	II	F	0	TRUE	10	12861480	rs572274849	C	T	0.000399361	0	0.0014	0	0.001	0
cg07815522		0.0883210856888475		FALSE	FALSE	FALSE	FALSE	FALSE	FALSE	3	122282157	PARP9;PARP9;PARP9;PARP9;PARP9;PARP9;DTX3L				FALSE	FALSE	TRUE	FALSE	FALSE	FALSE	FALSE	FALSE	FALSE	FALSE	FALSE
cg07830269	0.00652081943171378			FALSE	FALSE	FALSE	FALSE	FALSE	FALSE	1	240363446	FMN2		TRUE		FALSE	FALSE	FALSE	FALSE	FALSE	FALSE	FALSE	FALSE	FALSE	FALSE	FALSE
cg07830534			0.253465174191414	FALSE	FALSE	FALSE	FALSE	FALSE	FALSE	17	38953285	KRT28		TRUE		FALSE	FALSE	FALSE	FALSE	FALSE	FALSE	FALSE	FALSE	FALSE	FALSE	FALSE
cg07836663		1.25962044720327	1.72335342690143	FALSE	FALSE	FALSE	FALSE	FALSE	FALSE	1	2066167	PRKCZ;PRKCZ;PRKCZ		TRUE		FALSE	FALSE	FALSE	FALSE	FALSE	FALSE	FALSE	FALSE	FALSE	FALSE	FALSE
cg07838001		-0.0264921805896084		FALSE	FALSE	FALSE	FALSE	FALSE	FALSE	3	38562929	EXOG;EXOG	Unclassified			FALSE	FALSE	FALSE	FALSE	FALSE	FALSE	FALSE	FALSE	FALSE	FALSE	FALSE
cg07838106	-0.142252565401029			FALSE	FALSE	FALSE	FALSE	FALSE	FALSE	1	19615443	AKR7A3	Unclassified_Cell_type_specific	TRUE		TRUE	FALSE	FALSE	FALSE	TRUE	TRUE	TRUE	FALSE	FALSE	FALSE	TRUE
cg07850154	-0.318157660196185	-0.172932054144998	-2.36878222723377	FALSE	FALSE	FALSE	FALSE	FALSE	TRUE	5	63461232	RNF180;RNF180		TRUE		FALSE	FALSE	FALSE	FALSE	FALSE	FALSE	FALSE	FALSE	FALSE	FALSE	FALSE
cg07850604	0.5126160088354			FALSE	FALSE	TRUE	FALSE	FALSE	TRUE	14	36003443	INSM2;INSM2	Unclassified	TRUE	TRUE	FALSE	FALSE	FALSE	FALSE	FALSE	FALSE	FALSE	FALSE	FALSE	FALSE	FALSE
cg07856975			-0.0262547431240489	FALSE	FALSE	FALSE	FALSE	FALSE	FALSE	6	36356162	ETV7		TRUE		FALSE	FALSE	FALSE	FALSE	FALSE	FALSE	FALSE	FALSE	FALSE	FALSE	FALSE
cg07857181		-3.06737687992998	-4.38019085668645	FALSE	FALSE	FALSE	FALSE	FALSE	FALSE	6	43543548	POLH;XPO5	Promoter_Associated	TRUE	TRUE	FALSE	FALSE	FALSE	FALSE	FALSE	FALSE	FALSE	FALSE	FALSE	FALSE	FALSE
cg07864323			-0.884578937521317	FALSE	FALSE	FALSE	FALSE	FALSE	FALSE	3	183978878	ECE2;CAMK2N2		TRUE		FALSE	FALSE	FALSE	FALSE	FALSE	FALSE	FALSE	FALSE	FALSE	FALSE	FALSE
cg07866001	-0.356626337167697			FALSE	FALSE	FALSE	FALSE	FALSE	FALSE	5	14440492	TRIO		TRUE		FALSE	FALSE	FALSE	FALSE	FALSE	FALSE	FALSE	FALSE	FALSE	FALSE	FALSE
cg07869343			-0.00968113386724646	FALSE	FALSE	FALSE	FALSE	FALSE	FALSE	16	1797050	MAPK8IP3;MAPK8IP3		TRUE		FALSE	FALSE	FALSE	FALSE	FALSE	FALSE	FALSE	TRUE	TRUE	FALSE	TRUE	16	1797050	II	F	0	TRUE	16	1797050	rs2294613	C	T	0.0854633	0.0893	0.0476	0.0905	0.1033	0.0843
cg07884019		-0.173780971977781		FALSE	FALSE	FALSE	FALSE	FALSE	FALSE	5	173472932	HMP19			TRUE	FALSE	FALSE	FALSE	FALSE	FALSE	FALSE	FALSE	FALSE	FALSE	FALSE	FALSE	5	173472932	II	F	0	TRUE	5	173472932	rs191669264	C	T	0.000199681	0	0.0014	0	0	0
cg07893176	-1.41202586942624			FALSE	FALSE	FALSE	FALSE	FALSE	FALSE	1	171110609	FMO6P				FALSE	FALSE	FALSE	FALSE	FALSE	FALSE	FALSE	FALSE	FALSE	FALSE	FALSE
cg07904452		0.685422078836436	1.45691687814975	FALSE	FALSE	FALSE	FALSE	FALSE	FALSE	6	22892738			TRUE		FALSE	FALSE	FALSE	FALSE	FALSE	FALSE	FALSE	FALSE	FALSE	FALSE	FALSE
cg07908055	0.338216153844083			FALSE	FALSE	FALSE	FALSE	FALSE	FALSE	3	41725245	ULK4				FALSE	FALSE	TRUE	FALSE	FALSE	FALSE	FALSE	TRUE	FALSE	FALSE	FALSE	3	41725245	II	F	0	TRUE	3	41725245	rs117397183	C	T	0.000798722	0	0	0	0	0.004
cg07909165		0.108364669632833		FALSE	FALSE	FALSE	FALSE	FALSE	FALSE	6	109695742	CD164;CD164;CD164;CD164;CD164				FALSE	FALSE	TRUE	FALSE	FALSE	FALSE	FALSE	FALSE	FALSE	FALSE	FALSE
cg07910065	-0.125861080817542			FALSE	FALSE	FALSE	FALSE	FALSE	FALSE	10	4230752			TRUE		FALSE	FALSE	FALSE	FALSE	FALSE	FALSE	TRUE	FALSE	FALSE	FALSE	FALSE
cg07910724			-0.300226720041324	FALSE	FALSE	FALSE	FALSE	FALSE	FALSE	3	117604411			TRUE		FALSE	FALSE	FALSE	FALSE	FALSE	FALSE	FALSE	FALSE	FALSE	FALSE	FALSE
cg07911933		-0.545527620812077		FALSE	FALSE	FALSE	FALSE	FALSE	FALSE	12	133284139					FALSE	FALSE	FALSE	FALSE	FALSE	FALSE	FALSE	TRUE	TRUE	FALSE	TRUE	12	133284139	II	F	0	TRUE	12	133284139	rs11615165	C	T	0.0081869	0	0.0144	0.0288	0.002	0
cg07914614	-0.372064116105679			FALSE	FALSE	FALSE	FALSE	FALSE	FALSE	1	62072468					FALSE	FALSE	FALSE	FALSE	FALSE	FALSE	TRUE	FALSE	FALSE	FALSE	FALSE
cg07916085	0.191260655399395			FALSE	FALSE	FALSE	FALSE	FALSE	FALSE	13	41575877	ELF1				FALSE	FALSE	TRUE	FALSE	FALSE	FALSE	FALSE	FALSE	FALSE	FALSE	FALSE
cg07920503	0.256643364523815	3.1955031022513	4.14993128233879	FALSE	FALSE	FALSE	FALSE	FALSE	FALSE	13	25745406	FAM123A;FAM123A	Unclassified_Cell_type_specific	TRUE		FALSE	FALSE	FALSE	FALSE	FALSE	FALSE	FALSE	FALSE	FALSE	FALSE	FALSE
cg07927540			-0.126365663800182	FALSE	FALSE	FALSE	FALSE	FALSE	FALSE	6	169049163	SMOC2;SMOC2		TRUE		FALSE	FALSE	FALSE	FALSE	FALSE	FALSE	FALSE	FALSE	FALSE	FALSE	FALSE	6	169049163	II	R	1	TRUE	6	169049164	rs536767535	G	A	0.000199681	8e-04	0	0	0	0
cg07928060			0.62407106228605	FALSE	FALSE	FALSE	FALSE	FALSE	FALSE	19	46266212		Unclassified_Cell_type_specific	TRUE		FALSE	FALSE	TRUE	FALSE	FALSE	FALSE	FALSE	FALSE	FALSE	FALSE	FALSE	19	46266212	II	F	0	TRUE	19	46266212	rs148767613	C	T	0.00319489	0	0.0029	0.008	0.0061	0
cg07930757		0.847035546370004		FALSE	FALSE	FALSE	FALSE	FALSE	FALSE	6	107996364		Unclassified			FALSE	FALSE	FALSE	FALSE	FALSE	FALSE	FALSE	FALSE	FALSE	FALSE	FALSE
cg07933552		-0.717553633186946	-1.21380066858877	FALSE	FALSE	FALSE	FALSE	FALSE	FALSE	18	45934595			TRUE		FALSE	FALSE	FALSE	FALSE	FALSE	FALSE	FALSE	FALSE	FALSE	FALSE	FALSE
cg07946732	-1.03626151759504			FALSE	FALSE	FALSE	FALSE	FALSE	FALSE	9	35116132	FAM214B	Promoter_Associated			FALSE	FALSE	FALSE	FALSE	FALSE	FALSE	TRUE	FALSE	FALSE	FALSE	FALSE
cg07955995	0.701099955996801		1.2851720556375	TRUE	FALSE	FALSE	FALSE	FALSE	TRUE	7	130419159	KLF14	Unclassified	TRUE		FALSE	FALSE	FALSE	FALSE	FALSE	FALSE	FALSE	FALSE	FALSE	FALSE	FALSE
cg07960846		-0.354242913379921		FALSE	FALSE	FALSE	FALSE	FALSE	FALSE	19	1205323	STK11	Promoter_Associated		TRUE	FALSE	FALSE	FALSE	FALSE	FALSE	FALSE	FALSE	FALSE	FALSE	FALSE	FALSE
cg07963885	-0.0223626894836292			FALSE	FALSE	FALSE	FALSE	FALSE	FALSE	6	109264222	ARMC2;ARMC2	Unclassified_Cell_type_specific			FALSE	FALSE	FALSE	FALSE	FALSE	FALSE	FALSE	FALSE	FALSE	FALSE	FALSE
cg07967058		0.160976060824533		FALSE	FALSE	FALSE	FALSE	FALSE	FALSE	17	78956092		Unclassified			FALSE	FALSE	FALSE	FALSE	FALSE	FALSE	FALSE	TRUE	TRUE	FALSE	TRUE	17	78956092	II	R	1	TRUE	17	78956093	rs72850551	G	A	0.0880591	0.202	0.0504	0.0487	0.0808	0.0109
cg07968224		-0.768463203951417		FALSE	FALSE	FALSE	FALSE	FALSE	FALSE	6	71276472	C6orf57	Promoter_Associated_Cell_type_specific	TRUE		FALSE	FALSE	FALSE	FALSE	FALSE	FALSE	FALSE	FALSE	FALSE	FALSE	FALSE
cg07971188			0.717728396688822	FALSE	FALSE	FALSE	FALSE	FALSE	FALSE	6	31431100	HCP5	Promoter_Associated	TRUE	TRUE	FALSE	FALSE	FALSE	FALSE	FALSE	FALSE	FALSE	FALSE	FALSE	FALSE	FALSE
cg07971863			-0.470602512538965	FALSE	FALSE	FALSE	FALSE	FALSE	FALSE	15	69755671		Promoter_Associated	TRUE		FALSE	FALSE	FALSE	FALSE	FALSE	FALSE	FALSE	FALSE	FALSE	FALSE	FALSE
cg07974063			-0.980624676254046	FALSE	FALSE	FALSE	FALSE	FALSE	FALSE	11	59383409	OSBP;OSBP	Promoter_Associated	TRUE		FALSE	FALSE	FALSE	FALSE	FALSE	FALSE	FALSE	FALSE	FALSE	FALSE	FALSE	11	59383409	II	F	0	TRUE	11	59383409	rs146776847	C	T	0.000199681	8e-04	0	0	0	0
cg07983614		0.0815741451045282		FALSE	FALSE	FALSE	FALSE	FALSE	FALSE	16	84587903		Unclassified_Cell_type_specific			FALSE	FALSE	FALSE	FALSE	FALSE	FALSE	FALSE	FALSE	FALSE	FALSE	FALSE	16	84587903	II	F	0	TRUE	16	84587903	rs575303802	C	T	0.000599042	0.0015	0.0014	0	0	0
cg07997221	0.122330847575419			FALSE	FALSE	FALSE	FALSE	FALSE	FALSE	11	63917707	MACROD1				FALSE	FALSE	FALSE	FALSE	FALSE	FALSE	FALSE	FALSE	FALSE	FALSE	FALSE
cg07998387			0.246329063653424	FALSE	FALSE	FALSE	FALSE	FALSE	FALSE	7	22767571	IL6	Unclassified	TRUE		FALSE	FALSE	FALSE	FALSE	FALSE	FALSE	FALSE	FALSE	FALSE	FALSE	FALSE
cg08001107	0.686039542277125	0.438540188954708		FALSE	FALSE	FALSE	FALSE	FALSE	FALSE	1	87801697	LMO4	Promoter_Associated			FALSE	FALSE	FALSE	FALSE	FALSE	FALSE	FALSE	FALSE	FALSE	FALSE	FALSE
cg08004620		0.138113982031158	0.278447659026863	FALSE	FALSE	FALSE	FALSE	FALSE	FALSE	8	2079369	MYOM2	Unclassified_Cell_type_specific	TRUE		FALSE	FALSE	TRUE	FALSE	FALSE	FALSE	FALSE	TRUE	TRUE	FALSE	TRUE	8	2079369	II	F	0	TRUE	8	2079369	rs3824176	C	A	0.21885	0.3661	0.1772	0.0557	0.2096	0.2262
cg08015278			0.241762339227591	FALSE	FALSE	FALSE	FALSE	FALSE	FALSE	3	73976278			TRUE		FALSE	FALSE	TRUE	FALSE	FALSE	FALSE	FALSE	FALSE	FALSE	FALSE	FALSE
cg08038054	-0.999222609689066	-1.27646356488575	-2.74628436863497	FALSE	FALSE	FALSE	FALSE	FALSE	TRUE	7	93550781	GNG11		TRUE		FALSE	FALSE	FALSE	FALSE	FALSE	FALSE	FALSE	FALSE	FALSE	FALSE	FALSE
cg08038696		-4.73802585492093		FALSE	FALSE	FALSE	FALSE	FALSE	FALSE	1	112084484	TMIGD3;TMIGD3				FALSE	FALSE	TRUE	FALSE	FALSE	FALSE	FALSE	FALSE	FALSE	FALSE	FALSE	1	112084484	II	F	0	TRUE	1	112084484	rs147007591	C	T	0.000199681	0	0	0.001	0	0
cg08043345			0.248652829276383	FALSE	FALSE	FALSE	FALSE	FALSE	FALSE	19	1496580	REEP6		TRUE		FALSE	FALSE	FALSE	FALSE	FALSE	FALSE	FALSE	FALSE	FALSE	FALSE	FALSE
cg08046044			0.12846182655423	FALSE	FALSE	FALSE	FALSE	FALSE	FALSE	14	54419614	BMP4;BMP4;BMP4		TRUE		FALSE	FALSE	FALSE	FALSE	FALSE	FALSE	FALSE	FALSE	FALSE	FALSE	FALSE
cg08058894			-1.13064481970173	FALSE	FALSE	FALSE	FALSE	FALSE	FALSE	20	42544178	TOX2;TOX2;TOX2		TRUE		FALSE	FALSE	FALSE	FALSE	FALSE	FALSE	TRUE	FALSE	FALSE	FALSE	FALSE
cg08072480		-0.0720179939881527	-1.32628749223167	FALSE	FALSE	FALSE	FALSE	FALSE	FALSE	11	65292666	SCYL1;SCYL1	Promoter_Associated	TRUE		FALSE	FALSE	FALSE	FALSE	FALSE	FALSE	FALSE	FALSE	FALSE	FALSE	FALSE
cg08084429		0.0194026755122117		FALSE	FALSE	FALSE	FALSE	FALSE	FALSE	10	126229822	LHPP;LHPP	Unclassified_Cell_type_specific			FALSE	FALSE	FALSE	FALSE	FALSE	FALSE	FALSE	TRUE	TRUE	FALSE	TRUE	10	126229822	II	F	0	TRUE	10	126229822	rs72631140	C	T	0.157947	0.0741	0.17	0.0736	0.2894	0.2163
cg08091806	-0.00191769732563475			FALSE	FALSE	FALSE	FALSE	FALSE	FALSE	22	18038015		Unclassified_Cell_type_specific			FALSE	FALSE	FALSE	FALSE	FALSE	FALSE	FALSE	FALSE	FALSE	FALSE	FALSE	22	18038015	II	F	0	TRUE	22	18038015	rs149376258	C	T	0.00539137	0	0.0043	0.0199	0.0041	0
cg08092276	-7.22303737322033		-1.88819777660932	FALSE	FALSE	FALSE	FALSE	FALSE	FALSE	15	100890355	FLJ42289;FLJ42289	Promoter_Associated	TRUE		FALSE	FALSE	FALSE	FALSE	FALSE	FALSE	FALSE	FALSE	FALSE	FALSE	FALSE
cg08097417	18.7066302302106	27.0039155426807	28.1779353820514	TRUE	FALSE	FALSE	TRUE	FALSE	TRUE	7	130419133	KLF14	Unclassified	TRUE		FALSE	FALSE	FALSE	FALSE	FALSE	FALSE	FALSE	FALSE	FALSE	FALSE	FALSE
cg08115653	5.14841422079136			FALSE	FALSE	FALSE	FALSE	FALSE	FALSE	1	113193838	CAPZA1				FALSE	FALSE	TRUE	FALSE	FALSE	FALSE	FALSE	FALSE	FALSE	FALSE	FALSE
cg08116728		-0.153718655101354		FALSE	FALSE	FALSE	FALSE	FALSE	FALSE	9	19788055	SLC24A2;SLC24A2				FALSE	FALSE	FALSE	FALSE	FALSE	FALSE	FALSE	FALSE	FALSE	FALSE	FALSE
cg08118309			-0.139893553867991	FALSE	FALSE	FALSE	FALSE	FALSE	FALSE	11	1133837			TRUE		FALSE	FALSE	FALSE	FALSE	FALSE	FALSE	FALSE	FALSE	FALSE	FALSE	FALSE
cg08119150	-0.045237702196906			FALSE	FALSE	FALSE	FALSE	FALSE	FALSE	7	4847040	RADIL	Unclassified_Cell_type_specific	TRUE		FALSE	FALSE	FALSE	FALSE	FALSE	FALSE	FALSE	TRUE	TRUE	FALSE	TRUE	7	4847040	II	R	1	TRUE	7	4847041	rs77047471	G	A	0.0415335	0.0015	0.1297	0.0815	0.0286	0.006
cg08119231		-0.204244244016329	-0.58299864032343	FALSE	FALSE	FALSE	FALSE	FALSE	FALSE	1	220921216	MOSC2		TRUE		FALSE	FALSE	TRUE	FALSE	FALSE	FALSE	FALSE	FALSE	FALSE	FALSE	FALSE
cg08124446			-0.384560831400369	FALSE	FALSE	FALSE	FALSE	FALSE	FALSE	11	43596529			TRUE		FALSE	FALSE	FALSE	FALSE	FALSE	FALSE	FALSE	FALSE	FALSE	FALSE	FALSE
cg08124495		0.314999154356579		FALSE	FALSE	FALSE	FALSE	FALSE	FALSE	3	130560225					FALSE	FALSE	FALSE	FALSE	FALSE	FALSE	FALSE	FALSE	FALSE	FALSE	FALSE
cg08130089		0.00888452274900088		FALSE	FALSE	FALSE	FALSE	FALSE	FALSE	19	16005003	CYP4F2				FALSE	FALSE	TRUE	FALSE	FALSE	FALSE	FALSE	TRUE	TRUE	FALSE	TRUE	19	16005003	II	F	0	TRUE	19	16005003	rs2365178	C	T	0.158946	0.2466	0.1326	0.1759	0.1452	0.0585
cg08137393	-2.56036402839557			FALSE	FALSE	FALSE	FALSE	FALSE	FALSE	1	182834414	DHX9;DHX9				FALSE	FALSE	FALSE	FALSE	FALSE	FALSE	FALSE	FALSE	FALSE	FALSE	FALSE	1	182834414	II	F	0	TRUE	1	182834414	rs576890978	C	T	0.000399361	0.0015	0	0	0	0
cg08138505	-0.507230268059686	-2.57154742384986	-5.19846149409754	FALSE	FALSE	FALSE	FALSE	FALSE	FALSE	11	67118746	LOC100130987	Promoter_Associated	TRUE		FALSE	FALSE	FALSE	FALSE	FALSE	FALSE	FALSE	TRUE	FALSE	FALSE	FALSE	11	67118746	II	R	1	TRUE	11	67118747	rs75678301	G	A	0.00199681	0	0	0	0	0.0099
cg08140019	0.372994923457563			FALSE	FALSE	FALSE	FALSE	FALSE	FALSE	15	87193453	AGBL1				FALSE	FALSE	TRUE	FALSE	FALSE	FALSE	FALSE	FALSE	FALSE	FALSE	FALSE	15	87193453	II	R	1	TRUE	15	87193454	rs531126460	G	A	0.000199681	0	0	0	0.001	0
cg08159594		-0.0332238269144462		FALSE	FALSE	FALSE	FALSE	FALSE	FALSE	7	102790168	NAPEPLD;NAPEPLD	Promoter_Associated	TRUE		FALSE	FALSE	FALSE	FALSE	FALSE	FALSE	FALSE	FALSE	FALSE	FALSE	FALSE
cg08173263			0.374193404416348	FALSE	FALSE	FALSE	FALSE	FALSE	FALSE	19	14276911	LPHN1;LPHN1	Unclassified_Cell_type_specific	TRUE		FALSE	FALSE	FALSE	FALSE	FALSE	FALSE	FALSE	FALSE	FALSE	FALSE	FALSE
cg08178786			-0.361728179258811	FALSE	FALSE	FALSE	FALSE	FALSE	FALSE	6	10400775	TFAP2A;TFAP2A;TFAP2A		TRUE		FALSE	FALSE	FALSE	FALSE	FALSE	FALSE	FALSE	FALSE	FALSE	FALSE	FALSE
cg08187567	0.309661953185392			FALSE	FALSE	FALSE	FALSE	FALSE	FALSE	2	2146274	MYT1L;MYT1L				FALSE	FALSE	FALSE	FALSE	FALSE	FALSE	FALSE	TRUE	FALSE	FALSE	FALSE
cg08197797		-0.019267089458802	-1.93716075109109	FALSE	FALSE	FALSE	FALSE	FALSE	FALSE	6	138428995	PERP		TRUE		FALSE	FALSE	TRUE	FALSE	FALSE	FALSE	FALSE	FALSE	FALSE	FALSE	FALSE
cg08198377		0.410195076333274	0.117690659695871	FALSE	FALSE	FALSE	FALSE	FALSE	FALSE	14	51707975	TMX1	Promoter_Associated	TRUE		FALSE	FALSE	FALSE	FALSE	FALSE	FALSE	FALSE	FALSE	FALSE	FALSE	FALSE
cg08200404	-0.213515604293618			FALSE	FALSE	FALSE	FALSE	FALSE	FALSE	15	62359539	C2CD4A	Unclassified	TRUE		FALSE	FALSE	FALSE	FALSE	FALSE	FALSE	FALSE	FALSE	FALSE	FALSE	FALSE
cg08202972	-2.2214713621579			FALSE	FALSE	FALSE	FALSE	FALSE	FALSE	16	54851464			TRUE		FALSE	FALSE	FALSE	FALSE	FALSE	FALSE	FALSE	FALSE	FALSE	FALSE	FALSE
cg08205361	-3.09720016068082			FALSE	FALSE	FALSE	FALSE	FALSE	FALSE	20	62489590		Unclassified	TRUE		FALSE	FALSE	FALSE	FALSE	FALSE	FALSE	FALSE	FALSE	FALSE	FALSE	FALSE	20	62489590	II	F	0	TRUE	20	62489590	rs557597636	C	T	0.000199681	8e-04	0	0	0	0
cg08209379		0.50370715443758		FALSE	FALSE	FALSE	FALSE	FALSE	FALSE	19	5387369					FALSE	FALSE	FALSE	FALSE	FALSE	FALSE	FALSE	FALSE	FALSE	FALSE	FALSE	19	5387369	II	R	1	TRUE	19	5387370	rs572038714	G	A	0.000199681	0	0	0	0.001	0
cg08222618	-0.263423582977965			FALSE	FALSE	FALSE	FALSE	FALSE	FALSE	4	941054	TMEM175		TRUE		TRUE	FALSE	FALSE	FALSE	FALSE	FALSE	FALSE	FALSE	FALSE	FALSE	TRUE
cg08222782	-0.323141071409129			FALSE	FALSE	FALSE	FALSE	FALSE	FALSE	13	31283008					FALSE	FALSE	TRUE	FALSE	FALSE	FALSE	FALSE	FALSE	FALSE	FALSE	FALSE
cg08241115	-2.56904973807013			FALSE	FALSE	FALSE	FALSE	FALSE	FALSE	16	722688	RHOT2		TRUE		FALSE	FALSE	FALSE	FALSE	FALSE	FALSE	FALSE	TRUE	TRUE	FALSE	TRUE	16	722688	II	F	0	TRUE	16	722688	rs73487487	C	T	0.0225639	0.0787	0.0115	0	0.001	0
cg08246859			0.316124542630003	FALSE	FALSE	FALSE	FALSE	FALSE	FALSE	20	62421310	ZBTB46		TRUE		FALSE	FALSE	FALSE	FALSE	FALSE	FALSE	FALSE	FALSE	FALSE	FALSE	FALSE	20	62421310	II	F	0	TRUE	20	62421310	rs116858325	C	T	0.00159744	8e-04	0	0.007	0	0
cg08260034	0.157285701768136			FALSE	FALSE	FALSE	FALSE	FALSE	FALSE	19	11646660		Unclassified			FALSE	FALSE	FALSE	FALSE	FALSE	FALSE	FALSE	FALSE	FALSE	FALSE	FALSE
cg08264638		-2.0351029575221	-2.87908361280333	FALSE	FALSE	FALSE	FALSE	FALSE	FALSE	2	55747775	CCDC104		TRUE		FALSE	FALSE	FALSE	FALSE	FALSE	FALSE	FALSE	FALSE	FALSE	FALSE	FALSE
cg08264839	-0.23346112829737			FALSE	FALSE	FALSE	FALSE	FALSE	FALSE	11	3191337					FALSE	FALSE	FALSE	FALSE	FALSE	FALSE	FALSE	FALSE	FALSE	FALSE	FALSE
cg08265926			-0.32460918797001	FALSE	FALSE	FALSE	FALSE	FALSE	FALSE	16	81039227	CENPN;CENPN;CENPN;C16orf61		TRUE		FALSE	FALSE	FALSE	FALSE	FALSE	FALSE	FALSE	FALSE	FALSE	FALSE	FALSE
cg08277196		1.83666836860486	1.08680242860974	FALSE	FALSE	FALSE	FALSE	FALSE	FALSE	10	88516091	BMPR1A	Promoter_Associated	TRUE		FALSE	FALSE	TRUE	FALSE	FALSE	FALSE	FALSE	FALSE	FALSE	FALSE	FALSE	10	88516091	I	F	-1	TRUE	10	88516090	rs140745739	G	C	0.0329473	0.0038	0.049	0.0855	0.0399	0.001
cg08282512			-0.0167523862633375	FALSE	FALSE	FALSE	FALSE	FALSE	FALSE	11	43918805	LOC729799;ALKBH3		TRUE		FALSE	FALSE	FALSE	FALSE	FALSE	FALSE	FALSE	TRUE	FALSE	FALSE	FALSE	11	43918805	II	R	1	TRUE	11	43918806	rs117994943	G	A	0.00439297	0.0015	0.0086	0.0109	0.0031	0
cg08282819	1.34431000595045			FALSE	FALSE	FALSE	FALSE	FALSE	FALSE	16	27437900	IL21R;IL21R;IL21R	Promoter_Associated	TRUE		FALSE	FALSE	FALSE	FALSE	FALSE	FALSE	FALSE	FALSE	FALSE	FALSE	FALSE
cg08287551		0.114467041220886		FALSE	FALSE	FALSE	FALSE	FALSE	FALSE	5	87955366	LOC645323	Unclassified_Cell_type_specific	TRUE		FALSE	FALSE	FALSE	FALSE	FALSE	FALSE	FALSE	FALSE	FALSE	FALSE	FALSE
cg08289130		0.215845586027474	0.00786385912714048	FALSE	FALSE	FALSE	FALSE	FALSE	FALSE	16	3210357			TRUE		FALSE	FALSE	FALSE	FALSE	FALSE	FALSE	FALSE	FALSE	FALSE	FALSE	FALSE	16	3210357	I	R	2	TRUE	16	3210359	rs370693388	A	G	0.000199681	0	0.0014	0	0	0
cg08290892	-0.480559925936628			FALSE	FALSE	FALSE	FALSE	FALSE	FALSE	11	75904763	WNT11				FALSE	FALSE	TRUE	FALSE	FALSE	FALSE	FALSE	FALSE	FALSE	FALSE	FALSE
cg08291366	0.0895235801781988			FALSE	FALSE	FALSE	FALSE	FALSE	FALSE	12	116413345	MED13L				FALSE	FALSE	FALSE	FALSE	FALSE	FALSE	FALSE	FALSE	FALSE	FALSE	FALSE	12	116413345	II	F	0	TRUE	12	116413345	rs182752795	C	T	0.000399361	0	0.0014	0	0	0.001
cg08292485			0.35488293318394	FALSE	FALSE	FALSE	FALSE	FALSE	FALSE	20	29993663	DEFB121		TRUE		FALSE	FALSE	FALSE	FALSE	FALSE	FALSE	FALSE	FALSE	FALSE	FALSE	FALSE
cg08293544	-0.0537474443239743			FALSE	FALSE	FALSE	FALSE	FALSE	FALSE	19	51037695	LRRC4B				FALSE	FALSE	FALSE	FALSE	FALSE	FALSE	FALSE	FALSE	FALSE	FALSE	FALSE	19	51037695	II	F	0	TRUE	19	51037695	rs554522864	C	T	0.000199681	8e-04	0	0	0	0
cg08297393	-0.53433609246713			FALSE	FALSE	FALSE	FALSE	FALSE	FALSE	2	100937505	LONRF2		TRUE		FALSE	FALSE	FALSE	FALSE	FALSE	FALSE	FALSE	FALSE	FALSE	FALSE	FALSE
cg08322280			-0.659919937866684	FALSE	FALSE	FALSE	FALSE	FALSE	FALSE	8	25793539	EBF2		TRUE		FALSE	FALSE	FALSE	FALSE	FALSE	FALSE	FALSE	FALSE	FALSE	FALSE	FALSE
cg08327394	-2.00587312363157			FALSE	FALSE	FALSE	FALSE	FALSE	FALSE	10	101315115			TRUE		FALSE	FALSE	FALSE	FALSE	FALSE	FALSE	FALSE	FALSE	FALSE	FALSE	FALSE	10	101315115	II	F	0	TRUE	10	101315115	rs541147002	C	T	0.000199681	0	0	0	0.001	0
cg08336234		0.310300753285495	0.612583505408438	FALSE	FALSE	FALSE	FALSE	FALSE	FALSE	5	61711946	IPO11		TRUE		FALSE	FALSE	TRUE	FALSE	FALSE	FALSE	FALSE	FALSE	FALSE	FALSE	FALSE
cg08367205		-0.1696297246591	-1.31176540791909	FALSE	FALSE	FALSE	FALSE	FALSE	FALSE	11	13298296	ARNTL;ARNTL;ARNTL		TRUE		FALSE	FALSE	FALSE	FALSE	FALSE	FALSE	FALSE	FALSE	FALSE	FALSE	FALSE
cg08376310			-1.67529721435029	FALSE	FALSE	FALSE	FALSE	FALSE	FALSE	11	2858621	KCNQ1;KCNQ1		TRUE		FALSE	FALSE	FALSE	FALSE	FALSE	FALSE	FALSE	FALSE	FALSE	FALSE	FALSE
cg08401837		-0.0727269975841084		FALSE	FALSE	FALSE	FALSE	FALSE	FALSE	2	29179066					FALSE	FALSE	FALSE	FALSE	FALSE	FALSE	FALSE	FALSE	FALSE	FALSE	FALSE
cg08415141			-0.728134754087406	FALSE	FALSE	FALSE	FALSE	FALSE	FALSE	6	29598310	GABBR1;GABBR1		TRUE		FALSE	FALSE	FALSE	FALSE	FALSE	FALSE	FALSE	FALSE	FALSE	FALSE	FALSE
cg08423533		0.947438599453171	0.893404371540873	FALSE	FALSE	FALSE	FALSE	FALSE	FALSE	10	28030628	MKX	Unclassified	TRUE		FALSE	FALSE	FALSE	FALSE	FALSE	FALSE	FALSE	FALSE	FALSE	FALSE	FALSE
cg08430662	0.059070662495373			FALSE	FALSE	FALSE	FALSE	FALSE	FALSE	10	132609061			TRUE		FALSE	FALSE	FALSE	FALSE	FALSE	FALSE	FALSE	FALSE	FALSE	FALSE	FALSE
cg08437869	0.483630032428124			FALSE	FALSE	FALSE	FALSE	FALSE	FALSE	14	35435744					FALSE	FALSE	FALSE	FALSE	FALSE	FALSE	FALSE	FALSE	FALSE	FALSE	FALSE
cg08444555		0.113393909345377		FALSE	FALSE	FALSE	FALSE	FALSE	FALSE	11	112515511					FALSE	FALSE	TRUE	FALSE	FALSE	FALSE	FALSE	FALSE	FALSE	FALSE	FALSE
cg08447739			-0.05293868957808	FALSE	FALSE	FALSE	FALSE	FALSE	FALSE	10	124220359	HTRA1		TRUE		FALSE	FALSE	FALSE	FALSE	FALSE	FALSE	FALSE	FALSE	FALSE	FALSE	FALSE
cg08458121			0.0790555364485555	FALSE	FALSE	FALSE	FALSE	FALSE	FALSE	17	1028676	ABR;ABR		TRUE		FALSE	FALSE	FALSE	FALSE	FALSE	FALSE	FALSE	TRUE	FALSE	FALSE	FALSE
cg08473330	0.0152419851095506			FALSE	FALSE	FALSE	FALSE	FALSE	FALSE	2	63282883	OTX1		TRUE		FALSE	FALSE	FALSE	FALSE	FALSE	FALSE	FALSE	FALSE	FALSE	FALSE	FALSE
cg08475827		-0.264459795142493	-0.0611284821787202	FALSE	FALSE	TRUE	FALSE	FALSE	FALSE	2	152266230	RIF1	Promoter_Associated	TRUE	TRUE	FALSE	FALSE	TRUE	FALSE	FALSE	FALSE	FALSE	FALSE	FALSE	FALSE	FALSE
cg08478250	0.560805329383209			FALSE	FALSE	FALSE	FALSE	FALSE	FALSE	15	93957936			TRUE		FALSE	FALSE	FALSE	FALSE	FALSE	FALSE	FALSE	FALSE	FALSE	FALSE	FALSE
cg08485187		0.763837752280895	1.45950490696968	FALSE	FALSE	FALSE	FALSE	FALSE	FALSE	2	25500046	DNMT3A;DNMT3A	Promoter_Associated	TRUE		FALSE	FALSE	FALSE	FALSE	FALSE	FALSE	FALSE	FALSE	FALSE	FALSE	FALSE
cg08489315	-0.128685798878553			FALSE	FALSE	FALSE	FALSE	FALSE	FALSE	19	56153494	ZNF581;ZNF580;ZNF580;ZNF580;ZNF580;ZNF580		TRUE		FALSE	FALSE	FALSE	FALSE	FALSE	FALSE	FALSE	FALSE	FALSE	FALSE	FALSE
cg08495468		-0.196908208389389		FALSE	FALSE	FALSE	FALSE	FALSE	FALSE	3	10371591	MIR378B;ATP2B2;ATP2B2				FALSE	FALSE	FALSE	FALSE	FALSE	FALSE	TRUE	FALSE	FALSE	FALSE	FALSE
cg08496162		0.0458393912525381		FALSE	FALSE	FALSE	FALSE	FALSE	FALSE	16	88702312		Unclassified_Cell_type_specific	TRUE		FALSE	FALSE	FALSE	FALSE	FALSE	FALSE	FALSE	FALSE	FALSE	FALSE	FALSE
cg08496775			-0.0223840757011019	FALSE	FALSE	FALSE	FALSE	FALSE	FALSE	8	80523226	STMN2		TRUE		FALSE	FALSE	FALSE	FALSE	FALSE	FALSE	FALSE	FALSE	FALSE	FALSE	FALSE
cg08513253		0.037042028542432		FALSE	FALSE	FALSE	FALSE	FALSE	FALSE	6	107955362	SOBP	Unclassified_Cell_type_specific	TRUE		FALSE	FALSE	FALSE	FALSE	FALSE	FALSE	FALSE	FALSE	FALSE	FALSE	FALSE
cg08522107		-0.356834018413464	-1.9835703455875	FALSE	FALSE	FALSE	FALSE	FALSE	FALSE	5	178487123	ZNF354C	Promoter_Associated_Cell_type_specific	TRUE		FALSE	FALSE	FALSE	FALSE	FALSE	FALSE	FALSE	FALSE	FALSE	FALSE	FALSE
cg08535184		-0.0398609851204216	-0.276293844540565	FALSE	FALSE	FALSE	FALSE	FALSE	FALSE	1	27152066	ZDHHC18		TRUE		FALSE	FALSE	TRUE	FALSE	FALSE	FALSE	FALSE	FALSE	FALSE	FALSE	FALSE
cg08538752		0.0971914944604024		FALSE	FALSE	FALSE	FALSE	FALSE	FALSE	21	10990890	TPTE;TPTE;TPTE;TPTE;TPTE;TPTE		TRUE	TRUE	FALSE	FALSE	FALSE	FALSE	FALSE	FALSE	FALSE	FALSE	FALSE	FALSE	FALSE
cg08541518		1.39592823021574	0.203078037030688	FALSE	FALSE	FALSE	FALSE	FALSE	FALSE	6	69942892	BAI3		TRUE		FALSE	FALSE	FALSE	FALSE	FALSE	FALSE	FALSE	FALSE	FALSE	FALSE	FALSE
cg08541933		-2.13591347463466	-6.08756943471711	FALSE	FALSE	FALSE	FALSE	FALSE	FALSE	14	74254093	C14orf43	Promoter_Associated	TRUE		FALSE	FALSE	FALSE	FALSE	FALSE	FALSE	FALSE	FALSE	FALSE	FALSE	FALSE
cg08543134	-0.882626692136737			FALSE	FALSE	FALSE	FALSE	FALSE	FALSE	8	21915778	DMTN;DMTN;DMTN;DMTN;DMTN;DMTN;DMTN;DMTN	Unclassified_Cell_type_specific			FALSE	FALSE	FALSE	FALSE	FALSE	FALSE	FALSE	FALSE	FALSE	FALSE	FALSE	8	21915778	II	R	1	TRUE	8	21915779	rs531731810	G	A	0.000199681	8e-04	0	0	0	0
cg08544098		-0.144132298410248		FALSE	FALSE	FALSE	FALSE	FALSE	FALSE	17	34986541		Unclassified			TRUE	FALSE	TRUE	FALSE	FALSE	FALSE	FALSE	FALSE	FALSE	FALSE	TRUE
cg08549781	0.00623681722432877			FALSE	FALSE	FALSE	FALSE	FALSE	FALSE	2	224681209	AP1S3;AP1S3;AP1S3				FALSE	FALSE	FALSE	FALSE	FALSE	FALSE	FALSE	FALSE	FALSE	FALSE	FALSE
cg08558354	-0.0176392800782736			FALSE	FALSE	FALSE	FALSE	FALSE	FALSE	16	30470590					FALSE	FALSE	TRUE	FALSE	FALSE	TRUE	TRUE	FALSE	FALSE	FALSE	TRUE
cg08560544		0.105537508633892		FALSE	FALSE	FALSE	FALSE	FALSE	FALSE	1	9525989					FALSE	FALSE	TRUE	FALSE	FALSE	FALSE	FALSE	FALSE	FALSE	FALSE	FALSE
cg08570077			0.0756478065175941	FALSE	FALSE	FALSE	FALSE	FALSE	FALSE	7	1245797			TRUE		FALSE	FALSE	TRUE	FALSE	FALSE	FALSE	FALSE	TRUE	TRUE	FALSE	TRUE	7	1245797	II	R	1	TRUE	7	1245798	rs7782777	G	A	0.309105	0.1732	0.379	0.3648	0.2679	0.4236
cg08572535	-1.96713567454946			FALSE	FALSE	FALSE	FALSE	FALSE	FALSE	11	57282002	SLC43A1		TRUE		FALSE	FALSE	FALSE	FALSE	FALSE	FALSE	FALSE	FALSE	FALSE	FALSE	FALSE
cg08573679	-0.430579629520923	-1.31352887280918	-1.39577019018696	FALSE	FALSE	FALSE	FALSE	FALSE	TRUE	6	125684510			TRUE		FALSE	FALSE	FALSE	FALSE	FALSE	FALSE	FALSE	FALSE	FALSE	FALSE	FALSE
cg08576658	-3.95975131338569	-4.18318353418506	-2.61092215435362	FALSE	FALSE	FALSE	FALSE	FALSE	FALSE	19	56098601		Unclassified	TRUE		FALSE	FALSE	FALSE	FALSE	FALSE	FALSE	FALSE	FALSE	FALSE	FALSE	FALSE
cg08577187		0.0168274197038632		FALSE	FALSE	FALSE	FALSE	FALSE	FALSE	10	112402638		Unclassified_Cell_type_specific			FALSE	FALSE	FALSE	FALSE	FALSE	FALSE	FALSE	FALSE	FALSE	FALSE	FALSE
cg08578809		-0.0915026523259069		FALSE	FALSE	FALSE	FALSE	FALSE	FALSE	12	114013006					FALSE	FALSE	FALSE	FALSE	FALSE	FALSE	FALSE	FALSE	FALSE	FALSE	FALSE
cg08594606	-1.46416516872311			FALSE	FALSE	FALSE	FALSE	FALSE	FALSE	15	78556512	DNAJA4;DNAJA4;DNAJA4		TRUE		FALSE	FALSE	FALSE	FALSE	FALSE	FALSE	FALSE	FALSE	FALSE	FALSE	FALSE
cg08599909			-0.0901555010536009	FALSE	FALSE	FALSE	FALSE	FALSE	FALSE	7	1299363			TRUE		FALSE	FALSE	FALSE	FALSE	FALSE	FALSE	FALSE	FALSE	FALSE	FALSE	FALSE
cg08608090		-0.12725705268927		FALSE	FALSE	FALSE	FALSE	FALSE	FALSE	2	18831812					FALSE	FALSE	FALSE	FALSE	FALSE	FALSE	FALSE	FALSE	FALSE	FALSE	FALSE
cg08621406		-0.621962420419037	-0.0685066372525859	FALSE	FALSE	FALSE	FALSE	FALSE	FALSE	5	35618280	SPEF2;SPEF2	Promoter_Associated	TRUE		FALSE	FALSE	FALSE	FALSE	FALSE	FALSE	FALSE	FALSE	FALSE	FALSE	FALSE
cg08625065	-0.0263220835608564			FALSE	FALSE	FALSE	FALSE	FALSE	FALSE	22	19465372	UFD1L;UFD1L	Unclassified_Cell_type_specific			FALSE	FALSE	FALSE	FALSE	FALSE	FALSE	FALSE	FALSE	FALSE	FALSE	FALSE
cg08628875			-0.911919606907006	FALSE	FALSE	FALSE	FALSE	FALSE	FALSE	5	33441799	TARS	Promoter_Associated	TRUE		FALSE	FALSE	TRUE	FALSE	FALSE	FALSE	FALSE	FALSE	FALSE	FALSE	FALSE
cg08637691		0.430359471040553		FALSE	FALSE	FALSE	FALSE	FALSE	FALSE	9	134989631					FALSE	FALSE	FALSE	FALSE	FALSE	FALSE	FALSE	FALSE	FALSE	FALSE	FALSE
cg08640252	-0.0365661571162894		-0.502383958300226	FALSE	FALSE	FALSE	FALSE	FALSE	FALSE	16	1820949	NME3		TRUE		FALSE	FALSE	FALSE	FALSE	FALSE	FALSE	FALSE	FALSE	FALSE	FALSE	FALSE
cg08641963		-0.57235683149068		FALSE	FALSE	FALSE	FALSE	FALSE	FALSE	20	44451973	TNNC2		TRUE		FALSE	FALSE	FALSE	FALSE	FALSE	FALSE	FALSE	FALSE	FALSE	FALSE	FALSE
cg08642198			-0.00398100033889958	FALSE	FALSE	FALSE	FALSE	FALSE	FALSE	8	2419444			TRUE		FALSE	FALSE	FALSE	FALSE	FALSE	FALSE	FALSE	FALSE	FALSE	FALSE	FALSE
cg08652532	-0.0908811570487134			FALSE	FALSE	FALSE	FALSE	FALSE	FALSE	7	43152023	HECW1;HECW1				FALSE	FALSE	FALSE	FALSE	FALSE	FALSE	FALSE	FALSE	FALSE	FALSE	FALSE
cg08656770		-0.39614550974374		FALSE	FALSE	FALSE	FALSE	FALSE	FALSE	6	116886276			TRUE		TRUE	FALSE	TRUE	FALSE	FALSE	FALSE	FALSE	FALSE	FALSE	FALSE	TRUE	6	116886276	I	R	2	TRUE	6	116886278	rs183336791	G	T	0.00139776	0.0053	0	0	0	0
cg08663479		0.14297710565746		FALSE	FALSE	FALSE	FALSE	FALSE	FALSE	12	99289787	ANKS1B;ANKS1B;ANKS1B;ANKS1B;ANKS1B;ANKS1B;ANKS1B;ANKS1B;ANKS1B;ANKS1B;ANKS1B;ANKS1B				FALSE	FALSE	FALSE	FALSE	FALSE	FALSE	FALSE	FALSE	FALSE	FALSE	FALSE
cg08663613	-0.056862171760827			FALSE	FALSE	FALSE	FALSE	FALSE	FALSE	17	49946783	CA10;CA10;CA10				FALSE	FALSE	TRUE	FALSE	FALSE	FALSE	FALSE	FALSE	FALSE	FALSE	FALSE
cg08684010	-1.40634551169038			FALSE	FALSE	FALSE	FALSE	FALSE	FALSE	22	20836585	KLHL22;KLHL22				FALSE	FALSE	FALSE	FALSE	FALSE	FALSE	FALSE	FALSE	FALSE	FALSE	FALSE
cg08684580	0.117040574626556		0.0726120000851922	FALSE	FALSE	FALSE	FALSE	FALSE	FALSE	7	98029266	BAIAP2L1		TRUE		FALSE	FALSE	FALSE	FALSE	FALSE	FALSE	FALSE	FALSE	FALSE	FALSE	FALSE
cg08695855	0.394570454667784			FALSE	FALSE	FALSE	FALSE	FALSE	FALSE	7	94023743	COL1A2	Unclassified	TRUE		FALSE	FALSE	FALSE	FALSE	FALSE	FALSE	TRUE	FALSE	FALSE	FALSE	FALSE
cg08697985	0.260208453354477			FALSE	FALSE	FALSE	FALSE	FALSE	FALSE	9	23849607					FALSE	FALSE	FALSE	FALSE	FALSE	FALSE	FALSE	FALSE	FALSE	FALSE	FALSE
cg08704172	-0.652029282901812			FALSE	FALSE	FALSE	FALSE	FALSE	FALSE	15	59279786	RNF111	Promoter_Associated	TRUE		FALSE	FALSE	FALSE	FALSE	FALSE	FALSE	FALSE	FALSE	FALSE	FALSE	FALSE	15	59279786	II	F	0	TRUE	15	59279786	rs558119560	C	G	0.000199681	8e-04	0	0	0	0
cg08707875			0.00896986332686952	FALSE	FALSE	FALSE	FALSE	FALSE	FALSE	1	224575077	WDR26;WDR26	Unclassified_Cell_type_specific	TRUE		FALSE	FALSE	FALSE	FALSE	FALSE	FALSE	FALSE	FALSE	FALSE	FALSE	FALSE
cg08715654	-1.42904481486301	-0.014281988853395		FALSE	FALSE	FALSE	FALSE	FALSE	FALSE	13	58205660	PCDH17				FALSE	FALSE	FALSE	FALSE	FALSE	FALSE	FALSE	FALSE	FALSE	FALSE	FALSE
cg08716773		-0.110539071745826		FALSE	FALSE	FALSE	FALSE	FALSE	FALSE	3	137690308		Unclassified			FALSE	FALSE	TRUE	FALSE	FALSE	FALSE	FALSE	FALSE	FALSE	FALSE	FALSE
cg08722720			-1.11041024547508	FALSE	FALSE	FALSE	FALSE	FALSE	FALSE	15	34331557	AVEN;CHRM5		TRUE	TRUE	FALSE	FALSE	FALSE	FALSE	FALSE	FALSE	FALSE	FALSE	FALSE	FALSE	FALSE
cg08723622		0.150834873178057		FALSE	FALSE	FALSE	FALSE	FALSE	FALSE	11	33512869		Unclassified_Cell_type_specific			FALSE	FALSE	FALSE	FALSE	FALSE	FALSE	FALSE	FALSE	FALSE	FALSE	FALSE
cg08731961		2.1852976769662		FALSE	FALSE	FALSE	FALSE	FALSE	FALSE	3	50988282	DOCK3				FALSE	FALSE	FALSE	FALSE	FALSE	FALSE	FALSE	FALSE	FALSE	FALSE	FALSE
cg08736918	0.491080600169502			FALSE	FALSE	FALSE	FALSE	FALSE	FALSE	1	9241615		Unclassified	TRUE		FALSE	FALSE	FALSE	FALSE	FALSE	FALSE	FALSE	FALSE	FALSE	FALSE	FALSE
cg08750504			0.0820445072278148	FALSE	FALSE	FALSE	FALSE	FALSE	FALSE	2	172946193			TRUE		FALSE	FALSE	FALSE	FALSE	FALSE	FALSE	FALSE	FALSE	FALSE	FALSE	FALSE
cg08769966	1.47156807525593			FALSE	FALSE	FALSE	FALSE	FALSE	FALSE	15	92937735	ST8SIA2		TRUE		FALSE	FALSE	FALSE	FALSE	FALSE	FALSE	FALSE	FALSE	FALSE	FALSE	FALSE
cg08772127	2.49251353268365			FALSE	FALSE	FALSE	FALSE	FALSE	FALSE	19	35531302	SCN1B;HPN;HPN				FALSE	FALSE	FALSE	FALSE	FALSE	FALSE	FALSE	FALSE	FALSE	FALSE	FALSE
cg08772528	0.278317435876853			FALSE	FALSE	FALSE	FALSE	FALSE	FALSE	9	77571744	C9orf41-AS1				FALSE	FALSE	FALSE	FALSE	FALSE	FALSE	FALSE	FALSE	FALSE	FALSE	FALSE
cg08801479			0.183664010975913	FALSE	FALSE	FALSE	FALSE	FALSE	FALSE	6	32165200	NOTCH4		TRUE		FALSE	FALSE	FALSE	FALSE	FALSE	FALSE	FALSE	FALSE	FALSE	FALSE	FALSE
cg08816369	0.559161829960456			FALSE	FALSE	FALSE	FALSE	FALSE	FALSE	7	18551019	HDAC9;HDAC9;HDAC9;HDAC9;HDAC9;HDAC9;HDAC9;HDAC9;HDAC9				FALSE	FALSE	FALSE	FALSE	FALSE	FALSE	FALSE	FALSE	FALSE	FALSE	FALSE
cg08818798	-0.00786537903767535			FALSE	FALSE	FALSE	FALSE	FALSE	FALSE	8	145848921			TRUE		FALSE	FALSE	FALSE	FALSE	FALSE	FALSE	FALSE	FALSE	FALSE	FALSE	FALSE
cg08819647		-0.710397363388262	-0.427442815967236	FALSE	FALSE	FALSE	FALSE	FALSE	FALSE	8	22086441	PHYHIP;PHYHIP		TRUE		FALSE	FALSE	FALSE	FALSE	FALSE	FALSE	FALSE	FALSE	FALSE	FALSE	FALSE
cg08828299	-0.383923940367652			FALSE	FALSE	FALSE	FALSE	FALSE	FALSE	15	72565467		Promoter_Associated			FALSE	FALSE	TRUE	FALSE	FALSE	FALSE	FALSE	FALSE	FALSE	FALSE	FALSE	15	72565467	II	R	1	TRUE	15	72565468	rs562221627	G	C	0.000199681	0	0	0	0.001	0
cg08829149	0.512260538605418			FALSE	FALSE	FALSE	FALSE	FALSE	FALSE	21	31964845	KRTAP6-3		TRUE		FALSE	FALSE	TRUE	FALSE	FALSE	FALSE	FALSE	FALSE	FALSE	FALSE	FALSE
cg08832709		-0.487173365031646	-1.09526714405924	FALSE	FALSE	FALSE	FALSE	FALSE	FALSE	7	91569966	AKAP9;AKAP9	Promoter_Associated	TRUE		FALSE	FALSE	FALSE	FALSE	FALSE	FALSE	FALSE	FALSE	FALSE	FALSE	FALSE
cg08838517		0.213240538608626		FALSE	FALSE	FALSE	FALSE	FALSE	FALSE	1	231762368	DISC1;DISC1;DISC1;DISC1;DISC1;DISC1;DISC1;DISC1;DISC1;DISC1;DISC1;DISC1;DISC1;DISC1;DISC1;DISC1;DISC1;DISC1;DISC1;DISC1;DISC1;DISC1;DISC1;TSNAX-DISC1;TSNAX-DISC1;TSNAX-DISC1;TSNAX-DISC1;TSNAX-DISC1;TSNAX-DISC1;TSNAX-DISC1;TSNAX-DISC1				FALSE	FALSE	FALSE	FALSE	FALSE	FALSE	FALSE	FALSE	FALSE	FALSE	FALSE
cg08842642		-0.077264350081838		FALSE	FALSE	FALSE	FALSE	FALSE	FALSE	9	119181793					FALSE	FALSE	FALSE	FALSE	FALSE	FALSE	FALSE	TRUE	TRUE	FALSE	TRUE	9	119181793	II	R	1	TRUE	9	119181794	rs17303101	G	A	0.224441	0.27	0.2219	0.3082	0.1892	0.1171
cg08848462			-0.796753702948084	FALSE	FALSE	FALSE	FALSE	FALSE	FALSE	1	162270281	NOS1AP;NOS1AP		TRUE		FALSE	FALSE	FALSE	FALSE	FALSE	FALSE	FALSE	FALSE	FALSE	FALSE	FALSE
cg08872248		-0.337036234890763	-0.0338758541075163	FALSE	FALSE	FALSE	FALSE	FALSE	FALSE	16	2136968	TSC2;TSC2;TSC2		TRUE		FALSE	FALSE	FALSE	FALSE	FALSE	FALSE	FALSE	FALSE	FALSE	FALSE	FALSE
cg08883696	0.332930358727435		0.102464462789445	FALSE	FALSE	FALSE	FALSE	FALSE	FALSE	15	22014725	CXADRP2		TRUE		TRUE	FALSE	FALSE	FALSE	FALSE	FALSE	FALSE	FALSE	FALSE	FALSE	TRUE	15	22014725	II	R	1	TRUE	15	22014726	rs571539879	G	A	0.000399361	0	0.0014	0.001	0	0
cg08885800	0.907832221302272			FALSE	FALSE	FALSE	FALSE	FALSE	FALSE	1	201084119		Promoter_Associated_Cell_type_specific	TRUE		FALSE	FALSE	FALSE	FALSE	FALSE	FALSE	FALSE	FALSE	FALSE	FALSE	FALSE
cg08893963		-0.895978776964191		FALSE	FALSE	FALSE	FALSE	FALSE	FALSE	6	36491944	STK38;STK38				FALSE	FALSE	FALSE	FALSE	FALSE	FALSE	FALSE	FALSE	FALSE	FALSE	FALSE
cg08895781	0.164121052730635			FALSE	FALSE	FALSE	FALSE	FALSE	FALSE	12	9149977	KLRG1				FALSE	FALSE	FALSE	FALSE	FALSE	FALSE	FALSE	FALSE	FALSE	FALSE	FALSE
cg08898653			-0.045210171317839	FALSE	FALSE	FALSE	FALSE	FALSE	FALSE	1	20811220	CAMK2N1		TRUE		FALSE	FALSE	FALSE	FALSE	FALSE	FALSE	FALSE	FALSE	FALSE	FALSE	FALSE
cg08903587	0.258222143157828			FALSE	FALSE	FALSE	FALSE	FALSE	FALSE	7	73097967	DNAJC30;WBSCR22	Promoter_Associated	TRUE		FALSE	FALSE	FALSE	FALSE	FALSE	FALSE	FALSE	FALSE	FALSE	FALSE	FALSE
cg08904363	0.0807806705426068			FALSE	FALSE	FALSE	FALSE	FALSE	FALSE	7	102790119	NAPEPLD;NAPEPLD	Promoter_Associated	TRUE		FALSE	FALSE	FALSE	FALSE	FALSE	FALSE	FALSE	FALSE	FALSE	FALSE	FALSE
cg08906246			0.379252956719643	FALSE	FALSE	FALSE	FALSE	FALSE	FALSE	4	5167599	STK32B	Unclassified_Cell_type_specific	TRUE		FALSE	FALSE	FALSE	FALSE	FALSE	FALSE	FALSE	FALSE	FALSE	FALSE	FALSE
cg08907120		-0.433787320721993		FALSE	FALSE	FALSE	FALSE	FALSE	FALSE	7	45175748		Unclassified			FALSE	FALSE	FALSE	FALSE	FALSE	FALSE	FALSE	FALSE	FALSE	FALSE	FALSE
cg08909806	-0.0110969656138883	-0.0784167938462181		FALSE	FALSE	FALSE	FALSE	FALSE	FALSE	22	43548696	TSPO;TSPO	Promoter_Associated	TRUE		FALSE	FALSE	TRUE	FALSE	FALSE	FALSE	FALSE	FALSE	FALSE	FALSE	FALSE
cg08915171	0.305292503284214	0.185076134091642	0.062474466908431	FALSE	FALSE	FALSE	FALSE	FALSE	FALSE	2	105273376			TRUE		FALSE	FALSE	FALSE	FALSE	FALSE	FALSE	FALSE	FALSE	FALSE	FALSE	FALSE
cg08924374	-0.727651581415207			FALSE	FALSE	FALSE	FALSE	FALSE	FALSE	9	133557400	PRDM12		TRUE		FALSE	FALSE	FALSE	FALSE	FALSE	FALSE	FALSE	FALSE	FALSE	FALSE	FALSE
cg08932069		-1.53515330471703	-0.738166738521183	FALSE	FALSE	FALSE	FALSE	FALSE	FALSE	16	837006	RPUSD1		TRUE		FALSE	FALSE	FALSE	FALSE	FALSE	FALSE	FALSE	FALSE	FALSE	FALSE	FALSE
cg08933471		0.412530796023834		FALSE	FALSE	FALSE	FALSE	FALSE	FALSE	15	78774711	IREB2	Gene_Associated			FALSE	FALSE	FALSE	FALSE	FALSE	FALSE	FALSE	FALSE	FALSE	FALSE	FALSE
cg08939008	-0.551556797300126			FALSE	FALSE	FALSE	FALSE	FALSE	FALSE	1	27152775	ZDHHC18	Promoter_Associated	TRUE		FALSE	FALSE	FALSE	FALSE	FALSE	FALSE	TRUE	FALSE	FALSE	FALSE	FALSE
cg08950945	-0.0166618058681971			FALSE	FALSE	FALSE	FALSE	FALSE	FALSE	9	113531998	MUSK;MUSK;MUSK				FALSE	FALSE	FALSE	FALSE	FALSE	FALSE	FALSE	FALSE	FALSE	FALSE	FALSE
cg08961547			0.0010556600964702	FALSE	FALSE	FALSE	FALSE	FALSE	FALSE	10	95327654	GPR120		TRUE		FALSE	FALSE	TRUE	FALSE	FALSE	FALSE	FALSE	FALSE	FALSE	FALSE	FALSE
cg08963213		-0.0395690989227216		FALSE	FALSE	FALSE	FALSE	FALSE	FALSE	2	69099476	BMP10				FALSE	FALSE	FALSE	FALSE	FALSE	FALSE	FALSE	TRUE	TRUE	FALSE	TRUE
cg08965100		-0.105943120435718		FALSE	FALSE	FALSE	FALSE	FALSE	FALSE	16	1198588			TRUE		FALSE	FALSE	FALSE	FALSE	FALSE	FALSE	FALSE	FALSE	FALSE	FALSE	FALSE
cg08968635			-0.353094430409172	FALSE	FALSE	FALSE	FALSE	FALSE	FALSE	6	28129556	ZNF389;ZNF389	Promoter_Associated	TRUE		FALSE	FALSE	FALSE	FALSE	FALSE	FALSE	FALSE	FALSE	FALSE	FALSE	FALSE
cg08969794		-0.117832524607243		FALSE	FALSE	FALSE	FALSE	FALSE	FALSE	3	53290430	TKT;TKT;TKT;TKT				FALSE	FALSE	TRUE	FALSE	FALSE	FALSE	TRUE	FALSE	FALSE	FALSE	FALSE
cg08971217		-0.00436386156088345		FALSE	FALSE	FALSE	FALSE	FALSE	FALSE	16	87086785			TRUE		FALSE	FALSE	FALSE	FALSE	FALSE	FALSE	FALSE	FALSE	FALSE	FALSE	FALSE
cg08983186		2.05813346215685	3.37807443574288	FALSE	FALSE	FALSE	FALSE	FALSE	FALSE	6	31746874	VARS		TRUE		FALSE	FALSE	FALSE	FALSE	FALSE	FALSE	FALSE	FALSE	FALSE	FALSE	FALSE
cg08993878			-0.778916908040809	FALSE	FALSE	FALSE	TRUE	FALSE	FALSE	12	98151379			TRUE		FALSE	FALSE	FALSE	FALSE	FALSE	FALSE	FALSE	FALSE	FALSE	FALSE	FALSE
cg08994981	0.319343441173371			FALSE	FALSE	FALSE	FALSE	FALSE	FALSE	2	154304778					FALSE	FALSE	FALSE	FALSE	FALSE	FALSE	FALSE	FALSE	FALSE	FALSE	FALSE
cg08995958		-0.0485972133650208		FALSE	FALSE	FALSE	FALSE	FALSE	FALSE	14	21341649					TRUE	FALSE	FALSE	FALSE	FALSE	FALSE	FALSE	FALSE	FALSE	FALSE	TRUE
cg09002832	0.213527448405671			FALSE	FALSE	FALSE	FALSE	FALSE	FALSE	9	4300181	GLIS3				FALSE	FALSE	FALSE	FALSE	FALSE	FALSE	TRUE	FALSE	FALSE	FALSE	FALSE
cg09004691		0.0572089016594346		FALSE	FALSE	FALSE	FALSE	FALSE	FALSE	11	46741405	F2		TRUE		FALSE	FALSE	FALSE	FALSE	FALSE	FALSE	FALSE	FALSE	FALSE	FALSE	FALSE
cg09010107			-0.412490971557259	FALSE	FALSE	FALSE	FALSE	FALSE	FALSE	1	170638807	PRRX1;PRRX1		TRUE		FALSE	FALSE	FALSE	FALSE	FALSE	FALSE	FALSE	FALSE	FALSE	FALSE	FALSE
cg09023900	0.487416698786361			FALSE	FALSE	FALSE	FALSE	FALSE	FALSE	4	75930348	PARM1	Unclassified_Cell_type_specific			FALSE	FALSE	FALSE	FALSE	FALSE	FALSE	FALSE	FALSE	FALSE	FALSE	FALSE
cg09034896			-0.0239432806486647	FALSE	FALSE	FALSE	FALSE	FALSE	FALSE	13	114321466	GRK1		TRUE	TRUE	FALSE	FALSE	FALSE	FALSE	FALSE	FALSE	FALSE	FALSE	FALSE	FALSE	FALSE	13	114321466	II	R	1	TRUE	13	114321467	rs144501042	G	A	0.00678914	0.003	0.0101	0.0229	0	0
cg09044631		0.261757041129889		FALSE	FALSE	FALSE	FALSE	FALSE	FALSE	1	20652656	VWA5B1				FALSE	FALSE	FALSE	FALSE	FALSE	FALSE	FALSE	FALSE	FALSE	FALSE	FALSE	1	20652656	II	F	0	TRUE	1	20652656	rs143798232	C	T	0.000199681	8e-04	0	0	0	0
cg09051913		-0.475747989312875		FALSE	FALSE	FALSE	FALSE	FALSE	FALSE	6	160584705					FALSE	FALSE	FALSE	FALSE	FALSE	FALSE	FALSE	FALSE	FALSE	FALSE	FALSE
cg09071007		0.365555869818004		FALSE	FALSE	FALSE	FALSE	FALSE	FALSE	9	26954308	IFT74;IFT74				FALSE	FALSE	TRUE	FALSE	FALSE	FALSE	FALSE	FALSE	FALSE	FALSE	FALSE	9	26954308	II	R	1	TRUE	9	26954309	rs559699735	G	A	0.000599042	0	0	0	0.0031	0
cg09071112		-5.89582047301665	-0.836278405469748	FALSE	FALSE	FALSE	FALSE	FALSE	FALSE	2	112813174	TMEM87B		TRUE		FALSE	FALSE	FALSE	FALSE	FALSE	FALSE	FALSE	FALSE	FALSE	FALSE	FALSE
cg09084244			-0.089586723882901	FALSE	FALSE	FALSE	FALSE	FALSE	FALSE	12	123757860	CDK2AP1		TRUE		FALSE	FALSE	TRUE	FALSE	FALSE	FALSE	FALSE	TRUE	TRUE	FALSE	TRUE	12	123757860	II	R	1	TRUE	12	123757861	rs1109559	G	A	0.490216	0.0575	0.5879	0.666	0.6247	0.6845
cg09086980		0.543363586384563		FALSE	FALSE	FALSE	FALSE	FALSE	FALSE	3	142812118					FALSE	FALSE	TRUE	FALSE	FALSE	FALSE	FALSE	TRUE	FALSE	FALSE	FALSE
cg09094263		0.0174347346485604		FALSE	FALSE	FALSE	FALSE	FALSE	FALSE	10	50909198	C10orf53				FALSE	FALSE	FALSE	FALSE	FALSE	FALSE	FALSE	FALSE	FALSE	FALSE	FALSE
cg09094866	-0.406146222807214	-0.924028442289147		FALSE	FALSE	FALSE	FALSE	FALSE	FALSE	19	3700884	PIP5K1C;PIP5K1C;PIP5K1C	Promoter_Associated			FALSE	FALSE	TRUE	FALSE	FALSE	FALSE	FALSE	FALSE	FALSE	FALSE	FALSE
cg09096860	-1.20806929476369			FALSE	FALSE	FALSE	FALSE	FALSE	FALSE	8	99057917	RPL30	Unclassified	TRUE		FALSE	FALSE	FALSE	FALSE	FALSE	FALSE	FALSE	FALSE	FALSE	FALSE	FALSE
cg09099868	0.000160876150964461	2.01317614121003	2.28678161440761	FALSE	FALSE	FALSE	FALSE	FALSE	FALSE	10	22622793		Promoter_Associated_Cell_type_specific	TRUE		FALSE	FALSE	FALSE	FALSE	FALSE	FALSE	FALSE	FALSE	FALSE	FALSE	FALSE
cg09100240	-0.399637445817765			FALSE	FALSE	FALSE	FALSE	FALSE	FALSE	2	163190425					FALSE	FALSE	FALSE	FALSE	FALSE	FALSE	FALSE	FALSE	FALSE	FALSE	FALSE	2	163190425	II	R	1	TRUE	2	163190426	rs528062714	G	A	0.000399361	0	0.0014	0.001	0	0
cg09101004		0.0863128110456964		FALSE	FALSE	FALSE	FALSE	FALSE	FALSE	18	59028139					FALSE	FALSE	FALSE	FALSE	FALSE	FALSE	FALSE	FALSE	FALSE	FALSE	FALSE	18	59028139	II	R	1	TRUE	18	59028140	rs575112984	G	A	0.000199681	0	0	0	0.001	0
cg09101205		-0.175816814612488		FALSE	FALSE	FALSE	FALSE	FALSE	FALSE	10	2662314					FALSE	FALSE	TRUE	FALSE	FALSE	FALSE	FALSE	FALSE	FALSE	FALSE	FALSE
cg09118550			-3.07412277185729	FALSE	FALSE	FALSE	FALSE	FALSE	FALSE	10	15139357	RPP38;RPP38;RPP38;RPP38;RPP38;C10orf111;RPP38	Promoter_Associated	TRUE		FALSE	FALSE	FALSE	FALSE	FALSE	FALSE	FALSE	FALSE	FALSE	FALSE	FALSE
cg09118625		0.523541271530327		FALSE	TRUE	FALSE	FALSE	FALSE	TRUE	1	68512971	DIRAS3		TRUE	TRUE	FALSE	FALSE	FALSE	FALSE	FALSE	FALSE	FALSE	FALSE	FALSE	FALSE	FALSE
cg09124496			-1.0194903161081	FALSE	FALSE	FALSE	FALSE	FALSE	FALSE	7	41735851	LOC285954;LOC285954;INHBA	Unclassified	TRUE		FALSE	FALSE	FALSE	FALSE	FALSE	FALSE	FALSE	FALSE	FALSE	FALSE	FALSE
cg09128102	0.0859308207731483			FALSE	FALSE	FALSE	FALSE	FALSE	FALSE	2	86509338	REEP1;REEP1;REEP1;REEP1				FALSE	FALSE	FALSE	FALSE	FALSE	FALSE	FALSE	FALSE	FALSE	FALSE	FALSE
cg09128481	-0.239321978134849			FALSE	FALSE	FALSE	FALSE	FALSE	FALSE	18	29966526	GAREM;GAREM				FALSE	FALSE	FALSE	FALSE	FALSE	FALSE	FALSE	TRUE	TRUE	FALSE	TRUE	18	29966526	II	F	0	TRUE	18	29966526	rs570213656	C	T	0.000199681	8e-04	0	0	0	0
cg09135206		-2.34988436063617	-1.25572821111656	FALSE	FALSE	FALSE	FALSE	FALSE	FALSE	1	21503313	EIF4G3;EIF4G3		TRUE		FALSE	FALSE	FALSE	FALSE	FALSE	FALSE	FALSE	FALSE	FALSE	FALSE	FALSE
cg09136950		0.286716149070152		FALSE	FALSE	FALSE	FALSE	FALSE	FALSE	14	80276613	NRXN3;NRXN3;NRXN3;NRXN3;NRXN3;NRXN3				FALSE	FALSE	FALSE	FALSE	FALSE	FALSE	FALSE	TRUE	FALSE	FALSE	FALSE
cg09145546			-0.147023428783991	FALSE	FALSE	FALSE	FALSE	FALSE	FALSE	16	56696748		Unclassified_Cell_type_specific	TRUE		FALSE	FALSE	FALSE	FALSE	FALSE	FALSE	FALSE	FALSE	FALSE	FALSE	FALSE
cg09146060	0.224920530187055	0.0478647838581401		FALSE	FALSE	FALSE	FALSE	FALSE	FALSE	7	7456061	COL28A1				FALSE	FALSE	FALSE	FALSE	FALSE	FALSE	FALSE	FALSE	FALSE	FALSE	FALSE
cg09148657	-0.2861778871633			FALSE	FALSE	FALSE	FALSE	FALSE	FALSE	3	193272998	ATP13A4-AS1;ATP13A4-AS1;ATP13A4				FALSE	FALSE	FALSE	FALSE	FALSE	FALSE	FALSE	FALSE	FALSE	FALSE	FALSE
cg09163246	0.948593473143245			FALSE	FALSE	FALSE	FALSE	FALSE	FALSE	22	18346932	MICAL3;MICAL3;MICAL3				FALSE	FALSE	FALSE	FALSE	FALSE	FALSE	FALSE	FALSE	FALSE	FALSE	FALSE
cg09166085			-0.0796710116063793	FALSE	FALSE	FALSE	FALSE	FALSE	FALSE	5	102898648	NUDT12	Promoter_Associated	TRUE		FALSE	FALSE	FALSE	FALSE	FALSE	FALSE	FALSE	FALSE	FALSE	FALSE	FALSE
cg09166410		0.512005918729445	0.0148214372220825	FALSE	FALSE	FALSE	FALSE	FALSE	FALSE	13	111989685	C13orf16		TRUE		TRUE	FALSE	TRUE	FALSE	FALSE	FALSE	FALSE	FALSE	FALSE	FALSE	TRUE
cg09169356		0.0705637988403386	0.447651430353663	FALSE	FALSE	FALSE	FALSE	FALSE	FALSE	10	2323382			TRUE		FALSE	FALSE	TRUE	FALSE	FALSE	FALSE	FALSE	TRUE	FALSE	FALSE	FALSE	10	2323382	II	F	0	TRUE	10	2323382	rs559333063	C	T	0.000599042	8e-04	0.0014	0	0.001	0
cg09179079			0.243256649973288	FALSE	FALSE	FALSE	FALSE	FALSE	FALSE	6	146348690	GRM1;GRM1		TRUE		FALSE	FALSE	FALSE	FALSE	FALSE	FALSE	FALSE	FALSE	FALSE	FALSE	FALSE
cg09180239	-0.286134715254118			FALSE	FALSE	FALSE	FALSE	FALSE	FALSE	16	85666676	KIAA0182;KIAA0182		TRUE		FALSE	FALSE	FALSE	FALSE	FALSE	FALSE	FALSE	FALSE	FALSE	FALSE	FALSE
cg09184477		-0.0487345525457111	-0.304101137832852	FALSE	FALSE	FALSE	FALSE	FALSE	FALSE	7	156833196			TRUE		FALSE	FALSE	FALSE	FALSE	FALSE	FALSE	FALSE	FALSE	FALSE	FALSE	FALSE
cg09190051			0.538357323958599	FALSE	FALSE	FALSE	FALSE	FALSE	FALSE	15	57026056	ZNF280D;ZNF280D;ZNF280D	Unclassified	TRUE		FALSE	FALSE	FALSE	FALSE	FALSE	FALSE	FALSE	FALSE	FALSE	FALSE	FALSE
cg09190280			1.39882648824016	FALSE	FALSE	FALSE	FALSE	FALSE	FALSE	4	2043414	C4orf48;C4orf48		TRUE		FALSE	FALSE	FALSE	FALSE	FALSE	FALSE	FALSE	FALSE	FALSE	FALSE	FALSE
cg09192412			0.249960718482901	FALSE	FALSE	FALSE	FALSE	FALSE	FALSE	4	110621006	CASP6;CASP6		TRUE		FALSE	FALSE	FALSE	FALSE	FALSE	FALSE	FALSE	TRUE	TRUE	FALSE	TRUE	4	110621006	II	R	1	TRUE	4	110621007	rs5030543	G	A	0.0315495	0	0	0.004	0.0624	0.0923
cg09199338		-0.111460625346524		FALSE	FALSE	FALSE	FALSE	FALSE	FALSE	4	178674883	LINC01098				FALSE	FALSE	TRUE	FALSE	FALSE	FALSE	FALSE	FALSE	FALSE	FALSE	FALSE
cg09203789	0.730579353260044			FALSE	FALSE	FALSE	FALSE	FALSE	FALSE	12	26215791	RASSF8;RASSF8;RASSF8;RASSF8				FALSE	FALSE	FALSE	FALSE	FALSE	FALSE	FALSE	FALSE	FALSE	FALSE	FALSE
cg09211372			0.0737316844432538	FALSE	FALSE	FALSE	FALSE	FALSE	FALSE	6	168490623			TRUE		FALSE	FALSE	FALSE	FALSE	FALSE	FALSE	FALSE	FALSE	FALSE	FALSE	FALSE	6	168490623	II	R	1	TRUE	6	168490624	rs542789354	G	A	0.000399361	0	0	0	0.002	0
cg09215510		-0.389212123960032		FALSE	FALSE	FALSE	FALSE	FALSE	FALSE	7	150724046	ABCB8;ABCB8;ABCB8;ABCB8				FALSE	FALSE	FALSE	FALSE	FALSE	FALSE	FALSE	FALSE	FALSE	FALSE	FALSE	7	150724046	II	R	1	TRUE	7	150724047	rs552178886	G	A	0.000199681	8e-04	0	0	0	0
cg09226051			0.0594627181429275	FALSE	FALSE	FALSE	FALSE	FALSE	FALSE	1	247611502	NLRP3;NLRP3;NLRP3;NLRP3;NLRP3		TRUE		TRUE	FALSE	FALSE	FALSE	FALSE	FALSE	FALSE	FALSE	FALSE	FALSE	TRUE	1	247611502	I	R	2	TRUE	1	247611504	rs577948543	G	T	0.000199681	0	0	0.001	0	0
cg09228302		0.046672460298821		FALSE	FALSE	FALSE	FALSE	FALSE	FALSE	21	40329404					FALSE	FALSE	FALSE	FALSE	FALSE	FALSE	FALSE	FALSE	FALSE	FALSE	FALSE
cg09235719	-2.4468395018295			FALSE	FALSE	FALSE	FALSE	FALSE	FALSE	1	208374810	PLXNA2				FALSE	FALSE	FALSE	FALSE	FALSE	FALSE	FALSE	FALSE	FALSE	FALSE	FALSE
cg09255748		0.181546867550709		FALSE	FALSE	FALSE	FALSE	FALSE	FALSE	19	40004995	SELV		TRUE		FALSE	FALSE	TRUE	FALSE	FALSE	FALSE	FALSE	FALSE	FALSE	FALSE	FALSE
cg09256941			-0.105138205473816	FALSE	FALSE	FALSE	FALSE	FALSE	FALSE	16	20086891			TRUE		FALSE	FALSE	FALSE	FALSE	FALSE	FALSE	FALSE	FALSE	FALSE	FALSE	FALSE
cg09258283		-0.159266155571165		FALSE	FALSE	FALSE	FALSE	FALSE	FALSE	3	75632469					TRUE	FALSE	FALSE	FALSE	FALSE	FALSE	FALSE	FALSE	FALSE	FALSE	TRUE
cg09274385	0.124499064239137			FALSE	FALSE	FALSE	FALSE	FALSE	FALSE	12	115346510					FALSE	FALSE	FALSE	FALSE	FALSE	FALSE	FALSE	FALSE	FALSE	FALSE	FALSE
cg09275869			0.625835542456229	FALSE	FALSE	FALSE	FALSE	FALSE	FALSE	18	44337099	ST8SIA5		TRUE		FALSE	FALSE	FALSE	FALSE	FALSE	FALSE	FALSE	FALSE	FALSE	FALSE	FALSE
cg09280243			0.010802864180214	FALSE	FALSE	FALSE	FALSE	FALSE	FALSE	10	127588059	FANK1		TRUE		TRUE	FALSE	TRUE	FALSE	FALSE	FALSE	TRUE	FALSE	FALSE	FALSE	TRUE
cg09287303	-1.88659368735469			FALSE	FALSE	FALSE	FALSE	FALSE	FALSE	8	30580630	GSR;GSR;GSR;GSR	Unclassified_Cell_type_specific			FALSE	FALSE	FALSE	FALSE	FALSE	FALSE	FALSE	FALSE	FALSE	FALSE	FALSE
cg09289202			0.00102874212718784	FALSE	FALSE	FALSE	FALSE	FALSE	FALSE	2	242443982	STK25		TRUE		FALSE	FALSE	FALSE	FALSE	FALSE	FALSE	FALSE	TRUE	TRUE	FALSE	TRUE	2	242443982	II	R	1	TRUE	2	242443983	rs6757649	G	A	0.611821	0.587	0.6138	0.4423	0.501	0.9196
cg09290497			-1.10446446201776	FALSE	FALSE	FALSE	FALSE	FALSE	FALSE	11	93394826	KIAA1731;KIAA1731	Promoter_Associated	TRUE		FALSE	FALSE	FALSE	FALSE	FALSE	FALSE	FALSE	FALSE	FALSE	FALSE	FALSE
cg09301222			-0.784941528099854	FALSE	FALSE	FALSE	FALSE	FALSE	FALSE	2	149267116	MBD5	Unclassified	TRUE		FALSE	FALSE	FALSE	FALSE	FALSE	FALSE	FALSE	FALSE	FALSE	FALSE	FALSE
cg09308942		2.32302465296178	0.0859405866210056	FALSE	FALSE	FALSE	FALSE	FALSE	FALSE	12	91573372	DCN;DCN;DCN;DCN;DCN;DCN		TRUE		FALSE	FALSE	TRUE	FALSE	FALSE	FALSE	FALSE	FALSE	FALSE	FALSE	FALSE
cg09313831			-0.0422493056962829	FALSE	FALSE	FALSE	FALSE	FALSE	FALSE	7	100612891	MUC12		TRUE		FALSE	FALSE	FALSE	FALSE	FALSE	FALSE	FALSE	FALSE	FALSE	FALSE	FALSE
cg09314321		0.276123089483446		FALSE	FALSE	FALSE	FALSE	FALSE	FALSE	22	26482657					FALSE	FALSE	FALSE	FALSE	FALSE	FALSE	FALSE	FALSE	FALSE	FALSE	FALSE
cg09317899			0.223531508313337	FALSE	FALSE	FALSE	FALSE	FALSE	FALSE	2	236404028	AGAP1;AGAP1	Unclassified_Cell_type_specific	TRUE		FALSE	FALSE	FALSE	FALSE	FALSE	FALSE	FALSE	FALSE	FALSE	FALSE	FALSE
cg09318169		-0.025029002924357		FALSE	FALSE	FALSE	FALSE	FALSE	FALSE	2	132440047		Promoter_Associated	TRUE		FALSE	FALSE	FALSE	FALSE	FALSE	FALSE	FALSE	FALSE	FALSE	FALSE	FALSE
cg09322973			-0.0600304521358831	FALSE	FALSE	FALSE	FALSE	FALSE	FALSE	12	8333010	FAM66C	Promoter_Associated	TRUE		TRUE	FALSE	FALSE	FALSE	FALSE	FALSE	TRUE	FALSE	FALSE	FALSE	TRUE
cg09329144			-0.504250736873244	FALSE	FALSE	FALSE	FALSE	FALSE	FALSE	17	41466268	LOC100130581;LOC100130581	NonGene_Associated	TRUE		FALSE	FALSE	TRUE	FALSE	FALSE	FALSE	FALSE	FALSE	FALSE	FALSE	FALSE
cg09334285		-0.0425158687872058		FALSE	FALSE	FALSE	FALSE	FALSE	FALSE	2	29547010	ALK				FALSE	FALSE	FALSE	FALSE	FALSE	FALSE	FALSE	TRUE	TRUE	FALSE	TRUE	2	29547010	II	R	1	TRUE	2	29547011	rs79877195	G	A	0.023762	0.0045	0.0303	0.0795	0.0112	0.001
cg09337852	0.0211932737901749			FALSE	FALSE	FALSE	FALSE	FALSE	FALSE	7	134464288	CALD1;CALD1;CALD1;CALD1;CALD1;CALD1		TRUE		FALSE	FALSE	FALSE	FALSE	FALSE	FALSE	FALSE	FALSE	FALSE	FALSE	FALSE
cg09350411	-0.649804243574979			FALSE	FALSE	FALSE	FALSE	FALSE	FALSE	7	157667935	PTPRN2;PTPRN2;PTPRN2	Unclassified_Cell_type_specific	TRUE		FALSE	FALSE	FALSE	FALSE	FALSE	FALSE	TRUE	FALSE	FALSE	FALSE	FALSE
cg09350414	1.70855840327627			FALSE	FALSE	FALSE	FALSE	FALSE	FALSE	4	120222193	C4orf3;C4orf3	Promoter_Associated	TRUE		FALSE	FALSE	FALSE	FALSE	FALSE	FALSE	FALSE	FALSE	FALSE	FALSE	FALSE
cg09356231		-0.00965688537594885		FALSE	FALSE	FALSE	FALSE	FALSE	FALSE	10	80206902					FALSE	FALSE	TRUE	FALSE	FALSE	FALSE	FALSE	TRUE	TRUE	FALSE	TRUE	10	80206902	II	R	1	TRUE	10	80206903	rs10824609	G	A	0.134185	0.0719	0.219	0.1551	0.1247	0.1458
cg09368188			0.624055147178121	FALSE	FALSE	FALSE	FALSE	FALSE	FALSE	1	245330018	KIF26B		TRUE		FALSE	FALSE	FALSE	FALSE	FALSE	FALSE	FALSE	FALSE	FALSE	FALSE	FALSE
cg09369190			0.513638555821893	FALSE	FALSE	FALSE	FALSE	FALSE	FALSE	11	57957820	OR9Q2		TRUE		FALSE	FALSE	FALSE	FALSE	FALSE	FALSE	FALSE	FALSE	FALSE	FALSE	FALSE
cg09373954	0.00459716169990702			FALSE	FALSE	FALSE	FALSE	FALSE	FALSE	12	70218530	MYRFL				FALSE	FALSE	FALSE	FALSE	FALSE	FALSE	FALSE	FALSE	FALSE	FALSE	FALSE
cg09379755		2.17547776699535	2.16569027055686	FALSE	FALSE	FALSE	FALSE	FALSE	FALSE	3	62861925	CADPS;CADPS;CADPS		TRUE		FALSE	FALSE	FALSE	FALSE	FALSE	FALSE	FALSE	FALSE	FALSE	FALSE	FALSE
cg09387486	0.0452413794088537			FALSE	FALSE	FALSE	FALSE	FALSE	FALSE	7	156309358			TRUE		FALSE	FALSE	FALSE	FALSE	FALSE	FALSE	FALSE	FALSE	FALSE	FALSE	FALSE
cg09388590		1.75778002087396		FALSE	FALSE	FALSE	FALSE	FALSE	FALSE	17	76869954	TIMP2				FALSE	FALSE	FALSE	FALSE	FALSE	FALSE	FALSE	FALSE	FALSE	FALSE	FALSE
cg09401099	1.23199441509252	2.09690786861227	1.43474029699449	FALSE	FALSE	FALSE	FALSE	FALSE	FALSE	3	156534380			TRUE		FALSE	FALSE	FALSE	FALSE	FALSE	FALSE	FALSE	FALSE	FALSE	FALSE	FALSE
cg09409865		0.0679730643451894		FALSE	FALSE	FALSE	FALSE	FALSE	FALSE	20	33169887	PIGU				FALSE	FALSE	FALSE	FALSE	FALSE	FALSE	FALSE	FALSE	FALSE	FALSE	FALSE
cg09413615			1.44116221025731	FALSE	FALSE	FALSE	FALSE	FALSE	FALSE	15	78913637	CHRNA3;CHRNA3		TRUE		FALSE	FALSE	FALSE	FALSE	FALSE	FALSE	FALSE	FALSE	FALSE	FALSE	FALSE
cg09414426	0.218751096248444			FALSE	FALSE	FALSE	FALSE	FALSE	FALSE	6	112558319	LAMA4;LAMA4;LAMA4		TRUE		FALSE	FALSE	FALSE	FALSE	FALSE	FALSE	FALSE	FALSE	FALSE	FALSE	FALSE
cg09414774		-0.820132372569868		FALSE	FALSE	FALSE	FALSE	FALSE	FALSE	4	7342555	SORCS2				FALSE	FALSE	TRUE	FALSE	FALSE	FALSE	FALSE	FALSE	FALSE	FALSE	FALSE	4	7342555	II	F	0	TRUE	4	7342555	rs144737708	C	T	0.00379393	0	0	0.003	0	0.0159
cg09415485		0.687458731536314	0.087636348963794	FALSE	FALSE	FALSE	FALSE	FALSE	FALSE	16	82663111	CDH13		TRUE		FALSE	FALSE	FALSE	FALSE	FALSE	FALSE	FALSE	FALSE	FALSE	FALSE	FALSE	16	82663111	II	F	0	TRUE	16	82663111	rs533879760	C	T	0.000399361	0	0	0	0	0.002
cg09425898	-0.486508040094117			FALSE	FALSE	FALSE	FALSE	FALSE	FALSE	20	4721250	PRNT;PRNT;PRNT		TRUE	TRUE	FALSE	FALSE	FALSE	FALSE	FALSE	FALSE	FALSE	FALSE	FALSE	FALSE	FALSE
cg09430518			0.0364375776927304	FALSE	FALSE	FALSE	FALSE	FALSE	FALSE	8	118662568			TRUE		FALSE	FALSE	FALSE	FALSE	FALSE	FALSE	FALSE	FALSE	FALSE	FALSE	FALSE
cg09431525		1.51378857756004	2.57468886331536	FALSE	FALSE	FALSE	FALSE	FALSE	FALSE	19	39993313	DLL3;DLL3	Unclassified	TRUE		FALSE	FALSE	FALSE	FALSE	FALSE	FALSE	FALSE	FALSE	FALSE	FALSE	FALSE
cg09462769		-0.226248137973442		FALSE	FALSE	FALSE	FALSE	FALSE	FALSE	5	171107924					FALSE	FALSE	FALSE	FALSE	FALSE	FALSE	FALSE	FALSE	FALSE	FALSE	FALSE
cg09474229		0.738618841179208	0.515285483050104	FALSE	FALSE	FALSE	FALSE	FALSE	FALSE	19	39360330	RINL	Promoter_Associated	TRUE		FALSE	FALSE	FALSE	FALSE	FALSE	FALSE	FALSE	FALSE	FALSE	FALSE	FALSE
cg09478021	0.9511121636868			FALSE	FALSE	FALSE	FALSE	FALSE	FALSE	19	54431145	CACNG7				FALSE	FALSE	FALSE	FALSE	FALSE	FALSE	FALSE	FALSE	FALSE	FALSE	FALSE
cg09482611		0.102318876518693		FALSE	FALSE	FALSE	FALSE	FALSE	FALSE	11	65779263	CST6	Unclassified_Cell_type_specific	TRUE		FALSE	FALSE	FALSE	FALSE	FALSE	FALSE	FALSE	FALSE	FALSE	FALSE	FALSE
cg09506001	-0.145211089080134			FALSE	FALSE	FALSE	FALSE	FALSE	FALSE	1	36559506	ADPRHL2		TRUE		FALSE	FALSE	FALSE	FALSE	FALSE	FALSE	FALSE	FALSE	FALSE	FALSE	FALSE	1	36559506	II	R	1	TRUE	1	36559507	rs376234523	G	A	0.000399361	0	0	0	0.001	0.001
cg09508434	2.25071004349747			FALSE	FALSE	FALSE	FALSE	FALSE	FALSE	5	110919885			TRUE		FALSE	FALSE	FALSE	FALSE	FALSE	FALSE	FALSE	TRUE	TRUE	FALSE	TRUE	5	110919885	II	R	1	TRUE	5	110919886	rs75249817	G	A	0.00678914	0.0242	0.0029	0	0	0
cg09513031	1.8288616918811			FALSE	FALSE	FALSE	FALSE	FALSE	FALSE	7	19146282					FALSE	FALSE	FALSE	FALSE	FALSE	FALSE	FALSE	FALSE	FALSE	FALSE	FALSE
cg09524078			-0.481494182874641	FALSE	FALSE	FALSE	FALSE	FALSE	TRUE	3	52805336	NEK4	Promoter_Associated	TRUE		FALSE	FALSE	TRUE	FALSE	FALSE	FALSE	FALSE	FALSE	FALSE	FALSE	FALSE
cg09550494		-0.00108395781331098		FALSE	FALSE	FALSE	FALSE	FALSE	FALSE	21	43374569	C2CD2	Unclassified			FALSE	FALSE	FALSE	FALSE	FALSE	FALSE	TRUE	FALSE	FALSE	FALSE	FALSE
cg09552181	-2.19525928860304			FALSE	FALSE	FALSE	FALSE	FALSE	FALSE	2	38710288	LOC101929596;LOC101929596				FALSE	FALSE	FALSE	FALSE	FALSE	FALSE	FALSE	FALSE	FALSE	FALSE	FALSE
cg09559117		0.457436514627005		FALSE	FALSE	FALSE	FALSE	FALSE	FALSE	5	140173855	PCDHA2;PCDHA2;PCDHA2;PCDHA1;PCDHA1				FALSE	FALSE	TRUE	FALSE	FALSE	FALSE	FALSE	FALSE	FALSE	FALSE	FALSE
cg09570655			-0.0309008159557721	FALSE	FALSE	FALSE	FALSE	FALSE	FALSE	8	2147004			TRUE		FALSE	FALSE	FALSE	FALSE	FALSE	FALSE	FALSE	FALSE	FALSE	FALSE	FALSE	8	2147004	II	F	0	TRUE	8	2147004	rs143830377	C	T	0.000599042	0	0.0014	0.002	0	0
cg09572352	-0.23265035745901			FALSE	FALSE	FALSE	FALSE	FALSE	FALSE	15	50527091	SLC27A2;SLC27A2				FALSE	FALSE	FALSE	FALSE	FALSE	FALSE	FALSE	FALSE	FALSE	FALSE	FALSE
cg09577511		-0.119063701592987	-0.27192245431297	FALSE	FALSE	FALSE	FALSE	FALSE	FALSE	12	50349173	AQP2		TRUE		FALSE	FALSE	FALSE	FALSE	FALSE	FALSE	FALSE	FALSE	FALSE	FALSE	FALSE
cg09582000	1.00100996720649			FALSE	FALSE	FALSE	FALSE	FALSE	FALSE	8	1799142	ARHGEF10		TRUE		FALSE	FALSE	TRUE	FALSE	FALSE	FALSE	FALSE	FALSE	FALSE	FALSE	FALSE
cg09589189	2.0057351224505			FALSE	FALSE	FALSE	FALSE	FALSE	FALSE	10	7869138	TAF3				FALSE	FALSE	TRUE	FALSE	FALSE	FALSE	FALSE	FALSE	FALSE	FALSE	FALSE
cg09592324		0.024908859474267		FALSE	FALSE	FALSE	FALSE	FALSE	FALSE	16	46591515	ANKRD26P1				FALSE	FALSE	TRUE	FALSE	FALSE	FALSE	FALSE	FALSE	FALSE	FALSE	FALSE
cg09593860	-0.0273909034190346			FALSE	FALSE	FALSE	FALSE	FALSE	FALSE	11	113929287	ZBTB16		TRUE		FALSE	FALSE	FALSE	FALSE	FALSE	FALSE	TRUE	FALSE	FALSE	FALSE	FALSE
cg09596405		-0.261599321119393		FALSE	FALSE	FALSE	FALSE	FALSE	FALSE	1	34643124	C1orf94;C1orf94;C1orf94				FALSE	FALSE	FALSE	FALSE	FALSE	FALSE	TRUE	FALSE	FALSE	FALSE	FALSE
cg09614389		0.16063485555664	0.573642066003018	FALSE	FALSE	FALSE	FALSE	FALSE	FALSE	20	25450839	NINL	Unclassified	TRUE		FALSE	FALSE	FALSE	FALSE	FALSE	FALSE	FALSE	FALSE	FALSE	FALSE	FALSE
cg09615505		-0.456526961294652		FALSE	FALSE	FALSE	FALSE	FALSE	FALSE	2	176977285			TRUE		FALSE	FALSE	FALSE	FALSE	FALSE	FALSE	FALSE	FALSE	FALSE	FALSE	FALSE
cg09622447			3.93413625192306	FALSE	FALSE	FALSE	FALSE	FALSE	FALSE	21	44496378	CBS		TRUE	TRUE	FALSE	FALSE	FALSE	FALSE	FALSE	FALSE	FALSE	FALSE	FALSE	FALSE	FALSE
cg09628887		-3.18011902669535	-1.7315542545832	FALSE	FALSE	FALSE	FALSE	FALSE	FALSE	17	16255619	CENPV	Promoter_Associated	TRUE		FALSE	FALSE	FALSE	FALSE	FALSE	FALSE	FALSE	FALSE	FALSE	FALSE	FALSE
cg09633881			0.163308379004596	FALSE	FALSE	FALSE	FALSE	FALSE	FALSE	9	33002021	APTX;APTX	Promoter_Associated	TRUE		FALSE	FALSE	FALSE	FALSE	FALSE	FALSE	FALSE	FALSE	FALSE	FALSE	FALSE
cg09635681	-0.0944625394286716			FALSE	FALSE	FALSE	FALSE	FALSE	FALSE	16	19729622	C16orf88;IQCK	Promoter_Associated	TRUE		FALSE	FALSE	FALSE	FALSE	FALSE	FALSE	FALSE	FALSE	FALSE	FALSE	FALSE
cg09637100	1.72618774518082			FALSE	FALSE	FALSE	FALSE	FALSE	FALSE	11	8148319	RIC3;RIC3;RIC3;RIC3;RIC3				FALSE	FALSE	FALSE	FALSE	FALSE	FALSE	FALSE	FALSE	FALSE	FALSE	FALSE
cg09648727		-0.343867300199744	-1.46643822169854	FALSE	FALSE	FALSE	FALSE	FALSE	FALSE	17	79361742			TRUE		FALSE	FALSE	FALSE	FALSE	FALSE	FALSE	FALSE	FALSE	FALSE	FALSE	FALSE
cg09655876	-0.152309616739609			FALSE	FALSE	FALSE	FALSE	FALSE	FALSE	6	161561066	AGPAT4		TRUE		FALSE	FALSE	FALSE	FALSE	FALSE	FALSE	FALSE	FALSE	FALSE	FALSE	FALSE
cg09656934			0.0029050915687837	FALSE	FALSE	FALSE	FALSE	FALSE	FALSE	1	179561500	TDRD5		TRUE	TRUE	FALSE	FALSE	FALSE	FALSE	FALSE	FALSE	FALSE	FALSE	FALSE	FALSE	FALSE
cg09658126		0.321728977575817		FALSE	FALSE	FALSE	FALSE	FALSE	FALSE	12	66524763	LLPH-AS1;LLPH	Promoter_Associated_Cell_type_specific			FALSE	FALSE	FALSE	FALSE	FALSE	FALSE	FALSE	FALSE	FALSE	FALSE	FALSE
cg09661228	-0.14999405895637			FALSE	FALSE	FALSE	FALSE	FALSE	FALSE	1	161932212	ATF6				FALSE	FALSE	FALSE	FALSE	FALSE	FALSE	FALSE	FALSE	FALSE	FALSE	FALSE
cg09665332	0.351157713002532			FALSE	FALSE	FALSE	FALSE	FALSE	FALSE	1	67022173	SGIP1		TRUE		FALSE	FALSE	FALSE	FALSE	FALSE	FALSE	FALSE	FALSE	FALSE	FALSE	FALSE
cg09677945			-0.188366654497152	FALSE	FALSE	FALSE	FALSE	FALSE	FALSE	13	43597657	DNAJC15;DNAJC15	Promoter_Associated_Cell_type_specific	TRUE		FALSE	FALSE	FALSE	FALSE	FALSE	FALSE	FALSE	FALSE	FALSE	FALSE	FALSE
cg09685012	-1.24269478061854			FALSE	FALSE	FALSE	FALSE	FALSE	FALSE	19	7069413	ZNF557;ZNF557;ZNF557	Unclassified			TRUE	FALSE	FALSE	FALSE	FALSE	TRUE	TRUE	FALSE	FALSE	FALSE	TRUE
cg09686010	-0.454514907280704			FALSE	FALSE	FALSE	FALSE	FALSE	FALSE	1	3448282	MEGF6				FALSE	FALSE	TRUE	FALSE	FALSE	FALSE	TRUE	FALSE	FALSE	FALSE	FALSE
cg09686298	-0.107421412115851	-0.413289258239403	-0.24794429343463	FALSE	FALSE	FALSE	FALSE	FALSE	FALSE	16	75255590	CTRB1		TRUE		TRUE	FALSE	TRUE	FALSE	FALSE	FALSE	FALSE	FALSE	FALSE	FALSE	TRUE	16	75255590	II	F	0	TRUE	16	75255590	rs146420751	C	T	0.00958466	0.0038	0.0159	0.0229	0.0092	0
cg09687025	-0.209112452597305			FALSE	FALSE	FALSE	FALSE	FALSE	FALSE	13	77459109	KCTD12;KCTD12	Promoter_Associated	TRUE		FALSE	FALSE	FALSE	FALSE	FALSE	FALSE	TRUE	FALSE	FALSE	FALSE	FALSE	13	77459109	II	R	1	TRUE	13	77459110	rs140686581	G	A	0.000599042	0	0	0	0	0.003
cg09692396	-1.04823816677568	-0.319190835816552	-1.536620752509	FALSE	FALSE	FALSE	FALSE	FALSE	TRUE	12	7023346	LRRC23;ENO2;LRRC23;LRRC23	Promoter_Associated	TRUE		FALSE	FALSE	FALSE	FALSE	FALSE	FALSE	FALSE	FALSE	FALSE	FALSE	FALSE
cg09716682	-0.0386137108477158			FALSE	FALSE	FALSE	FALSE	FALSE	FALSE	6	25962506	TRIM38	Promoter_Associated			FALSE	FALSE	FALSE	FALSE	FALSE	FALSE	FALSE	FALSE	FALSE	FALSE	FALSE
cg09718047		0.350777114284982		FALSE	FALSE	FALSE	FALSE	FALSE	FALSE	13	49161050					FALSE	FALSE	FALSE	FALSE	FALSE	FALSE	FALSE	FALSE	FALSE	FALSE	FALSE
cg09726355	0.20678261654137			FALSE	FALSE	FALSE	FALSE	FALSE	FALSE	17	42544621	GPATCH8;GPATCH8;GPATCH8;GPATCH8;GPATCH8				TRUE	FALSE	FALSE	FALSE	FALSE	FALSE	FALSE	FALSE	FALSE	FALSE	TRUE	17	42544621	II	F	0	TRUE	17	42544621	rs564822322	C	T	0.000599042	0	0	0	0.0031	0
cg09728393			0.139723053840708	FALSE	FALSE	FALSE	FALSE	FALSE	FALSE	6	17851756	KIF13A;KIF13A;KIF13A;KIF13A		TRUE		FALSE	FALSE	FALSE	FALSE	FALSE	FALSE	FALSE	FALSE	FALSE	FALSE	FALSE	6	17851756	II	F	0	TRUE	6	17851756	rs139284572	C	T	0.000199681	0	0.0014	0	0	0
cg09743500			0.649946894339864	FALSE	FALSE	FALSE	FALSE	FALSE	FALSE	2	238644037	LRRFIP1;LRRFIP1;LRRFIP1;LRRFIP1;LRRFIP1		TRUE		FALSE	FALSE	FALSE	FALSE	FALSE	FALSE	FALSE	FALSE	FALSE	FALSE	FALSE
cg09754663		1.15674342694686		FALSE	FALSE	FALSE	FALSE	FALSE	FALSE	8	28918446		Promoter_Associated			FALSE	FALSE	FALSE	FALSE	FALSE	FALSE	FALSE	FALSE	FALSE	FALSE	FALSE	8	28918446	II	R	1	TRUE	8	28918447	rs377564942	G	A	0.00339457	0.0129	0	0	0	0
cg09759637		-0.00339795800224885		FALSE	FALSE	FALSE	FALSE	FALSE	FALSE	2	11636201					FALSE	FALSE	TRUE	FALSE	FALSE	FALSE	FALSE	FALSE	FALSE	FALSE	FALSE
cg09759994			0.0985073915088465	FALSE	FALSE	FALSE	FALSE	FALSE	FALSE	2	113238376	TTL	Promoter_Associated	TRUE		FALSE	FALSE	FALSE	FALSE	FALSE	FALSE	FALSE	FALSE	FALSE	FALSE	FALSE
cg09764080		-1.58214051386971		FALSE	FALSE	FALSE	FALSE	FALSE	FALSE	12	115357192					FALSE	FALSE	TRUE	FALSE	FALSE	FALSE	FALSE	FALSE	FALSE	FALSE	FALSE
cg09765586	-0.892541903209639			FALSE	FALSE	FALSE	FALSE	FALSE	FALSE	1	155294051	RUSC1;RUSC1;RUSC1;RUSC1;C1orf104;RUSC1	Promoter_Associated	TRUE		FALSE	FALSE	FALSE	FALSE	FALSE	FALSE	FALSE	FALSE	FALSE	FALSE	FALSE	1	155294051	I	R	2	TRUE	1	155294053	rs553045982	C	T	0.000199681	0	0.0014	0	0	0
cg09771822	-0.988129399743589			FALSE	FALSE	FALSE	FALSE	FALSE	FALSE	10	114057845	TECTB;TECTB				FALSE	FALSE	FALSE	FALSE	FALSE	FALSE	FALSE	FALSE	FALSE	FALSE	FALSE
cg09777255	0.637951470763406			FALSE	FALSE	FALSE	FALSE	FALSE	FALSE	8	124431235	WDYHV1;WDYHV1;WDYHV1				FALSE	FALSE	TRUE	FALSE	FALSE	FALSE	FALSE	FALSE	FALSE	FALSE	FALSE
cg09782912			0.528506318274505	FALSE	FALSE	FALSE	FALSE	FALSE	FALSE	6	32116029			TRUE		FALSE	FALSE	FALSE	FALSE	FALSE	FALSE	FALSE	FALSE	FALSE	FALSE	FALSE
cg09783937		0.10316351932919		FALSE	FALSE	FALSE	FALSE	FALSE	FALSE	11	100870505					FALSE	FALSE	FALSE	FALSE	FALSE	FALSE	FALSE	FALSE	FALSE	FALSE	FALSE
cg09788416			0.081092643285226	FALSE	FALSE	FALSE	FALSE	FALSE	FALSE	12	39539408			TRUE		FALSE	FALSE	FALSE	FALSE	FALSE	FALSE	FALSE	FALSE	FALSE	FALSE	FALSE
cg09808774	3.51417702401322			FALSE	FALSE	FALSE	FALSE	FALSE	FALSE	17	72933718	OTOP3		TRUE		FALSE	FALSE	FALSE	FALSE	FALSE	FALSE	FALSE	FALSE	FALSE	FALSE	FALSE
cg09813145		0.103331455127577	0.349343477622056	FALSE	FALSE	FALSE	FALSE	FALSE	FALSE	16	48012664			TRUE		FALSE	FALSE	FALSE	FALSE	FALSE	FALSE	TRUE	FALSE	FALSE	FALSE	FALSE
cg09821328			0.0442913582932002	FALSE	FALSE	FALSE	FALSE	FALSE	FALSE	1	18152144	ACTL8	Unclassified_Cell_type_specific	TRUE		FALSE	FALSE	FALSE	FALSE	FALSE	FALSE	FALSE	FALSE	FALSE	FALSE	FALSE
cg09846458	-0.373476494816896			FALSE	FALSE	FALSE	FALSE	FALSE	FALSE	19	55972646	ISOC2;ISOC2;ISOC2		TRUE	TRUE	FALSE	FALSE	TRUE	FALSE	FALSE	FALSE	FALSE	FALSE	FALSE	FALSE	FALSE
cg09848191	0.110914209029007			FALSE	FALSE	FALSE	FALSE	FALSE	FALSE	11	35343756	SLC1A2;SLC1A2;SLC1A2				FALSE	FALSE	FALSE	FALSE	FALSE	FALSE	FALSE	FALSE	FALSE	FALSE	FALSE
cg09849302		1.38002848147116		FALSE	FALSE	FALSE	FALSE	FALSE	FALSE	21	38378433	RIPPLY3	Unclassified_Cell_type_specific			FALSE	FALSE	FALSE	FALSE	FALSE	FALSE	FALSE	FALSE	FALSE	FALSE	FALSE
cg09860050			0.743376260322816	FALSE	FALSE	FALSE	FALSE	FALSE	FALSE	2	44513791	SLC3A1		TRUE		TRUE	FALSE	TRUE	FALSE	FALSE	FALSE	FALSE	FALSE	FALSE	FALSE	TRUE
cg09862733			0.198960670234049	FALSE	FALSE	FALSE	FALSE	FALSE	FALSE	19	49631106	PPFIA3	Promoter_Associated	TRUE		FALSE	FALSE	FALSE	FALSE	FALSE	FALSE	FALSE	FALSE	FALSE	FALSE	FALSE
cg09888145	-1.73354516121367			FALSE	FALSE	FALSE	FALSE	FALSE	FALSE	1	227922334	SNAP47;JMJD4;JMJD4	Promoter_Associated	TRUE		FALSE	FALSE	FALSE	FALSE	FALSE	FALSE	FALSE	FALSE	FALSE	FALSE	FALSE
cg09890374		3.79965195035714e-05		FALSE	FALSE	FALSE	FALSE	FALSE	FALSE	16	67928026	PSKH1	Promoter_Associated	TRUE		FALSE	FALSE	FALSE	FALSE	FALSE	FALSE	FALSE	FALSE	FALSE	FALSE	FALSE
cg09910464			-0.21341701450401	FALSE	FALSE	FALSE	FALSE	FALSE	FALSE	3	141944344	GK5;GK5	Promoter_Associated	TRUE	TRUE	FALSE	FALSE	FALSE	FALSE	FALSE	FALSE	FALSE	FALSE	FALSE	FALSE	FALSE	3	141944344	II	F	0	TRUE	3	141944344	rs560941734	C	A	0.000199681	0	0.0014	0	0	0
cg09910876	-3.53319038513695			FALSE	FALSE	FALSE	FALSE	FALSE	FALSE	16	85482530		Unclassified_Cell_type_specific	TRUE		FALSE	FALSE	FALSE	FALSE	FALSE	FALSE	FALSE	FALSE	FALSE	FALSE	FALSE
cg09916157			-0.134131519866914	FALSE	FALSE	FALSE	FALSE	FALSE	FALSE	8	23584760			TRUE		FALSE	FALSE	FALSE	FALSE	FALSE	FALSE	TRUE	FALSE	FALSE	FALSE	FALSE
cg09926178			-0.0952785016387293	FALSE	FALSE	FALSE	FALSE	FALSE	FALSE	1	229569101	ACTA1	Unclassified_Cell_type_specific	TRUE		FALSE	FALSE	FALSE	FALSE	FALSE	FALSE	FALSE	FALSE	FALSE	FALSE	FALSE
cg09929187		-1.4297368300103	-1.24924499751345	FALSE	FALSE	FALSE	FALSE	FALSE	TRUE	12	92501570			TRUE		FALSE	FALSE	FALSE	FALSE	FALSE	FALSE	FALSE	FALSE	FALSE	FALSE	FALSE
cg09932507	-0.226124947561825			FALSE	FALSE	FALSE	FALSE	FALSE	FALSE	17	47643410	LOC100288866				FALSE	FALSE	TRUE	FALSE	FALSE	FALSE	FALSE	FALSE	FALSE	FALSE	FALSE	17	47643410	II	R	1	TRUE	17	47643411	rs376545587	G	A	0.000199681	0	0	0	0	0.001
cg09936426		-0.861777172600315	-1.70494432792384	FALSE	FALSE	FALSE	FALSE	FALSE	FALSE	1	13839913			TRUE		FALSE	FALSE	FALSE	FALSE	FALSE	FALSE	FALSE	FALSE	FALSE	FALSE	FALSE
cg09940677			-0.921438841489799	FALSE	FALSE	FALSE	FALSE	FALSE	FALSE	14	103415458	CDC42BPB	Unclassified	TRUE		FALSE	FALSE	FALSE	FALSE	FALSE	FALSE	FALSE	FALSE	FALSE	FALSE	FALSE
cg09942492	3.7703934853745			FALSE	FALSE	FALSE	FALSE	FALSE	FALSE	16	31447630	ZNF843	Unclassified_Cell_type_specific	TRUE		FALSE	FALSE	FALSE	FALSE	FALSE	FALSE	FALSE	FALSE	FALSE	FALSE	FALSE
cg09944760	1.02999616799786			FALSE	FALSE	FALSE	FALSE	FALSE	FALSE	5	138861909	TMEM173;TMEM173	Promoter_Associated			FALSE	FALSE	FALSE	FALSE	FALSE	FALSE	FALSE	FALSE	FALSE	FALSE	FALSE
cg09946253		0.656311658342978		FALSE	FALSE	FALSE	FALSE	FALSE	FALSE	6	123316988	CLVS2				FALSE	FALSE	FALSE	FALSE	FALSE	FALSE	FALSE	FALSE	FALSE	FALSE	FALSE
cg09946591	-0.348261777168389			FALSE	FALSE	FALSE	FALSE	FALSE	FALSE	19	10080323	COL5A3				FALSE	FALSE	FALSE	FALSE	FALSE	FALSE	FALSE	FALSE	FALSE	FALSE	FALSE
cg09981907	-0.90994058891611			FALSE	FALSE	FALSE	FALSE	FALSE	FALSE	8	22022035	BMP1;BMP1;BMP1	Unclassified	TRUE		FALSE	FALSE	FALSE	FALSE	FALSE	FALSE	FALSE	FALSE	FALSE	FALSE	FALSE
cg10002915		-0.180902156374943	-1.18122004513779	FALSE	FALSE	FALSE	FALSE	FALSE	FALSE	4	149369175		Unclassified_Cell_type_specific	TRUE		FALSE	FALSE	FALSE	FALSE	FALSE	FALSE	FALSE	FALSE	FALSE	FALSE	FALSE	4	149369175	II	R	1	TRUE	4	149369176	rs368142509	G	A	0.000599042	0	0	0	0	0.003
cg10005565			-0.285453132677505	FALSE	FALSE	FALSE	FALSE	FALSE	FALSE	2	235578952			TRUE		FALSE	FALSE	FALSE	FALSE	FALSE	FALSE	FALSE	FALSE	FALSE	FALSE	FALSE
cg10009157	1.26990602284971	0.865427972179105	3.37579311697222	FALSE	FALSE	FALSE	FALSE	FALSE	FALSE	3	66025586	MAGI1;MAGI1;MAGI1		TRUE		FALSE	FALSE	FALSE	FALSE	FALSE	FALSE	FALSE	FALSE	FALSE	FALSE	FALSE
cg10011249	0.0078924450170381			FALSE	FALSE	FALSE	FALSE	FALSE	FALSE	6	15475907	JARID2;JARID2				FALSE	FALSE	FALSE	FALSE	FALSE	FALSE	FALSE	FALSE	FALSE	FALSE	FALSE
cg10030437		-0.0019253675194463		FALSE	FALSE	FALSE	FALSE	FALSE	FALSE	7	137139212	DGKI	Unclassified			FALSE	FALSE	FALSE	FALSE	FALSE	FALSE	FALSE	FALSE	FALSE	FALSE	FALSE
cg10040506		0.0142654645127321		FALSE	FALSE	FALSE	FALSE	FALSE	FALSE	4	190106989					FALSE	FALSE	FALSE	FALSE	FALSE	FALSE	FALSE	FALSE	FALSE	FALSE	FALSE	4	190106989	II	F	0	TRUE	4	190106989	rs147852258	C	T	0.00479233	0.0166	0.0014	0	0.001	0
cg10059056		-1.0431058164784	-1.77697867726792	FALSE	FALSE	FALSE	FALSE	FALSE	FALSE	11	46355283	DGKZ	Unclassified_Cell_type_specific	TRUE		FALSE	FALSE	FALSE	FALSE	FALSE	FALSE	FALSE	FALSE	FALSE	FALSE	FALSE
cg10063845		0.132329813753347		FALSE	FALSE	FALSE	FALSE	FALSE	FALSE	2	80363347	CTNNA2;CTNNA2		TRUE		FALSE	FALSE	FALSE	FALSE	FALSE	FALSE	FALSE	FALSE	FALSE	FALSE	FALSE	2	80363347	II	F	0	TRUE	2	80363347	rs575929497	C	T	0.000599042	0	0	0	0	0.003
cg10068034		-0.727541843957833	-0.254190813831676	FALSE	FALSE	FALSE	FALSE	FALSE	FALSE	6	110678920	C6orf186	Unclassified_Cell_type_specific	TRUE		FALSE	FALSE	FALSE	FALSE	FALSE	FALSE	FALSE	FALSE	FALSE	FALSE	FALSE
cg10092377			-0.000986397505229177	FALSE	FALSE	FALSE	FALSE	FALSE	FALSE	1	200880981	C1orf106;C1orf106		TRUE		TRUE	FALSE	FALSE	FALSE	FALSE	FALSE	FALSE	TRUE	TRUE	FALSE	TRUE
cg10097464		-0.155540972477182		FALSE	FALSE	FALSE	FALSE	FALSE	FALSE	15	65204370	ANKDD1A	Unclassified	TRUE		FALSE	FALSE	FALSE	FALSE	FALSE	FALSE	FALSE	FALSE	FALSE	FALSE	FALSE
cg10120056	-0.0394079065489227			FALSE	FALSE	FALSE	FALSE	FALSE	FALSE	1	183605332	RGL1;ARPC5;RGL1	Promoter_Associated	TRUE		FALSE	FALSE	FALSE	FALSE	FALSE	FALSE	FALSE	FALSE	FALSE	FALSE	FALSE
cg10129665			-0.0883902365207256	FALSE	FALSE	FALSE	FALSE	FALSE	FALSE	12	54133618		Unclassified	TRUE		FALSE	FALSE	FALSE	FALSE	FALSE	FALSE	FALSE	FALSE	FALSE	FALSE	FALSE
cg10130257		0.010431599703471		FALSE	FALSE	FALSE	FALSE	FALSE	FALSE	1	15709832	FHAD1		TRUE		FALSE	FALSE	FALSE	FALSE	FALSE	FALSE	FALSE	TRUE	TRUE	FALSE	TRUE	1	15709832	II	F	0	TRUE	1	15709832	rs6670516	C	T	0.11881	0.3714	0.0951	0.0288	0.0082	0.001
cg10144400			0.0255800722299947	FALSE	FALSE	FALSE	FALSE	FALSE	FALSE	16	53407678		Unclassified_Cell_type_specific	TRUE		FALSE	FALSE	FALSE	FALSE	FALSE	FALSE	FALSE	FALSE	FALSE	FALSE	FALSE
cg10149487	0.116700174923505			FALSE	FALSE	FALSE	FALSE	FALSE	FALSE	3	8320311	LMCD1-AS1				FALSE	FALSE	FALSE	FALSE	FALSE	FALSE	FALSE	TRUE	FALSE	FALSE	FALSE	3	8320311	II	F	0	TRUE	3	8320311	rs115591864	C	T	0.00179712	0	0.0029	0.006	0.001	0
cg10151957			0.0115943189662417	FALSE	FALSE	FALSE	FALSE	FALSE	FALSE	12	54091604			TRUE		FALSE	FALSE	FALSE	FALSE	FALSE	FALSE	FALSE	FALSE	FALSE	FALSE	FALSE
cg10155983	0.813791047159079			FALSE	FALSE	FALSE	FALSE	FALSE	FALSE	16	11230288	CLEC16A				FALSE	FALSE	TRUE	FALSE	FALSE	FALSE	FALSE	FALSE	FALSE	FALSE	FALSE
cg10159113	0.0702290219442047	0.106261815729831		FALSE	FALSE	FALSE	FALSE	FALSE	FALSE	12	104963709	CHST11;CHST11	Unclassified			FALSE	FALSE	FALSE	FALSE	FALSE	FALSE	FALSE	FALSE	FALSE	FALSE	FALSE
cg10163342	1.25134195216895			FALSE	FALSE	FALSE	FALSE	FALSE	FALSE	6	105585239	BVES-AS1;BVES;BVES;BVES				FALSE	FALSE	FALSE	FALSE	FALSE	FALSE	FALSE	FALSE	FALSE	FALSE	FALSE
cg10171230		-0.459287485681386		FALSE	FALSE	FALSE	FALSE	FALSE	FALSE	15	79856365					FALSE	FALSE	TRUE	FALSE	FALSE	FALSE	FALSE	FALSE	FALSE	FALSE	FALSE
cg10182697	-0.0639436714023742			FALSE	FALSE	FALSE	FALSE	FALSE	FALSE	10	134600357	NKX6-2	Unclassified_Cell_type_specific	TRUE		FALSE	FALSE	FALSE	FALSE	FALSE	FALSE	FALSE	FALSE	FALSE	FALSE	FALSE
cg10195889		0.0552259238058604		FALSE	FALSE	FALSE	FALSE	FALSE	FALSE	6	133055528	VNN3;VNN3;VNN3;VNN3				FALSE	FALSE	FALSE	FALSE	FALSE	FALSE	FALSE	TRUE	FALSE	FALSE	FALSE	6	133055528	II	R	1	TRUE	6	133055529	rs41286182	G	A	0.00259585	0	0.0058	0.006	0.0031	0
cg10197766	-1.03619476557158			FALSE	FALSE	FALSE	FALSE	FALSE	FALSE	3	111450714	PHLDB2;PLCXD2;PLCXD2				FALSE	FALSE	FALSE	FALSE	FALSE	FALSE	FALSE	FALSE	FALSE	FALSE	FALSE
cg10201608			-5.33033107156546	FALSE	FALSE	FALSE	FALSE	FALSE	FALSE	2	85788586	GGCX;GGCX;GGCX;GGCX	Promoter_Associated	TRUE		FALSE	FALSE	FALSE	FALSE	FALSE	FALSE	TRUE	FALSE	FALSE	FALSE	FALSE
cg10210806		-0.183977065379401	-0.267747665700212	FALSE	FALSE	FALSE	FALSE	FALSE	FALSE	1	6514605	ESPN	Unclassified_Cell_type_specific	TRUE		TRUE	FALSE	FALSE	FALSE	FALSE	FALSE	FALSE	FALSE	FALSE	FALSE	TRUE
cg10220589	-0.777943054390715			FALSE	FALSE	FALSE	FALSE	FALSE	FALSE	19	48854331	TMEM143;TMEM143;TMEM143;TMEM143;TMEM143				FALSE	FALSE	TRUE	FALSE	FALSE	FALSE	FALSE	FALSE	FALSE	FALSE	FALSE
cg10221746	-0.0354755860143582			FALSE	FALSE	FALSE	FALSE	FALSE	FALSE	1	156629412		Promoter_Associated	TRUE		FALSE	FALSE	FALSE	FALSE	FALSE	FALSE	FALSE	TRUE	FALSE	FALSE	FALSE
cg10223479		-0.0293098747175048		FALSE	FALSE	FALSE	FALSE	FALSE	FALSE	1	182114850					FALSE	FALSE	FALSE	FALSE	FALSE	FALSE	FALSE	FALSE	FALSE	FALSE	FALSE	1	182114850	II	F	0	TRUE	1	182114850	rs551874195	C	T	0.000199681	8e-04	0	0	0	0
cg10224311			-0.231275412966107	FALSE	FALSE	FALSE	FALSE	FALSE	FALSE	22	35817371	MCM5		TRUE		FALSE	FALSE	FALSE	FALSE	FALSE	FALSE	FALSE	FALSE	FALSE	FALSE	FALSE
cg10228414		0.387447713388686		FALSE	FALSE	FALSE	FALSE	FALSE	FALSE	9	66741757					TRUE	FALSE	TRUE	FALSE	FALSE	FALSE	TRUE	FALSE	FALSE	FALSE	TRUE
cg10239319			0.23670790586773	FALSE	FALSE	FALSE	FALSE	FALSE	FALSE	4	6073656	JAKMIP1;JAKMIP1		TRUE		FALSE	FALSE	FALSE	FALSE	FALSE	FALSE	FALSE	FALSE	FALSE	FALSE	FALSE
cg10240950			0.112336362927605	FALSE	FALSE	FALSE	FALSE	FALSE	FALSE	12	110486919	C12orf76	Promoter_Associated	TRUE		FALSE	FALSE	TRUE	FALSE	FALSE	FALSE	FALSE	TRUE	TRUE	FALSE	TRUE
cg10247798	-2.53119136175707			FALSE	FALSE	FALSE	FALSE	FALSE	FALSE	3	52008826	ABHD14B;ABHD14B;ABHD14A;ABHD14B	Promoter_Associated	TRUE		FALSE	FALSE	TRUE	FALSE	FALSE	FALSE	FALSE	FALSE	FALSE	FALSE	FALSE
cg10258419		-0.146148480134575		FALSE	FALSE	FALSE	FALSE	FALSE	FALSE	3	136537607	TMEM22;TMEM22;TMEM22		TRUE		FALSE	FALSE	FALSE	FALSE	FALSE	FALSE	FALSE	FALSE	FALSE	FALSE	FALSE
cg10265258			0.125474300182904	FALSE	FALSE	FALSE	FALSE	FALSE	FALSE	16	89184591	ACSF3;ACSF3;ACSF3		TRUE		TRUE	FALSE	FALSE	FALSE	FALSE	FALSE	FALSE	FALSE	FALSE	FALSE	TRUE
cg10281800	5.85786055719807			FALSE	FALSE	FALSE	FALSE	FALSE	FALSE	8	10174688	MSRA;MSRA;MSRA;MSRA				FALSE	FALSE	FALSE	FALSE	FALSE	FALSE	FALSE	FALSE	FALSE	FALSE	FALSE
cg10284519	-1.1029384921905			FALSE	FALSE	FALSE	FALSE	FALSE	FALSE	1	183208379	LAMC2;LAMC2				FALSE	FALSE	FALSE	FALSE	FALSE	FALSE	FALSE	FALSE	FALSE	FALSE	FALSE	1	183208379	II	R	1	TRUE	1	183208380	rs541447619	G	A	0.000199681	0	0	0	0.001	0
cg10289976	-0.796984449785782			FALSE	FALSE	FALSE	FALSE	FALSE	FALSE	10	103874857	LDB1;LDB1	Promoter_Associated	TRUE		FALSE	FALSE	TRUE	FALSE	FALSE	FALSE	FALSE	FALSE	FALSE	FALSE	FALSE	10	103874857	II	F	0	TRUE	10	103874857	rs568747762	C	T	0.000199681	0	0.0014	0	0	0
cg10294474			0.125756136685578	FALSE	FALSE	FALSE	FALSE	FALSE	FALSE	16	49090004			TRUE		FALSE	FALSE	FALSE	FALSE	FALSE	FALSE	FALSE	FALSE	FALSE	FALSE	FALSE
cg10300188	-0.0975844005938377			FALSE	FALSE	FALSE	FALSE	FALSE	FALSE	11	2890577	KCNQ1DN		TRUE		FALSE	FALSE	FALSE	FALSE	FALSE	FALSE	FALSE	FALSE	FALSE	FALSE	FALSE
cg10312707	0.369782630290439			FALSE	FALSE	FALSE	FALSE	FALSE	FALSE	6	90718811	BACH2;BACH2				FALSE	FALSE	FALSE	FALSE	FALSE	FALSE	FALSE	FALSE	FALSE	FALSE	FALSE
cg10320000	-0.0395980889065587			FALSE	FALSE	FALSE	FALSE	FALSE	FALSE	18	71804376	FBXO15;FBXO15				FALSE	FALSE	FALSE	FALSE	FALSE	FALSE	FALSE	FALSE	FALSE	FALSE	FALSE
cg10322504		-1.3270404172574	-2.10679608623381	FALSE	FALSE	FALSE	FALSE	FALSE	FALSE	20	3229239			TRUE		FALSE	FALSE	FALSE	FALSE	FALSE	FALSE	FALSE	FALSE	FALSE	FALSE	FALSE
cg10327711	0.0651262821666891			FALSE	FALSE	FALSE	FALSE	FALSE	FALSE	15	60234011					FALSE	FALSE	TRUE	FALSE	FALSE	FALSE	FALSE	TRUE	FALSE	FALSE	FALSE	15	60234011	II	R	1	TRUE	15	60234012	rs79560848	G	A	0.00299521	0	0.0043	0.008	0.0041	0
cg10329418		-0.297689796100242	-0.970514953976864	FALSE	FALSE	FALSE	FALSE	FALSE	FALSE	7	95026181	PON3		TRUE	TRUE	FALSE	FALSE	FALSE	FALSE	FALSE	FALSE	FALSE	FALSE	FALSE	FALSE	FALSE
cg10331231	-0.140804069700013			FALSE	FALSE	FALSE	FALSE	FALSE	FALSE	11	46951476					FALSE	FALSE	TRUE	FALSE	FALSE	FALSE	FALSE	FALSE	FALSE	FALSE	FALSE	11	46951476	II	F	0	TRUE	11	46951476	rs538973409	C	T	0.000199681	0	0	0	0.001	0
cg10348972			0.128344906993899	FALSE	FALSE	FALSE	FALSE	FALSE	FALSE	8	57505432			TRUE		FALSE	FALSE	FALSE	FALSE	FALSE	FALSE	FALSE	FALSE	FALSE	FALSE	FALSE
cg10357888		-0.156957078499338		FALSE	FALSE	FALSE	FALSE	FALSE	FALSE	8	37824496	ADRB3	Unclassified	TRUE		FALSE	FALSE	FALSE	FALSE	FALSE	FALSE	FALSE	FALSE	FALSE	FALSE	FALSE
cg10359157		0.829553762148144	0.565025696642928	FALSE	FALSE	FALSE	FALSE	FALSE	FALSE	13	51418020	DLEU7		TRUE		FALSE	FALSE	FALSE	FALSE	FALSE	FALSE	FALSE	FALSE	FALSE	FALSE	FALSE
cg10362869		0.0371939076242156	0.26263128277697	FALSE	FALSE	FALSE	FALSE	FALSE	FALSE	2	134326913	NCKAP5;NCKAP5		TRUE		FALSE	FALSE	FALSE	FALSE	FALSE	FALSE	FALSE	FALSE	FALSE	FALSE	FALSE	2	134326913	II	R	1	TRUE	2	134326914	rs562448332	G	A	0.000199681	8e-04	0	0	0	0
cg10376827		-0.471336495488559		FALSE	FALSE	FALSE	FALSE	FALSE	FALSE	10	88730324	AGAP11;C10orf116		TRUE		FALSE	FALSE	FALSE	FALSE	FALSE	TRUE	TRUE	FALSE	FALSE	FALSE	TRUE	10	88730324	II	F	0	TRUE	10	88730324	rs368188117	C	T	0.000199681	8e-04	0	0	0	0
cg10380546		0.8366005776714		FALSE	FALSE	FALSE	FALSE	FALSE	FALSE	11	942218	AP2A2;AP2A2				FALSE	FALSE	TRUE	FALSE	FALSE	FALSE	FALSE	FALSE	FALSE	FALSE	FALSE
cg10382814		0.0717469935580988	0.449527925618945	FALSE	FALSE	FALSE	FALSE	FALSE	FALSE	1	160312182	COPA;COPA;NCSTN	Promoter_Associated	TRUE		FALSE	FALSE	FALSE	FALSE	FALSE	FALSE	FALSE	FALSE	FALSE	FALSE	FALSE
cg10385448	-0.0340561427199661			FALSE	FALSE	FALSE	FALSE	FALSE	FALSE	9	99146082	SLC35D2;SLC35D2;SLC35D2	Unclassified_Cell_type_specific			FALSE	FALSE	FALSE	FALSE	FALSE	FALSE	FALSE	FALSE	FALSE	FALSE	FALSE
cg10386501	0.0159692376889053			FALSE	FALSE	FALSE	FALSE	FALSE	FALSE	22	42159248	MEI1	Unclassified_Cell_type_specific			FALSE	FALSE	FALSE	FALSE	FALSE	FALSE	FALSE	FALSE	FALSE	FALSE	FALSE	22	42159248	II	R	1	TRUE	22	42159249	rs192926292	G	A	0.000199681	0	0	0.001	0	0
cg10389438		-0.495238986429475		FALSE	FALSE	FALSE	FALSE	FALSE	FALSE	9	137478046		Unclassified_Cell_type_specific			FALSE	FALSE	FALSE	FALSE	FALSE	FALSE	FALSE	FALSE	FALSE	FALSE	FALSE
cg10391906		-2.57129818220494		FALSE	FALSE	FALSE	FALSE	FALSE	FALSE	19	1753640	ONECUT3		TRUE		FALSE	FALSE	FALSE	FALSE	FALSE	FALSE	TRUE	FALSE	FALSE	FALSE	FALSE
cg10395758	0.446185985425741			FALSE	FALSE	FALSE	FALSE	FALSE	FALSE	19	40136676					TRUE	FALSE	FALSE	FALSE	FALSE	FALSE	FALSE	FALSE	FALSE	FALSE	TRUE	19	40136676	II	R	1	TRUE	19	40136677	rs533938587	G	C	0.000199681	0	0	0	0.001	0
cg10409680		0.282389017378037		FALSE	FALSE	FALSE	FALSE	FALSE	FALSE	6	31239320	HLA-C	Promoter_Associated	TRUE	TRUE	FALSE	FALSE	FALSE	FALSE	FALSE	FALSE	TRUE	FALSE	FALSE	FALSE	FALSE
cg10410121		-0.286531668968834	-0.636521801723766	FALSE	FALSE	FALSE	FALSE	FALSE	FALSE	7	46213043			TRUE		FALSE	FALSE	FALSE	FALSE	FALSE	FALSE	FALSE	FALSE	FALSE	FALSE	FALSE	7	46213043	II	F	0	TRUE	7	46213043	rs147298333	C	T	0.00139776	0	0.0014	0.006	0	0
cg10411278	-1.93788033359334			FALSE	FALSE	FALSE	FALSE	FALSE	FALSE	9	133903213	LAMC3				FALSE	FALSE	FALSE	FALSE	FALSE	FALSE	FALSE	FALSE	FALSE	FALSE	FALSE
cg10414985	-0.139979387370671			FALSE	FALSE	FALSE	FALSE	FALSE	FALSE	10	102978033			TRUE		FALSE	FALSE	FALSE	FALSE	FALSE	FALSE	FALSE	FALSE	FALSE	FALSE	FALSE
cg10421979	-0.00991145942214329			FALSE	FALSE	FALSE	FALSE	FALSE	FALSE	17	48546321	CHAD;ACSF2		TRUE		FALSE	FALSE	FALSE	FALSE	FALSE	FALSE	FALSE	FALSE	FALSE	FALSE	FALSE
cg10428536			0.160639216571808	FALSE	FALSE	FALSE	FALSE	FALSE	FALSE	7	134870726	WDR91		TRUE		FALSE	FALSE	FALSE	FALSE	FALSE	FALSE	FALSE	FALSE	FALSE	FALSE	FALSE
cg10428733	0.0240095461544616			FALSE	FALSE	FALSE	FALSE	FALSE	FALSE	6	44359274	CDC5L		TRUE		FALSE	FALSE	TRUE	FALSE	FALSE	FALSE	TRUE	TRUE	TRUE	FALSE	TRUE
cg10438391		0.77167556059272	0.672676767813469	FALSE	FALSE	FALSE	FALSE	FALSE	FALSE	8	144631915		Unclassified	TRUE		FALSE	FALSE	FALSE	FALSE	FALSE	FALSE	FALSE	FALSE	FALSE	FALSE	FALSE
cg10442735		0.483038083177588	0.869632529660033	FALSE	FALSE	FALSE	FALSE	FALSE	FALSE	1	3062633	PRDM16;PRDM16		TRUE		FALSE	FALSE	FALSE	FALSE	FALSE	FALSE	FALSE	FALSE	FALSE	FALSE	FALSE
cg10448675		-0.863608803652724		FALSE	FALSE	FALSE	FALSE	FALSE	FALSE	5	3634431					FALSE	FALSE	FALSE	FALSE	FALSE	FALSE	FALSE	FALSE	FALSE	FALSE	FALSE
cg10459387		0.76359975868178	0.45437086733068	FALSE	FALSE	FALSE	FALSE	FALSE	FALSE	3	180319718	TTC14;TTC14	Promoter_Associated	TRUE		FALSE	FALSE	FALSE	FALSE	FALSE	FALSE	FALSE	FALSE	FALSE	FALSE	FALSE
cg10461852	1.94668399659108			FALSE	FALSE	FALSE	FALSE	FALSE	FALSE	10	126694390	CTBP2;CTBP2;CTBP2		TRUE		FALSE	FALSE	FALSE	FALSE	FALSE	FALSE	FALSE	FALSE	FALSE	FALSE	FALSE	10	126694390	II	F	0	TRUE	10	126694390	rs375211617	C	T	0.000199681	0	0	0	0.001	0
cg10494639			-0.134931310883863	FALSE	FALSE	FALSE	FALSE	FALSE	FALSE	8	61835119			TRUE		FALSE	FALSE	FALSE	FALSE	FALSE	FALSE	FALSE	FALSE	FALSE	FALSE	FALSE	8	61835119	II	F	0	TRUE	8	61835119	rs147186015	C	T	0.000399361	0	0	0.002	0	0
cg10495047	2.5046173326197			FALSE	FALSE	FALSE	FALSE	FALSE	TRUE	5	139017667			TRUE		FALSE	FALSE	FALSE	FALSE	FALSE	FALSE	FALSE	FALSE	FALSE	FALSE	FALSE
cg10499448	-0.446487514528585			FALSE	FALSE	FALSE	FALSE	FALSE	FALSE	3	113960423					FALSE	FALSE	FALSE	FALSE	FALSE	FALSE	FALSE	FALSE	FALSE	FALSE	FALSE
cg10500167		0.357852115643303	0.822649106793029	FALSE	FALSE	FALSE	FALSE	FALSE	FALSE	3	10492478	ATP2B2;ATP2B2		TRUE	TRUE	FALSE	FALSE	FALSE	FALSE	FALSE	FALSE	FALSE	FALSE	FALSE	FALSE	FALSE
cg10501210	-6.608999714183	-5.9986509825894	-6.02928927234575	TRUE	FALSE	FALSE	TRUE	TRUE	FALSE	1	207997020			TRUE		FALSE	FALSE	FALSE	FALSE	FALSE	FALSE	FALSE	FALSE	FALSE	FALSE	FALSE
cg10502957	0.246438675705736			FALSE	FALSE	FALSE	FALSE	FALSE	FALSE	12	123757070	CDK2AP1		TRUE		FALSE	FALSE	TRUE	FALSE	FALSE	FALSE	FALSE	FALSE	FALSE	FALSE	FALSE
cg10516766			0.508410704570117	FALSE	FALSE	FALSE	FALSE	FALSE	FALSE	11	23752222			TRUE		FALSE	FALSE	FALSE	FALSE	FALSE	FALSE	FALSE	FALSE	FALSE	FALSE	FALSE
cg10517293	-2.02662017546669			FALSE	FALSE	FALSE	FALSE	FALSE	FALSE	11	86195538	ME3;ME3;ME3				FALSE	FALSE	FALSE	FALSE	FALSE	FALSE	FALSE	FALSE	FALSE	FALSE	FALSE
cg10519460		-0.233037790927984	-1.35480640697056	FALSE	FALSE	FALSE	FALSE	FALSE	FALSE	12	131367247			TRUE		TRUE	FALSE	FALSE	FALSE	FALSE	FALSE	FALSE	TRUE	TRUE	FALSE	TRUE
cg10523144			-0.00188536787117513	FALSE	FALSE	FALSE	FALSE	FALSE	FALSE	6	363542			TRUE		TRUE	FALSE	FALSE	TRUE	TRUE	TRUE	TRUE	FALSE	FALSE	FALSE	TRUE
cg10523693			-1.01393274790817	FALSE	FALSE	FALSE	FALSE	FALSE	FALSE	7	7680086	RPA3	Promoter_Associated	TRUE		FALSE	FALSE	FALSE	FALSE	FALSE	FALSE	FALSE	FALSE	FALSE	FALSE	FALSE
cg10525394	0.0521986102506976		0.0475890320554027	FALSE	FALSE	FALSE	FALSE	FALSE	FALSE	6	158097037			TRUE		FALSE	FALSE	FALSE	FALSE	FALSE	FALSE	FALSE	FALSE	FALSE	FALSE	FALSE
cg10531073		0.43672829523403	0.744481317965523	FALSE	FALSE	FALSE	FALSE	FALSE	FALSE	22	38485757	BAIAP2L2		TRUE		FALSE	FALSE	FALSE	FALSE	FALSE	FALSE	FALSE	FALSE	FALSE	FALSE	FALSE
cg10532179	1.54689560078709			FALSE	FALSE	FALSE	FALSE	FALSE	FALSE	19	36706861	ZNF565;ZNF565;ZNF146;ZNF146;ZNF146	Unclassified			FALSE	FALSE	FALSE	FALSE	FALSE	FALSE	FALSE	FALSE	FALSE	FALSE	FALSE
cg10532489			-0.0323384211441748	FALSE	FALSE	FALSE	FALSE	FALSE	FALSE	16	29888304	SEZ6L2;SEZ6L2;SEZ6L2;SEZ6L2	Unclassified_Cell_type_specific	TRUE		FALSE	FALSE	FALSE	FALSE	FALSE	FALSE	FALSE	FALSE	FALSE	FALSE	FALSE
cg10537718			-0.153894608121064	FALSE	FALSE	FALSE	FALSE	FALSE	FALSE	19	1479488	C19orf25	Promoter_Associated	TRUE		FALSE	FALSE	FALSE	FALSE	FALSE	FALSE	FALSE	FALSE	FALSE	FALSE	FALSE
cg10538235	0.277152746744729			FALSE	FALSE	FALSE	FALSE	FALSE	FALSE	7	92437732	CDK6;CDK6		TRUE		FALSE	FALSE	FALSE	FALSE	FALSE	FALSE	FALSE	FALSE	FALSE	FALSE	FALSE	7	92437732	II	F	0	TRUE	7	92437732	rs541369369	C	T	0.000199681	8e-04	0	0	0	0
cg10541774		1.13330885152986		FALSE	FALSE	FALSE	FALSE	FALSE	FALSE	2	137068792					FALSE	FALSE	FALSE	FALSE	FALSE	FALSE	FALSE	FALSE	FALSE	FALSE	FALSE
cg10548968			0.00298393304086279	FALSE	FALSE	FALSE	FALSE	FALSE	FALSE	11	76802004	CAPN5	Unclassified	TRUE		FALSE	FALSE	FALSE	FALSE	FALSE	FALSE	TRUE	FALSE	FALSE	FALSE	FALSE
cg10549973		-3.18972687867794	-4.12348781468441	FALSE	FALSE	FALSE	FALSE	FALSE	FALSE	14	58863097	TOMM20L	Promoter_Associated	TRUE	TRUE	FALSE	FALSE	FALSE	FALSE	FALSE	FALSE	FALSE	FALSE	FALSE	FALSE	FALSE
cg10550023		0.487593856933923		FALSE	FALSE	FALSE	FALSE	FALSE	FALSE	13	28401788					FALSE	FALSE	FALSE	FALSE	FALSE	FALSE	FALSE	FALSE	FALSE	FALSE	FALSE	13	28401788	II	F	0	TRUE	13	28401788	rs540821854	C	T	0.000199681	8e-04	0	0	0	0
cg10562781			-2.75758643294675	FALSE	FALSE	FALSE	FALSE	FALSE	FALSE	6	36165204	BRPF3	Promoter_Associated	TRUE		FALSE	FALSE	FALSE	FALSE	FALSE	FALSE	FALSE	FALSE	FALSE	FALSE	FALSE
cg10570241			-0.00119884801153443	FALSE	FALSE	FALSE	FALSE	FALSE	FALSE	7	158785291			TRUE		FALSE	FALSE	FALSE	FALSE	FALSE	FALSE	FALSE	FALSE	FALSE	FALSE	FALSE	7	158785291	I	R	2	TRUE	7	158785293	rs563563393	T	G	0.000199681	0	0	0	0.001	0
cg10572188		-0.0536040203604911		FALSE	FALSE	FALSE	FALSE	FALSE	FALSE	3	113213220	CCDC52	Gene_Associated_Cell_type_specific	TRUE		FALSE	FALSE	TRUE	FALSE	FALSE	FALSE	FALSE	FALSE	FALSE	FALSE	FALSE
cg10574365		0.297542139380033	0.467968988496246	FALSE	FALSE	FALSE	FALSE	FALSE	FALSE	1	32054836			TRUE		TRUE	FALSE	TRUE	FALSE	FALSE	FALSE	FALSE	FALSE	FALSE	FALSE	TRUE
cg10575026	1.95391485755762	2.81048805847715		FALSE	FALSE	FALSE	FALSE	FALSE	FALSE	11	94886618	LOC101929295	Unclassified_Cell_type_specific			FALSE	FALSE	TRUE	FALSE	FALSE	FALSE	FALSE	FALSE	FALSE	FALSE	FALSE
cg10583736	-2.50877915347676			FALSE	FALSE	FALSE	FALSE	FALSE	FALSE	6	148663964	SASH1;SASH1		TRUE		FALSE	FALSE	FALSE	FALSE	FALSE	FALSE	FALSE	TRUE	FALSE	FALSE	FALSE
cg10587082		-0.287361608551151	-0.911775852115344	FALSE	FALSE	FALSE	FALSE	FALSE	FALSE	1	208293478	PLXNA2		TRUE		FALSE	FALSE	TRUE	FALSE	FALSE	FALSE	FALSE	TRUE	FALSE	FALSE	FALSE	1	208293478	II	R	1	TRUE	1	208293479	rs114944664	G	A	0.0119808	0.0189	0.0014	0	0.0123	0.0218
cg10591771	0.259830003902251	1.48239844409008	3.01551030881183	FALSE	FALSE	FALSE	FALSE	FALSE	FALSE	19	3671118	PIP5K1C	Unclassified	TRUE		FALSE	FALSE	FALSE	FALSE	FALSE	FALSE	FALSE	FALSE	FALSE	FALSE	FALSE
cg10601972	-2.17418946194994			FALSE	FALSE	FALSE	FALSE	FALSE	FALSE	3	12851576	CAND2;CAND2	Promoter_Associated	TRUE		FALSE	FALSE	FALSE	FALSE	FALSE	FALSE	FALSE	FALSE	FALSE	FALSE	FALSE
cg10603443			-0.34954446933821	FALSE	FALSE	FALSE	FALSE	FALSE	FALSE	7	99746548	C7orf59;C7orf59	Promoter_Associated	TRUE		FALSE	FALSE	FALSE	FALSE	FALSE	FALSE	FALSE	FALSE	FALSE	FALSE	FALSE
cg10619342		-0.366314377627978	-0.633501562056641	FALSE	FALSE	FALSE	FALSE	FALSE	TRUE	15	65369005	LOC390594	Unclassified_Cell_type_specific	TRUE		FALSE	FALSE	FALSE	FALSE	FALSE	FALSE	FALSE	FALSE	FALSE	FALSE	FALSE
cg10622586		-0.231093981803795	-1.05704025174966	FALSE	FALSE	FALSE	FALSE	FALSE	FALSE	12	103981113	STAB2;STAB2		TRUE		FALSE	FALSE	FALSE	FALSE	FALSE	FALSE	FALSE	FALSE	FALSE	FALSE	FALSE
cg10625266			2.24606959033983	FALSE	FALSE	FALSE	FALSE	FALSE	FALSE	1	87169752	SH3GLB1	Promoter_Associated	TRUE		FALSE	FALSE	FALSE	FALSE	FALSE	FALSE	FALSE	FALSE	FALSE	FALSE	FALSE
cg10625705	3.67506987742082		0.661729448375468	FALSE	FALSE	FALSE	FALSE	FALSE	TRUE	20	307320	SOX12		TRUE		FALSE	FALSE	FALSE	FALSE	FALSE	FALSE	FALSE	FALSE	FALSE	FALSE	FALSE
cg10639750		-0.379962270786116	-2.55439189528572	FALSE	FALSE	FALSE	FALSE	FALSE	FALSE	7	138666259	KIAA1549;KIAA1549	Unclassified	TRUE		FALSE	FALSE	TRUE	FALSE	FALSE	FALSE	FALSE	FALSE	FALSE	FALSE	FALSE
cg10641213			-0.349475006727245	FALSE	FALSE	FALSE	FALSE	FALSE	FALSE	8	144450877	RHPN1;C8orf51	Promoter_Associated	TRUE		FALSE	FALSE	FALSE	FALSE	FALSE	FALSE	TRUE	FALSE	FALSE	FALSE	FALSE
cg10643431	0.533475558892339			FALSE	FALSE	FALSE	FALSE	FALSE	FALSE	12	38557634					TRUE	FALSE	FALSE	FALSE	FALSE	FALSE	TRUE	FALSE	FALSE	FALSE	TRUE
cg10643916			-0.600750408131686	FALSE	FALSE	FALSE	FALSE	FALSE	FALSE	15	69754609		Promoter_Associated	TRUE		FALSE	FALSE	FALSE	FALSE	FALSE	FALSE	FALSE	FALSE	FALSE	FALSE	FALSE
cg10643982		0.217211547830423	0.657331622289315	FALSE	FALSE	FALSE	FALSE	FALSE	FALSE	5	166051739			TRUE		FALSE	FALSE	FALSE	FALSE	FALSE	FALSE	FALSE	FALSE	FALSE	FALSE	FALSE
cg10661615			-0.00729258825556946	FALSE	FALSE	FALSE	FALSE	FALSE	FALSE	10	120355262	PRLHR	Unclassified_Cell_type_specific	TRUE		FALSE	FALSE	FALSE	FALSE	FALSE	FALSE	FALSE	FALSE	FALSE	FALSE	FALSE
cg10661893		-0.111612684285428		FALSE	FALSE	FALSE	FALSE	FALSE	FALSE	1	204482706		Unclassified			TRUE	FALSE	FALSE	FALSE	FALSE	FALSE	FALSE	FALSE	FALSE	FALSE	TRUE	1	204482706	II	F	0	TRUE	1	204482706	rs190569329	C	T	0.00219649	0.0083	0	0	0	0
cg10677886		-0.361800776304557		FALSE	FALSE	FALSE	FALSE	FALSE	FALSE	6	24581455	KIAA0319;KIAA0319;KIAA0319;KIAA0319;KIAA0319;KIAA0319	Unclassified			FALSE	FALSE	TRUE	FALSE	FALSE	FALSE	FALSE	FALSE	FALSE	FALSE	FALSE	6	24581455	II	R	1	TRUE	6	24581456	rs566197970	G	A	0.000199681	0	0	0	0	0.001
cg10678215		0.00446917208022758	0.050373335685362	FALSE	FALSE	FALSE	FALSE	FALSE	FALSE	5	143191565	HMHB1		TRUE		FALSE	FALSE	TRUE	FALSE	FALSE	FALSE	FALSE	FALSE	FALSE	FALSE	FALSE
cg10679830	0.472610789881836			FALSE	FALSE	FALSE	FALSE	FALSE	FALSE	16	68909090	TANGO6				FALSE	FALSE	FALSE	FALSE	FALSE	FALSE	FALSE	FALSE	FALSE	FALSE	FALSE	16	68909090	II	F	0	TRUE	16	68909090	rs199843372	C	T	0.000399361	0	0	0.001	0.001	0
cg10694153	0.447101952833267			FALSE	FALSE	FALSE	FALSE	FALSE	FALSE	17	2787495	RAP1GAP2;RAP1GAP2				FALSE	FALSE	FALSE	FALSE	FALSE	FALSE	FALSE	FALSE	FALSE	FALSE	FALSE	17	2787495	II	R	1	TRUE	17	2787496	rs536990804	G	A	0.000399361	8e-04	0.0014	0	0	0
cg10696302			-0.704898381340759	FALSE	FALSE	FALSE	FALSE	FALSE	FALSE	22	50719486	PLXNB2		TRUE		FALSE	FALSE	FALSE	FALSE	FALSE	FALSE	FALSE	FALSE	FALSE	FALSE	FALSE	22	50719486	II	F	0	TRUE	22	50719486	rs572606328	C	T	0.000599042	0.0023	0	0	0	0
cg10696351	0.475983775866486			FALSE	FALSE	FALSE	FALSE	FALSE	FALSE	13	41227982	FOXO1		TRUE		FALSE	FALSE	FALSE	FALSE	FALSE	FALSE	TRUE	FALSE	FALSE	FALSE	FALSE	13	41227982	II	R	1	TRUE	13	41227983	rs546522348	G	A	0.000998403	0	0	0	0	0.005
cg10706542	1.33883572232204			FALSE	FALSE	FALSE	FALSE	FALSE	FALSE	13	52336040	WDFY2	Unclassified	TRUE		FALSE	FALSE	FALSE	FALSE	FALSE	FALSE	FALSE	FALSE	FALSE	FALSE	FALSE
cg10707163	0.0151916111500756			FALSE	FALSE	FALSE	FALSE	FALSE	FALSE	14	67864699	PLEK2				FALSE	FALSE	FALSE	FALSE	FALSE	FALSE	FALSE	FALSE	FALSE	FALSE	FALSE
cg10722799		0.106785380624773	1.04128626419405	FALSE	FALSE	FALSE	FALSE	FALSE	FALSE	21	36041699	CLIC6	Unclassified_Cell_type_specific	TRUE	TRUE	FALSE	FALSE	FALSE	FALSE	FALSE	FALSE	FALSE	FALSE	FALSE	FALSE	FALSE
cg10731236		-0.0253009104584782		FALSE	FALSE	FALSE	FALSE	FALSE	FALSE	3	95986723					FALSE	FALSE	FALSE	FALSE	FALSE	FALSE	FALSE	FALSE	FALSE	FALSE	FALSE
cg10736528	-0.437250252977012			FALSE	FALSE	FALSE	FALSE	FALSE	FALSE	12	52772961	KRT84				FALSE	FALSE	FALSE	FALSE	FALSE	FALSE	FALSE	FALSE	FALSE	FALSE	FALSE
cg10744079	-0.00536283516658026			FALSE	FALSE	FALSE	FALSE	FALSE	FALSE	14	76819370		Unclassified	TRUE		FALSE	FALSE	FALSE	FALSE	FALSE	FALSE	FALSE	TRUE	TRUE	FALSE	TRUE	14	76819370	II	F	0	TRUE	14	76819370	rs12436604	C	G	0.144369	0.0227	0.2565	0.1083	0.1769	0.2312
cg10747963	0.0559410089079508			FALSE	FALSE	FALSE	FALSE	FALSE	FALSE	6	134503868	SGK1				FALSE	FALSE	FALSE	FALSE	FALSE	FALSE	FALSE	FALSE	FALSE	FALSE	FALSE
cg10753764		-5.61330481646412	-13.9216428179769	FALSE	FALSE	FALSE	FALSE	FALSE	FALSE	10	116164350	AFAP1L2;AFAP1L2;AFAP1L2;AFAP1L2		TRUE		FALSE	FALSE	FALSE	FALSE	FALSE	FALSE	FALSE	FALSE	FALSE	FALSE	FALSE	10	116164350	I	F	-1	TRUE	10	116164349	rs542220429	G	A	0.000199681	0	0	0	0	0.001
cg10754705		-0.29931435405282		FALSE	FALSE	FALSE	FALSE	FALSE	FALSE	8	22085381	PHYHIP;PHYHIP		TRUE		FALSE	FALSE	FALSE	FALSE	FALSE	FALSE	TRUE	FALSE	FALSE	FALSE	FALSE
cg10757065		0.387357104463278	1.76270199717545	FALSE	FALSE	FALSE	FALSE	FALSE	FALSE	2	223165891	CCDC140		TRUE		FALSE	FALSE	FALSE	FALSE	FALSE	FALSE	FALSE	FALSE	FALSE	FALSE	FALSE
cg10759158			0.446679209061518	FALSE	FALSE	FALSE	FALSE	FALSE	FALSE	2	227418479			TRUE		FALSE	FALSE	FALSE	FALSE	FALSE	FALSE	FALSE	FALSE	FALSE	FALSE	FALSE
cg10765193		-0.0536230497296039		FALSE	FALSE	FALSE	FALSE	FALSE	FALSE	7	26162830					TRUE	FALSE	TRUE	FALSE	FALSE	FALSE	FALSE	FALSE	FALSE	FALSE	TRUE
cg10776489		0.011203997562538		FALSE	FALSE	FALSE	FALSE	FALSE	FALSE	1	202669456	SYT2				FALSE	FALSE	FALSE	FALSE	FALSE	FALSE	FALSE	FALSE	FALSE	FALSE	FALSE
cg10778288			0.769850399700566	FALSE	FALSE	FALSE	FALSE	FALSE	FALSE	12	113917994		Unclassified_Cell_type_specific	TRUE		FALSE	FALSE	FALSE	FALSE	FALSE	FALSE	FALSE	FALSE	FALSE	FALSE	FALSE
cg10778780		-1.14638509324241	-0.163026459913961	FALSE	FALSE	FALSE	FALSE	FALSE	FALSE	3	42307866	CCK		TRUE		FALSE	FALSE	FALSE	FALSE	FALSE	FALSE	FALSE	FALSE	FALSE	FALSE	FALSE
cg10782380	-2.46227623503533			FALSE	FALSE	FALSE	FALSE	FALSE	FALSE	11	9113167	SCUBE2;SCUBE2	Unclassified_Cell_type_specific	TRUE		FALSE	FALSE	TRUE	FALSE	FALSE	FALSE	FALSE	FALSE	FALSE	FALSE	FALSE
cg10784843	-1.39279177506509			FALSE	FALSE	FALSE	FALSE	FALSE	FALSE	12	122064392	ORAI1	Promoter_Associated	TRUE		FALSE	FALSE	FALSE	FALSE	FALSE	FALSE	FALSE	FALSE	FALSE	FALSE	FALSE
cg10804656	1.1575536451222	2.14660738758335	3.07198547360611	FALSE	FALSE	FALSE	FALSE	FALSE	TRUE	10	22623460			TRUE		FALSE	FALSE	FALSE	FALSE	FALSE	FALSE	FALSE	FALSE	FALSE	FALSE	FALSE
cg10808762	0.0962991841799855			FALSE	FALSE	FALSE	FALSE	FALSE	FALSE	4	114579215	CAMK2D;CAMK2D;CAMK2D;CAMK2D;CAMK2D;CAMK2D				FALSE	FALSE	FALSE	FALSE	FALSE	FALSE	FALSE	FALSE	FALSE	FALSE	FALSE
cg10815625	1.95638726143776			FALSE	FALSE	FALSE	FALSE	FALSE	FALSE	1	165323768	LMX1A		TRUE		FALSE	FALSE	FALSE	FALSE	FALSE	FALSE	FALSE	FALSE	FALSE	FALSE	FALSE
cg10816283		0.877467801375808		FALSE	FALSE	FALSE	FALSE	FALSE	FALSE	6	46871173	GPR116;GPR116		TRUE		FALSE	FALSE	FALSE	FALSE	FALSE	FALSE	FALSE	FALSE	FALSE	FALSE	FALSE
cg10821304			-1.65280682956176	FALSE	FALSE	FALSE	FALSE	FALSE	FALSE	5	176558909	NSD1		TRUE		FALSE	FALSE	FALSE	FALSE	FALSE	FALSE	FALSE	FALSE	FALSE	FALSE	FALSE
cg10822242		-0.00215629421392699		FALSE	FALSE	FALSE	FALSE	FALSE	FALSE	13	61157457					FALSE	FALSE	TRUE	FALSE	FALSE	FALSE	FALSE	TRUE	TRUE	FALSE	TRUE	13	61157457	II	R	1	TRUE	13	61157458	rs8002201	G	A	0.324081	0.2239	0.33	0.3748	0.5276	0.2034
cg10830687	-0.778625089466988			FALSE	FALSE	FALSE	FALSE	FALSE	FALSE	1	154418708	IL6R;IL6R				FALSE	FALSE	TRUE	FALSE	FALSE	FALSE	FALSE	FALSE	FALSE	FALSE	FALSE
cg10836101			0.261719891367744	FALSE	FALSE	FALSE	FALSE	FALSE	FALSE	19	30020886	VSTM2B		TRUE		FALSE	FALSE	FALSE	FALSE	FALSE	FALSE	FALSE	FALSE	FALSE	FALSE	FALSE
cg10841505		0.215720249239358		FALSE	FALSE	FALSE	FALSE	FALSE	FALSE	15	74300325	PML;PML;PML;PML;PML;PML;PML;PML;PML				FALSE	FALSE	FALSE	FALSE	FALSE	FALSE	FALSE	FALSE	FALSE	FALSE	FALSE
cg10848564			0.121268155076711	FALSE	FALSE	FALSE	FALSE	FALSE	FALSE	5	20611845			TRUE		FALSE	FALSE	FALSE	FALSE	FALSE	FALSE	FALSE	FALSE	FALSE	FALSE	FALSE
cg10874644	-0.0011968734333759		-1.24466838390979	FALSE	FALSE	FALSE	FALSE	FALSE	FALSE	5	83898708			TRUE		FALSE	FALSE	FALSE	FALSE	FALSE	FALSE	FALSE	FALSE	FALSE	FALSE	FALSE
cg10881162			0.00565036402714084	FALSE	FALSE	FALSE	FALSE	FALSE	FALSE	3	55613558	ERC2		TRUE		FALSE	FALSE	FALSE	FALSE	FALSE	FALSE	FALSE	TRUE	TRUE	FALSE	TRUE	3	55613558	II	R	1	TRUE	3	55613559	rs72870488	G	A	0.1875	0.2526	0.1167	0.1899	0.2239	0.1131
cg10895452			2.06098874265209	FALSE	FALSE	FALSE	FALSE	FALSE	FALSE	2	119602645	EN1		TRUE		FALSE	FALSE	FALSE	FALSE	FALSE	FALSE	FALSE	FALSE	FALSE	FALSE	FALSE
cg10896248		-0.00902226552031474		FALSE	FALSE	FALSE	FALSE	FALSE	FALSE	9	101172889	GABBR2	Unclassified_Cell_type_specific			FALSE	FALSE	FALSE	FALSE	FALSE	FALSE	FALSE	FALSE	FALSE	FALSE	FALSE
cg10925640		0.135101273724951		FALSE	FALSE	FALSE	FALSE	FALSE	FALSE	6	30684572	MDC1		TRUE		FALSE	FALSE	FALSE	FALSE	FALSE	FALSE	FALSE	FALSE	FALSE	FALSE	FALSE
cg10941445			0.10857204414	FALSE	FALSE	FALSE	FALSE	FALSE	FALSE	2	109934856	SH3RF3	Unclassified_Cell_type_specific	TRUE		FALSE	FALSE	FALSE	FALSE	FALSE	FALSE	FALSE	FALSE	FALSE	FALSE	FALSE
cg10947146		0.6443121740448	1.6150841513901	FALSE	FALSE	FALSE	FALSE	FALSE	FALSE	8	11058710	XKR6	Promoter_Associated	TRUE	TRUE	FALSE	FALSE	TRUE	FALSE	FALSE	FALSE	FALSE	FALSE	FALSE	FALSE	FALSE
cg10952220	1.76127718684834			FALSE	FALSE	FALSE	FALSE	FALSE	FALSE	3	46448671	CCRL2;CCRL2	Unclassified_Cell_type_specific	TRUE		FALSE	FALSE	FALSE	FALSE	FALSE	FALSE	FALSE	FALSE	FALSE	FALSE	FALSE
cg10956096		-0.0568026224765873		FALSE	FALSE	FALSE	FALSE	FALSE	FALSE	10	133119658			TRUE		FALSE	FALSE	FALSE	FALSE	FALSE	FALSE	FALSE	FALSE	FALSE	FALSE	FALSE
cg10976908		-0.258165017567986		FALSE	FALSE	FALSE	FALSE	FALSE	FALSE	15	72610141	BRUNOL6		TRUE		FALSE	FALSE	FALSE	FALSE	FALSE	FALSE	FALSE	FALSE	FALSE	FALSE	FALSE	15	72610141	II	F	0	TRUE	15	72610141	rs534389558	C	T	0.000199681	0	0	0	0	0.001
cg10981942			0.0226426328016793	FALSE	FALSE	FALSE	FALSE	FALSE	FALSE	5	2094296			TRUE		TRUE	FALSE	FALSE	FALSE	FALSE	FALSE	TRUE	TRUE	TRUE	FALSE	TRUE	5	2094296	II	R	1	TRUE	5	2094297	rs56292928	G	A	0.0928514	0.0091	0.098	0.1193	0.0327	0.2312
cg10983206			-0.278313805646381	FALSE	FALSE	FALSE	FALSE	FALSE	FALSE	10	7564401			TRUE		FALSE	FALSE	FALSE	FALSE	FALSE	FALSE	FALSE	FALSE	FALSE	FALSE	FALSE	10	7564401	II	R	1	TRUE	10	7564402	rs546408244	G	A	0.000599042	8e-04	0.0029	0	0	0
cg10984450	-0.552847621063822			FALSE	FALSE	FALSE	FALSE	FALSE	FALSE	2	1793057	MYT1L;MYT1L				FALSE	FALSE	FALSE	FALSE	FALSE	FALSE	FALSE	FALSE	FALSE	FALSE	FALSE
cg11006267			0.297313268118812	FALSE	FALSE	FALSE	TRUE	FALSE	TRUE	5	139017424		Promoter_Associated	TRUE		FALSE	FALSE	FALSE	FALSE	FALSE	FALSE	FALSE	FALSE	FALSE	FALSE	FALSE
cg11011600		-0.0973544042951689		FALSE	FALSE	FALSE	FALSE	FALSE	FALSE	1	204849349	NFASC;NFASC;NFASC;NFASC;NFASC				FALSE	FALSE	FALSE	FALSE	FALSE	FALSE	FALSE	TRUE	TRUE	FALSE	TRUE	1	204849349	II	R	1	TRUE	1	204849350	rs12047221	G	A	0.251198	0.1127	0.3386	0.0775	0.1033	0.6895
cg11024682			0.00816601813718925	FALSE	FALSE	FALSE	FALSE	FALSE	FALSE	17	17730094	SREBF1;SREBF1	Unclassified_Cell_type_specific	TRUE		FALSE	FALSE	FALSE	FALSE	FALSE	FALSE	FALSE	FALSE	FALSE	FALSE	FALSE
cg11029191	-1.20000587175796	-0.13563341195653	-1.60521675781181	FALSE	FALSE	FALSE	FALSE	FALSE	FALSE	18	43418556	SIGLEC15	Unclassified_Cell_type_specific	TRUE		FALSE	FALSE	TRUE	FALSE	FALSE	FALSE	FALSE	FALSE	FALSE	FALSE	FALSE
cg11051055			0.399338864202685	FALSE	FALSE	FALSE	FALSE	FALSE	TRUE	8	11058145	XKR6		TRUE		FALSE	FALSE	FALSE	FALSE	FALSE	FALSE	FALSE	FALSE	FALSE	FALSE	FALSE
cg11061177		-1.16032787923585		FALSE	FALSE	FALSE	FALSE	FALSE	FALSE	10	119134785	PDZD8;PDZD8	Promoter_Associated	TRUE		FALSE	FALSE	TRUE	FALSE	FALSE	TRUE	TRUE	FALSE	FALSE	FALSE	TRUE
cg11066244		0.108230992916431	0.0495639370413426	FALSE	FALSE	FALSE	FALSE	FALSE	FALSE	14	20691777	OR11H6		TRUE		FALSE	FALSE	TRUE	FALSE	FALSE	FALSE	FALSE	TRUE	TRUE	FALSE	TRUE	14	20691777	II	F	0	TRUE	14	20691777	rs79648471	C	T	0.0996406	0.121	0.049	0.0815	0.1339	0.0913
cg11067179		0.348252851760337	0.416487293704846	TRUE	FALSE	FALSE	FALSE	FALSE	TRUE	11	66083541	CD248		TRUE		FALSE	FALSE	FALSE	FALSE	FALSE	FALSE	FALSE	FALSE	FALSE	FALSE	FALSE
cg11068238			0.614788635791562	FALSE	FALSE	FALSE	FALSE	FALSE	FALSE	8	296808			TRUE		FALSE	FALSE	FALSE	FALSE	FALSE	FALSE	FALSE	FALSE	FALSE	FALSE	FALSE
cg11070059	1.06068447043501			FALSE	FALSE	FALSE	FALSE	FALSE	FALSE	7	96626399	DLX6AS		TRUE		FALSE	FALSE	FALSE	FALSE	FALSE	FALSE	FALSE	FALSE	FALSE	FALSE	FALSE
cg11071401			0.920351070518938	FALSE	FALSE	FALSE	FALSE	FALSE	FALSE	17	48637194	CACNA1G;CACNA1G;CACNA1G;CACNA1G;CACNA1G;CACNA1G;CACNA1G;CACNA1G;CACNA1G;CACNA1G;CACNA1G;CACNA1G;CACNA1G;CACNA1G;CACNA1G		TRUE		FALSE	FALSE	FALSE	FALSE	FALSE	FALSE	TRUE	FALSE	FALSE	FALSE	FALSE
cg11077186	-0.0380186685289652			FALSE	FALSE	FALSE	FALSE	FALSE	FALSE	1	20686360	LINC01141				FALSE	FALSE	TRUE	FALSE	FALSE	FALSE	FALSE	FALSE	FALSE	FALSE	FALSE
cg11100658			1.82914236569374	FALSE	FALSE	FALSE	FALSE	FALSE	FALSE	17	80662658			TRUE		FALSE	FALSE	FALSE	FALSE	FALSE	FALSE	FALSE	TRUE	FALSE	FALSE	FALSE
cg11112002		0.271954373103461		FALSE	FALSE	FALSE	FALSE	FALSE	FALSE	21	26573136					FALSE	FALSE	FALSE	FALSE	FALSE	FALSE	FALSE	FALSE	FALSE	FALSE	FALSE
cg11114757		0.405925072084065	0.379561333051265	FALSE	FALSE	FALSE	FALSE	FALSE	FALSE	11	102216909	BIRC2		TRUE		FALSE	FALSE	FALSE	FALSE	FALSE	FALSE	FALSE	FALSE	FALSE	FALSE	FALSE
cg11115431		0.454487742892848	0.954150826096023	FALSE	FALSE	FALSE	FALSE	FALSE	FALSE	6	168661137			TRUE		FALSE	FALSE	FALSE	FALSE	FALSE	FALSE	FALSE	FALSE	FALSE	FALSE	FALSE
cg11116464		0.0476704272182014		FALSE	FALSE	FALSE	FALSE	FALSE	FALSE	1	8651231	RERE;RERE				FALSE	FALSE	FALSE	FALSE	FALSE	FALSE	FALSE	FALSE	FALSE	FALSE	FALSE
cg11118359		-0.109390966106091		FALSE	FALSE	FALSE	FALSE	FALSE	FALSE	4	1107202	RNF212;RNF212	Unclassified_Cell_type_specific	TRUE		FALSE	FALSE	FALSE	FALSE	FALSE	FALSE	FALSE	FALSE	FALSE	FALSE	FALSE
cg11118422	0.515820806550026			FALSE	FALSE	FALSE	FALSE	FALSE	FALSE	6	28557883			TRUE		FALSE	FALSE	FALSE	FALSE	FALSE	FALSE	FALSE	FALSE	FALSE	FALSE	FALSE
cg11126134	0.371704721385739	0.793163976940018	1.44920748524202	FALSE	FALSE	FALSE	FALSE	FALSE	FALSE	13	31480304	C13orf33		TRUE	TRUE	FALSE	FALSE	FALSE	FALSE	FALSE	FALSE	FALSE	FALSE	FALSE	FALSE	FALSE
cg11126410	0.0427186394970316			FALSE	FALSE	FALSE	FALSE	FALSE	FALSE	3	128841191	RAB43;RAB43;RAB43;RAB43;RAB43;RAB43;RAB43;ISY1-RAB43				FALSE	FALSE	FALSE	FALSE	FALSE	FALSE	FALSE	FALSE	FALSE	FALSE	FALSE
cg11131359	-1.13698340077363			FALSE	FALSE	FALSE	FALSE	FALSE	FALSE	18	13824327	MC5R	Unclassified			FALSE	FALSE	FALSE	FALSE	FALSE	FALSE	FALSE	FALSE	FALSE	FALSE	FALSE	18	13824327	II	R	1	TRUE	18	13824328	rs144091942	GCGCTT	G	0.0191693	0.0696	0.0058	0	0	0
cg11131672	0.317062391741277			FALSE	FALSE	FALSE	FALSE	FALSE	FALSE	1	170588581					FALSE	FALSE	FALSE	FALSE	FALSE	FALSE	FALSE	FALSE	FALSE	FALSE	FALSE
cg11132661	0.685212165118577			FALSE	FALSE	FALSE	FALSE	FALSE	FALSE	12	130590671			TRUE		FALSE	FALSE	TRUE	FALSE	FALSE	FALSE	TRUE	FALSE	FALSE	FALSE	FALSE
cg11134246	0.680617463634597			FALSE	FALSE	FALSE	FALSE	FALSE	FALSE	1	44458001	CCDC24	Promoter_Associated	TRUE		FALSE	FALSE	FALSE	FALSE	FALSE	FALSE	FALSE	FALSE	FALSE	FALSE	FALSE
cg11149005	0.184473302152632			FALSE	FALSE	FALSE	FALSE	FALSE	FALSE	2	211632931					FALSE	FALSE	FALSE	FALSE	FALSE	FALSE	FALSE	FALSE	FALSE	FALSE	FALSE
cg11153529			0.0102331686342388	FALSE	FALSE	FALSE	FALSE	FALSE	FALSE	10	50970539	OGDHL;OGDHL;OGDHL	Unclassified_Cell_type_specific	TRUE		FALSE	FALSE	FALSE	FALSE	FALSE	FALSE	FALSE	FALSE	FALSE	FALSE	FALSE
cg11170803	0.353085765162577			FALSE	FALSE	FALSE	FALSE	FALSE	FALSE	5	170969407					FALSE	FALSE	FALSE	FALSE	FALSE	FALSE	FALSE	FALSE	FALSE	FALSE	FALSE
cg11176481		0.224979437368345	1.60353937444061	FALSE	FALSE	FALSE	FALSE	FALSE	FALSE	5	72676039		Unclassified_Cell_type_specific	TRUE		FALSE	FALSE	FALSE	FALSE	FALSE	FALSE	FALSE	FALSE	FALSE	FALSE	FALSE
cg11194698			0.38842771263153	FALSE	FALSE	FALSE	FALSE	FALSE	FALSE	7	44184840	GCK;GCK;GCK	Unclassified	TRUE		FALSE	FALSE	FALSE	FALSE	FALSE	FALSE	FALSE	FALSE	FALSE	FALSE	FALSE
cg11214889			0.998604419464247	FALSE	FALSE	FALSE	FALSE	FALSE	FALSE	18	597111	CLUL1;CLUL1	Unclassified	TRUE	TRUE	FALSE	FALSE	FALSE	FALSE	FALSE	FALSE	FALSE	FALSE	FALSE	FALSE	FALSE
cg11218432		0.21702617244246	0.234176004170094	FALSE	FALSE	FALSE	FALSE	FALSE	FALSE	10	3150898	PFKP		TRUE		FALSE	FALSE	FALSE	FALSE	FALSE	FALSE	FALSE	TRUE	TRUE	FALSE	TRUE
cg11218842		-0.0603225498243645		FALSE	FALSE	FALSE	FALSE	FALSE	FALSE	10	5406907	UCN3		TRUE		FALSE	FALSE	FALSE	FALSE	FALSE	FALSE	FALSE	FALSE	FALSE	FALSE	FALSE
cg11220950		0.615741701125612		FALSE	FALSE	FALSE	FALSE	FALSE	TRUE	16	2042693	SYNGR3		TRUE		FALSE	FALSE	FALSE	FALSE	FALSE	FALSE	FALSE	FALSE	FALSE	FALSE	FALSE
cg11229663		-0.0960987829675686	-0.277972859275694	FALSE	FALSE	FALSE	FALSE	FALSE	FALSE	10	52843235	PRKG1;PRKG1		TRUE		FALSE	FALSE	FALSE	FALSE	FALSE	FALSE	FALSE	FALSE	FALSE	FALSE	FALSE
cg11232083	0.062438035514898			FALSE	FALSE	FALSE	FALSE	FALSE	FALSE	2	3313472	TSSC1		TRUE		FALSE	FALSE	FALSE	FALSE	FALSE	FALSE	FALSE	TRUE	TRUE	FALSE	TRUE
cg11232944			-0.158170938788688	FALSE	FALSE	FALSE	FALSE	FALSE	FALSE	1	18433572	IGSF21		TRUE		FALSE	FALSE	FALSE	FALSE	FALSE	FALSE	FALSE	FALSE	FALSE	FALSE	FALSE
cg11241278	-0.155045908918237			FALSE	FALSE	FALSE	FALSE	FALSE	FALSE	17	74023465	EVPL;EVPL		TRUE		FALSE	FALSE	FALSE	FALSE	FALSE	FALSE	FALSE	FALSE	FALSE	FALSE	FALSE	17	74023465	II	F	0	TRUE	17	74023465	rs529385959	C	T	0.000399361	0.0015	0	0	0	0
cg11246223	1.64057597047749	1.18403033650848		FALSE	FALSE	FALSE	FALSE	FALSE	FALSE	4	170581252	CLCN3;CLCN3;CLCN3;CLCN3;CLCN3	Unclassified			FALSE	FALSE	FALSE	FALSE	FALSE	FALSE	FALSE	FALSE	FALSE	FALSE	FALSE
cg11255439	0.0559416083782983	0.0794323258064693		FALSE	FALSE	FALSE	FALSE	FALSE	FALSE	3	148361535					FALSE	FALSE	FALSE	FALSE	FALSE	FALSE	FALSE	FALSE	FALSE	FALSE	FALSE
cg11276189			-0.114655208508999	FALSE	FALSE	FALSE	FALSE	FALSE	FALSE	7	158815080	LOC154822		TRUE		FALSE	FALSE	FALSE	FALSE	FALSE	FALSE	FALSE	TRUE	TRUE	FALSE	TRUE	7	158815080	II	F	0	TRUE	7	158815080	rs78139649	C	T	0.100639	0.1233	0.0807	0.1213	0.0992	0.0655
cg11277126		-0.758275265102209	-0.271218814663326	FALSE	FALSE	FALSE	FALSE	FALSE	FALSE	20	33680945	TRPC4AP;TRPC4AP	Promoter_Associated	TRUE	TRUE	FALSE	FALSE	FALSE	FALSE	FALSE	FALSE	FALSE	FALSE	FALSE	FALSE	FALSE
cg11282353			-0.0289141848940795	FALSE	FALSE	FALSE	FALSE	FALSE	FALSE	3	133706085	SLCO2A1		TRUE		TRUE	FALSE	TRUE	FALSE	FALSE	FALSE	FALSE	FALSE	FALSE	FALSE	TRUE
cg11283776	-0.405821306534313			FALSE	FALSE	FALSE	FALSE	FALSE	FALSE	8	53326374		Unclassified_Cell_type_specific	TRUE		FALSE	FALSE	FALSE	FALSE	FALSE	FALSE	FALSE	FALSE	FALSE	FALSE	FALSE
cg11293800			0.0428666604443762	FALSE	FALSE	FALSE	FALSE	FALSE	FALSE	3	48412924	FBXW12;FBXW12;FBXW12		TRUE		FALSE	FALSE	FALSE	FALSE	FALSE	FALSE	FALSE	FALSE	FALSE	FALSE	FALSE
cg11297399	-0.116974171922851			FALSE	FALSE	FALSE	FALSE	FALSE	FALSE	1	229139802					FALSE	FALSE	FALSE	FALSE	FALSE	FALSE	FALSE	FALSE	FALSE	FALSE	FALSE
cg11297526		0.384749511118776		FALSE	FALSE	FALSE	FALSE	FALSE	FALSE	4	189082546					FALSE	FALSE	TRUE	FALSE	FALSE	FALSE	FALSE	FALSE	FALSE	FALSE	FALSE
cg11298010	0.385220889237484			FALSE	FALSE	FALSE	FALSE	FALSE	FALSE	1	229474175	CCSAP				FALSE	FALSE	FALSE	FALSE	FALSE	FALSE	FALSE	FALSE	FALSE	FALSE	FALSE
cg11313025	-0.697982836109296	-0.0184225118908258		FALSE	FALSE	FALSE	FALSE	FALSE	FALSE	3	64603537	ADAMTS9				FALSE	FALSE	FALSE	FALSE	FALSE	FALSE	FALSE	FALSE	FALSE	FALSE	FALSE
cg11317199		-0.00945413498956508		FALSE	FALSE	FALSE	FALSE	FALSE	FALSE	9	100850391	TRIM14;TRIM14;TRIM14;TRIM14		TRUE		FALSE	FALSE	FALSE	FALSE	FALSE	FALSE	FALSE	FALSE	FALSE	FALSE	FALSE
cg11327004	0.874064226734009			FALSE	FALSE	FALSE	FALSE	FALSE	FALSE	7	645500	PRKAR1B;PRKAR1B;PRKAR1B;PRKAR1B;PRKAR1B;PRKAR1B		TRUE		FALSE	FALSE	FALSE	FALSE	FALSE	FALSE	FALSE	FALSE	FALSE	FALSE	FALSE
cg11334644		0.151876435914241		FALSE	FALSE	FALSE	FALSE	FALSE	FALSE	12	130529514			TRUE		FALSE	FALSE	FALSE	FALSE	FALSE	FALSE	FALSE	FALSE	FALSE	FALSE	FALSE
cg11341943	-0.204956333003959			FALSE	FALSE	FALSE	FALSE	FALSE	FALSE	8	143917251	GML				FALSE	FALSE	FALSE	FALSE	FALSE	FALSE	FALSE	FALSE	FALSE	FALSE	FALSE
cg11344744		-0.450062970823375	-0.198803526875891	FALSE	FALSE	FALSE	FALSE	FALSE	FALSE	2	97526122	SEMA4C	Unclassified_Cell_type_specific	TRUE		FALSE	FALSE	FALSE	FALSE	FALSE	FALSE	FALSE	FALSE	FALSE	FALSE	FALSE
cg11345918			-0.0284993445032996	FALSE	FALSE	FALSE	FALSE	FALSE	FALSE	11	1596165	HCCA2;LOC338651	Unclassified	TRUE		FALSE	FALSE	FALSE	FALSE	FALSE	FALSE	FALSE	FALSE	FALSE	FALSE	FALSE
cg11351709			-0.092825845991895	FALSE	FALSE	FALSE	FALSE	FALSE	FALSE	8	829623			TRUE		FALSE	FALSE	FALSE	FALSE	FALSE	FALSE	FALSE	FALSE	FALSE	FALSE	FALSE
cg11352681		0.14996528143363	0.176421956994844	FALSE	FALSE	FALSE	FALSE	FALSE	FALSE	20	44176575	SPINLW1		TRUE		FALSE	FALSE	FALSE	FALSE	FALSE	FALSE	FALSE	TRUE	TRUE	FALSE	TRUE	20	44176575	II	R	1	TRUE	20	44176576	rs2231829	G	A	0.0750799	0.0401	0.0447	0.0149	0.1227	0.1558
cg11362176		-0.24074454238117		FALSE	FALSE	FALSE	FALSE	FALSE	FALSE	5	133625328		Unclassified_Cell_type_specific			FALSE	FALSE	FALSE	FALSE	FALSE	FALSE	FALSE	TRUE	FALSE	FALSE	FALSE	5	133625328	II	R	1	TRUE	5	133625329	rs147530386	G	A	0.00379393	0.0136	0	0.001	0	0
cg11370825	2.50428640055662			FALSE	FALSE	FALSE	FALSE	FALSE	FALSE	6	166927652	RPS6KA2;RPS6KA2				FALSE	FALSE	FALSE	FALSE	FALSE	FALSE	FALSE	FALSE	FALSE	FALSE	FALSE	6	166927652	II	R	1	TRUE	6	166927653	rs536869000	G	A	0.000199681	8e-04	0	0	0	0
cg11380327			-0.17473211108032	FALSE	FALSE	FALSE	FALSE	FALSE	FALSE	2	24715213			TRUE		FALSE	FALSE	FALSE	FALSE	FALSE	FALSE	TRUE	FALSE	FALSE	FALSE	FALSE	2	24715213	I	F	-1	TRUE	2	24715212	rs573718358	C	T	0.000199681	8e-04	0	0	0	0
cg11382963	1.65030493502309			FALSE	FALSE	FALSE	FALSE	FALSE	FALSE	8	72754469	MSC	Unclassified_Cell_type_specific	TRUE		FALSE	FALSE	FALSE	FALSE	FALSE	FALSE	FALSE	FALSE	FALSE	FALSE	FALSE
cg11394115	-4.88402043472006			FALSE	FALSE	FALSE	FALSE	FALSE	FALSE	10	62493201	ANK3;ANK3				FALSE	FALSE	FALSE	FALSE	FALSE	FALSE	FALSE	FALSE	FALSE	FALSE	FALSE
cg11395799			-0.0269769893050246	FALSE	FALSE	FALSE	FALSE	FALSE	FALSE	1	115213248	DENND2C	Promoter_Associated	TRUE		FALSE	FALSE	FALSE	FALSE	FALSE	FALSE	FALSE	FALSE	FALSE	FALSE	FALSE
cg11395893			-2.46501858716153	FALSE	FALSE	FALSE	FALSE	FALSE	FALSE	19	4247036	CCDC94	Promoter_Associated	TRUE		FALSE	FALSE	FALSE	FALSE	FALSE	FALSE	FALSE	FALSE	FALSE	FALSE	FALSE
cg11404532			0.0552431774942572	FALSE	FALSE	FALSE	FALSE	FALSE	FALSE	1	6486842	ESPN	Unclassified_Cell_type_specific	TRUE		FALSE	FALSE	FALSE	FALSE	FALSE	FALSE	FALSE	TRUE	TRUE	FALSE	TRUE	1	6486842	II	R	1	TRUE	1	6486843	rs112246897	G	A	0.0706869	0.1331	0.0519	0.0577	0.0859	0
cg11413133			-0.280894901560748	FALSE	FALSE	FALSE	FALSE	FALSE	FALSE	17	21281318	KCNJ12	Unclassified_Cell_type_specific	TRUE		FALSE	FALSE	FALSE	FALSE	FALSE	FALSE	FALSE	FALSE	FALSE	FALSE	FALSE
cg11415498	-1.19938745170543	-0.419289435676922		FALSE	FALSE	FALSE	FALSE	FALSE	FALSE	1	29692352					FALSE	FALSE	FALSE	FALSE	FALSE	FALSE	FALSE	FALSE	FALSE	FALSE	FALSE	1	29692352	II	F	0	TRUE	1	29692352	rs17497376	C	T	0.0061901	0	0	0.001	0.0307	0
cg11420142		0.0313034041697611	0.00861806135255644	FALSE	FALSE	FALSE	FALSE	FALSE	FALSE	8	92570895			TRUE		FALSE	FALSE	FALSE	FALSE	FALSE	FALSE	FALSE	TRUE	TRUE	FALSE	TRUE	8	92570895	II	R	1	TRUE	8	92570896	rs843071	G	A	0.389577	0.1853	0.3948	0.497	0.5992	0.3433
cg11421509			-0.0234958660518866	FALSE	FALSE	FALSE	FALSE	FALSE	FALSE	8	105379602			TRUE		FALSE	FALSE	FALSE	FALSE	FALSE	TRUE	TRUE	FALSE	FALSE	FALSE	TRUE
cg11422045	-1.43364264109394			FALSE	FALSE	FALSE	FALSE	FALSE	FALSE	11	43701985	HSD17B12	Promoter_Associated	TRUE		FALSE	FALSE	FALSE	FALSE	FALSE	FALSE	FALSE	FALSE	FALSE	FALSE	FALSE
cg11423667		-0.601286159293345		FALSE	FALSE	FALSE	FALSE	FALSE	FALSE	15	70869234					FALSE	FALSE	FALSE	FALSE	FALSE	FALSE	FALSE	FALSE	FALSE	FALSE	FALSE
cg11426075		0.00480172519533663		FALSE	FALSE	FALSE	FALSE	FALSE	FALSE	1	8086959	ERRFI1		TRUE		FALSE	FALSE	TRUE	FALSE	FALSE	FALSE	FALSE	FALSE	FALSE	FALSE	FALSE
cg11426726	0.100877598841274			FALSE	FALSE	FALSE	FALSE	FALSE	FALSE	15	63845726	USP3		TRUE		FALSE	FALSE	FALSE	FALSE	FALSE	FALSE	FALSE	FALSE	FALSE	FALSE	FALSE	15	63845726	II	F	0	TRUE	15	63845726	rs570103870	C	T	0.000199681	0	0.0014	0	0	0
cg11436113	-0.372556099512078		-0.865174766792552	FALSE	FALSE	FALSE	FALSE	FALSE	FALSE	20	19191145			TRUE		FALSE	FALSE	FALSE	FALSE	FALSE	FALSE	FALSE	FALSE	FALSE	FALSE	FALSE
cg11482926		-0.035366995643774		FALSE	FALSE	FALSE	FALSE	FALSE	FALSE	1	115260643	CSDE1;CSDE1;CSDE1;CSDE1;CSDE1;CSDE1;NRAS				FALSE	FALSE	FALSE	FALSE	FALSE	FALSE	FALSE	TRUE	TRUE	FALSE	TRUE	1	115260643	II	F	0	TRUE	1	115260643	rs6851	C	T	0.0353435	0.0076	0.0533	0.0666	0.0481	0.0159
cg11485154			-0.75006352691296	FALSE	FALSE	FALSE	FALSE	FALSE	FALSE	11	46265393		Promoter_Associated	TRUE		FALSE	FALSE	FALSE	FALSE	FALSE	FALSE	FALSE	FALSE	FALSE	FALSE	FALSE
cg11491284	-1.00845070499791	-0.649517649963155		FALSE	FALSE	FALSE	FALSE	FALSE	TRUE	3	141888226	GK5		TRUE		FALSE	FALSE	TRUE	FALSE	FALSE	FALSE	FALSE	FALSE	FALSE	FALSE	FALSE
cg11495285	-1.96270426255014			FALSE	FALSE	FALSE	FALSE	FALSE	FALSE	10	90636202			TRUE		FALSE	FALSE	FALSE	FALSE	FALSE	FALSE	FALSE	FALSE	FALSE	FALSE	FALSE
cg11500774		-0.0485668621123784		FALSE	FALSE	FALSE	FALSE	FALSE	FALSE	19	51142285	SYT3;SYT3;SYT3	Unclassified_Cell_type_specific	TRUE		FALSE	FALSE	FALSE	FALSE	FALSE	FALSE	FALSE	FALSE	FALSE	FALSE	FALSE
cg11507262		-1.57860558816341		FALSE	FALSE	FALSE	FALSE	FALSE	FALSE	17	57518156	LINC01476	Unclassified			FALSE	FALSE	FALSE	FALSE	FALSE	FALSE	FALSE	FALSE	FALSE	FALSE	FALSE
cg11523290		0.130190392918549		FALSE	FALSE	FALSE	FALSE	FALSE	FALSE	4	10463256		Unclassified_Cell_type_specific	TRUE		FALSE	FALSE	FALSE	FALSE	FALSE	FALSE	FALSE	FALSE	FALSE	FALSE	FALSE
cg11530334		-0.425553516389995		FALSE	FALSE	FALSE	FALSE	FALSE	FALSE	8	140116248					FALSE	FALSE	FALSE	FALSE	FALSE	FALSE	FALSE	FALSE	FALSE	FALSE	FALSE
cg11537406		-0.416670394744109	-0.359759948606473	FALSE	FALSE	FALSE	FALSE	FALSE	FALSE	11	124932624	SLC37A2;SLC37A2	Promoter_Associated	TRUE		FALSE	FALSE	FALSE	FALSE	FALSE	FALSE	FALSE	FALSE	FALSE	FALSE	FALSE
cg11539674			0.287163203062383	FALSE	FALSE	FALSE	FALSE	FALSE	FALSE	7	127291444	SND1	Promoter_Associated	TRUE		FALSE	FALSE	FALSE	FALSE	FALSE	FALSE	FALSE	FALSE	FALSE	FALSE	FALSE
cg11557307			-14.4693122103668	FALSE	FALSE	FALSE	FALSE	FALSE	FALSE	2	65283628	CEP68;CEP68	Promoter_Associated	TRUE		FALSE	FALSE	FALSE	FALSE	FALSE	FALSE	FALSE	FALSE	FALSE	FALSE	FALSE
cg11558203		0.265673413497509		FALSE	FALSE	FALSE	FALSE	FALSE	FALSE	9	13532689					FALSE	FALSE	FALSE	FALSE	FALSE	FALSE	FALSE	FALSE	FALSE	FALSE	FALSE
cg11564392	-0.660537951078588			FALSE	FALSE	FALSE	FALSE	FALSE	FALSE	11	117856881	IL10RA;IL10RA	Promoter_Associated			FALSE	FALSE	FALSE	FALSE	FALSE	FALSE	FALSE	FALSE	FALSE	FALSE	FALSE
cg11572924	-0.0299555109465108			FALSE	FALSE	FALSE	FALSE	FALSE	FALSE	1	29208381					FALSE	FALSE	TRUE	FALSE	FALSE	FALSE	TRUE	FALSE	FALSE	FALSE	FALSE	1	29208381	II	R	1	TRUE	1	29208382	rs572433613	G	T	0.000199681	8e-04	0	0	0	0
cg11581446		-0.00692270811862681		FALSE	FALSE	FALSE	FALSE	FALSE	FALSE	9	99449206		Unclassified			FALSE	FALSE	FALSE	FALSE	FALSE	FALSE	FALSE	FALSE	FALSE	FALSE	FALSE
cg11582166	0.712009847848399			FALSE	FALSE	FALSE	FALSE	FALSE	FALSE	3	128584551			TRUE		TRUE	FALSE	FALSE	FALSE	FALSE	TRUE	TRUE	FALSE	FALSE	FALSE	TRUE
cg11623339		1.2018762313459	1.80802576661348	FALSE	FALSE	FALSE	FALSE	FALSE	FALSE	5	138725482	MGC29506	Promoter_Associated	TRUE		FALSE	FALSE	FALSE	FALSE	FALSE	FALSE	FALSE	FALSE	FALSE	FALSE	FALSE
cg11628550		0.73631802847834		FALSE	FALSE	FALSE	FALSE	FALSE	FALSE	12	123889160	SETD8				FALSE	FALSE	FALSE	FALSE	FALSE	FALSE	FALSE	FALSE	FALSE	FALSE	FALSE	12	123889160	II	F	0	TRUE	12	123889160	rs180732511	C	G,T	0.000599042	0.003	0	0	0	0.003
cg11634128		0.085744536072027		FALSE	FALSE	FALSE	FALSE	FALSE	FALSE	18	67963717	SOCS6				FALSE	FALSE	FALSE	FALSE	FALSE	FALSE	FALSE	FALSE	FALSE	FALSE	FALSE
cg11634531	0.462695226589873			FALSE	FALSE	FALSE	FALSE	FALSE	FALSE	4	87852752			TRUE		FALSE	FALSE	TRUE	FALSE	FALSE	FALSE	FALSE	FALSE	FALSE	FALSE	FALSE
cg11637005			0.855250859114982	FALSE	FALSE	FALSE	FALSE	FALSE	FALSE	10	97515753	ENTPD1;ENTPD1;ENTPD1;ENTPD1;ENTPD1;ENTPD1;ENTPD1;ENTPD1;ENTPD1;ENTPD1;ENTPD1		TRUE		FALSE	FALSE	FALSE	FALSE	FALSE	FALSE	FALSE	FALSE	FALSE	FALSE	FALSE
cg11638892			-1.89581511744203	FALSE	FALSE	FALSE	FALSE	FALSE	FALSE	5	72112339	TNPO1	Promoter_Associated	TRUE		FALSE	FALSE	FALSE	FALSE	FALSE	FALSE	FALSE	FALSE	FALSE	FALSE	FALSE
cg11649376	-1.41718125945297	-1.80844793160886	-6.7961235978432	FALSE	FALSE	FALSE	FALSE	FALSE	FALSE	12	81473234	ACSS3		TRUE		FALSE	FALSE	FALSE	FALSE	FALSE	FALSE	FALSE	FALSE	FALSE	FALSE	FALSE
cg11653233	0.103704249158787	0.664487428203072	0.672944925625735	FALSE	FALSE	FALSE	FALSE	FALSE	TRUE	17	40834163	CCR10;CNTNAP1		TRUE		FALSE	FALSE	FALSE	FALSE	FALSE	FALSE	FALSE	FALSE	FALSE	FALSE	FALSE
cg11659718		0.423648811738121		FALSE	FALSE	FALSE	FALSE	FALSE	FALSE	4	88142287	KLHL8;KLHL8;KLHL8;KLHL8;KLHL8	Promoter_Associated			FALSE	FALSE	TRUE	FALSE	FALSE	FALSE	TRUE	FALSE	FALSE	FALSE	FALSE
cg11665991		-0.0448675072912861		FALSE	FALSE	FALSE	FALSE	FALSE	FALSE	1	50893469			TRUE		FALSE	FALSE	FALSE	FALSE	FALSE	FALSE	FALSE	FALSE	FALSE	FALSE	FALSE
cg11666921	-0.666155457928066			FALSE	FALSE	FALSE	FALSE	FALSE	FALSE	11	2722062	KCNQ1OT1;KCNQ1;KCNQ1		TRUE		FALSE	FALSE	FALSE	FALSE	FALSE	FALSE	TRUE	FALSE	FALSE	FALSE	FALSE
cg11671310	-0.648151763794908			FALSE	FALSE	FALSE	FALSE	FALSE	FALSE	7	1330396		Unclassified	TRUE		FALSE	FALSE	FALSE	FALSE	FALSE	FALSE	FALSE	FALSE	FALSE	FALSE	FALSE
cg11689732			1.18373362471093	FALSE	FALSE	FALSE	FALSE	FALSE	FALSE	17	79139096	LOC388428;AATK	Unclassified_Cell_type_specific	TRUE		FALSE	FALSE	FALSE	FALSE	FALSE	FALSE	FALSE	FALSE	FALSE	FALSE	FALSE
cg11701759	-0.0475214707445401	-7.90072774822834		FALSE	FALSE	FALSE	FALSE	FALSE	FALSE	15	41136462	SPINT1;SPINT1;SPINT1	Unclassified_Cell_type_specific	TRUE		FALSE	FALSE	FALSE	FALSE	FALSE	FALSE	FALSE	FALSE	FALSE	FALSE	FALSE
cg11708721			-0.0715873445193944	FALSE	FALSE	FALSE	FALSE	FALSE	FALSE	1	117530009	PTGFRN	Unclassified_Cell_type_specific	TRUE		FALSE	FALSE	FALSE	FALSE	FALSE	FALSE	FALSE	FALSE	FALSE	FALSE	FALSE
cg11717189			-0.429572840349025	FALSE	FALSE	FALSE	FALSE	FALSE	FALSE	11	2154132	INS-IGF2;IGF2;IGF2;IGF2		TRUE		FALSE	FALSE	FALSE	FALSE	FALSE	FALSE	FALSE	FALSE	FALSE	FALSE	FALSE
cg11719362			0.176506980407443	FALSE	FALSE	FALSE	FALSE	FALSE	FALSE	7	25900355		Unclassified_Cell_type_specific	TRUE		FALSE	FALSE	FALSE	FALSE	FALSE	FALSE	FALSE	FALSE	FALSE	FALSE	FALSE
cg11731013		-0.000125015362944962		FALSE	FALSE	FALSE	FALSE	FALSE	FALSE	12	124758693	ZNF664-FAM101A				FALSE	FALSE	TRUE	FALSE	FALSE	FALSE	FALSE	FALSE	FALSE	FALSE	FALSE
cg11732853	0.0330650625373896			FALSE	FALSE	FALSE	FALSE	FALSE	FALSE	11	2833980	KCNQ1;KCNQ1				FALSE	FALSE	TRUE	FALSE	FALSE	FALSE	FALSE	FALSE	FALSE	FALSE	FALSE
cg11736258	0.0151360260461782			FALSE	FALSE	FALSE	FALSE	FALSE	FALSE	6	47497005	CD2AP				FALSE	FALSE	TRUE	FALSE	FALSE	FALSE	FALSE	FALSE	FALSE	FALSE	FALSE	6	47497005	II	R	1	TRUE	6	47497006	rs569776732	G	A	0.000199681	0	0	0	0	0.001
cg11737941			0.140536696949344	FALSE	FALSE	FALSE	FALSE	FALSE	FALSE	12	130450777			TRUE		FALSE	FALSE	FALSE	FALSE	FALSE	FALSE	FALSE	FALSE	FALSE	FALSE	FALSE
cg11739633			-0.0519292542146586	FALSE	FALSE	FALSE	FALSE	FALSE	FALSE	1	156459986	MEF2D	Promoter_Associated	TRUE		FALSE	FALSE	FALSE	FALSE	FALSE	FALSE	TRUE	FALSE	FALSE	FALSE	FALSE
cg11743528			-0.213913525243121	FALSE	FALSE	FALSE	FALSE	FALSE	FALSE	1	218339560		Unclassified_Cell_type_specific	TRUE		FALSE	FALSE	FALSE	FALSE	FALSE	FALSE	FALSE	FALSE	FALSE	FALSE	FALSE
cg11755367			1.11380718608626	FALSE	FALSE	FALSE	FALSE	FALSE	FALSE	8	48105707		Unclassified_Cell_type_specific	TRUE		TRUE	FALSE	FALSE	FALSE	FALSE	FALSE	FALSE	FALSE	FALSE	FALSE	TRUE
cg11758841			0.0860033109063087	FALSE	FALSE	FALSE	FALSE	FALSE	FALSE	11	12530155	PARVA		TRUE		FALSE	FALSE	FALSE	FALSE	FALSE	FALSE	FALSE	FALSE	FALSE	FALSE	FALSE	11	12530155	II	F	0	TRUE	11	12530155	rs149031199	C	T	0.000199681	0	0	0	0	0.001
cg11762018	-2.07417790037052			FALSE	FALSE	FALSE	FALSE	FALSE	FALSE	19	16394574		Promoter_Associated	TRUE		FALSE	FALSE	FALSE	FALSE	FALSE	FALSE	FALSE	FALSE	FALSE	FALSE	FALSE
cg11766468		0.126563923730763	0.607784385301683	FALSE	FALSE	FALSE	TRUE	FALSE	FALSE	19	7923041	EVI5L;EVI5L	Unclassified_Cell_type_specific	TRUE		FALSE	FALSE	FALSE	FALSE	FALSE	FALSE	FALSE	FALSE	FALSE	FALSE	FALSE
cg11787822	-0.0784504573898991			FALSE	FALSE	FALSE	FALSE	FALSE	FALSE	15	33235802	FMN1		TRUE		FALSE	FALSE	FALSE	FALSE	FALSE	FALSE	FALSE	FALSE	FALSE	FALSE	FALSE	15	33235802	II	F	0	TRUE	15	33235802	rs556539487	C	A	0.000199681	0	0	0	0	0.001
cg11788633		-0.000415648354290161		FALSE	FALSE	FALSE	FALSE	FALSE	FALSE	19	54946156	TTYH1;TTYH1;TTYH1				FALSE	FALSE	TRUE	FALSE	FALSE	FALSE	FALSE	FALSE	FALSE	FALSE	FALSE
cg11789934	0.272482450089101			FALSE	FALSE	FALSE	FALSE	FALSE	FALSE	8	17707198					FALSE	FALSE	FALSE	FALSE	FALSE	FALSE	FALSE	TRUE	TRUE	FALSE	TRUE
cg11793701		-0.441802897297399		FALSE	FALSE	FALSE	FALSE	FALSE	FALSE	2	206547163	NRP2;NRP2;NRP2;NRP2;NRP2;NRP2	Unclassified_Cell_type_specific	TRUE		FALSE	FALSE	FALSE	FALSE	FALSE	FALSE	FALSE	FALSE	FALSE	FALSE	FALSE
cg11805669		0.154966987170351		FALSE	FALSE	FALSE	FALSE	FALSE	FALSE	2	157178294		Unclassified_Cell_type_specific	TRUE		FALSE	FALSE	FALSE	FALSE	FALSE	FALSE	FALSE	FALSE	FALSE	FALSE	FALSE
cg11807280	-0.602541515320338	-1.00638733477925	-0.747287754370798	FALSE	FALSE	FALSE	FALSE	FALSE	TRUE	2	66654644			TRUE		FALSE	FALSE	FALSE	FALSE	FALSE	FALSE	FALSE	FALSE	FALSE	FALSE	FALSE
cg11819703	-1.50514349330131	-4.8113049925578		FALSE	FALSE	FALSE	FALSE	FALSE	FALSE	9	139640317	LOC100128593;LCN6				FALSE	FALSE	FALSE	FALSE	FALSE	FALSE	FALSE	FALSE	FALSE	FALSE	FALSE
cg11820585		-1.9109820433584		FALSE	FALSE	FALSE	FALSE	FALSE	FALSE	15	74284253	STOML1	Promoter_Associated	TRUE		FALSE	FALSE	FALSE	FALSE	FALSE	FALSE	TRUE	FALSE	FALSE	FALSE	FALSE
cg11825706	2.42442326852138			FALSE	FALSE	FALSE	FALSE	FALSE	FALSE	1	201552873			TRUE		TRUE	FALSE	FALSE	FALSE	FALSE	FALSE	FALSE	FALSE	FALSE	FALSE	TRUE
cg11830800		-0.102080491613327	-0.663248021569366	FALSE	FALSE	FALSE	FALSE	FALSE	TRUE	12	41087520	CNTN1;CNTN1		TRUE		FALSE	FALSE	FALSE	FALSE	FALSE	FALSE	FALSE	FALSE	FALSE	FALSE	FALSE
cg11852579	-0.379904353218586			FALSE	FALSE	FALSE	FALSE	FALSE	FALSE	4	3657880			TRUE		FALSE	FALSE	TRUE	FALSE	FALSE	FALSE	FALSE	FALSE	FALSE	FALSE	FALSE
cg11855803		-0.105091863810915		FALSE	FALSE	FALSE	FALSE	FALSE	FALSE	17	36777874					FALSE	FALSE	FALSE	FALSE	FALSE	FALSE	FALSE	FALSE	FALSE	FALSE	FALSE	17	36777874	II	R	1	TRUE	17	36777875	rs565303170	G	T	0.000199681	8e-04	0	0	0	0
cg11868595	-0.0701151452536281	-1.83328225477035	-0.65916801155697	FALSE	FALSE	FALSE	FALSE	FALSE	FALSE	6	32191226	NOTCH4		TRUE		FALSE	FALSE	FALSE	FALSE	FALSE	FALSE	FALSE	FALSE	FALSE	FALSE	FALSE
cg11870455		-0.337150825135591	-0.283379727412643	FALSE	FALSE	FALSE	FALSE	FALSE	FALSE	3	187491295			TRUE		FALSE	FALSE	FALSE	FALSE	FALSE	FALSE	FALSE	FALSE	FALSE	FALSE	FALSE
cg11887016		0.124413107004403		FALSE	FALSE	FALSE	FALSE	FALSE	FALSE	21	33364463	HUNK				FALSE	FALSE	FALSE	FALSE	FALSE	FALSE	FALSE	FALSE	FALSE	FALSE	FALSE
cg11889334		-0.494609889811083		FALSE	FALSE	FALSE	FALSE	FALSE	FALSE	3	136829500		Unclassified			FALSE	FALSE	FALSE	FALSE	FALSE	FALSE	FALSE	FALSE	FALSE	FALSE	FALSE	3	136829500	II	R	1	TRUE	3	136829501	rs570625314	G	A	0.000199681	0	0.0014	0	0	0
cg11890816		0.0852187499275235		FALSE	FALSE	FALSE	FALSE	FALSE	FALSE	1	46887463					FALSE	FALSE	TRUE	FALSE	FALSE	FALSE	FALSE	FALSE	FALSE	FALSE	FALSE	1	46887463	II	R	1	TRUE	1	46887464	rs572341231	G	A	0.000199681	0	0	0.001	0	0
cg11894649	-0.0503595717707961			FALSE	FALSE	FALSE	FALSE	FALSE	FALSE	12	126832187					FALSE	FALSE	FALSE	FALSE	FALSE	FALSE	FALSE	FALSE	FALSE	FALSE	FALSE
cg11905100		-0.712726226451449	-1.19176424768072	FALSE	FALSE	FALSE	FALSE	FALSE	FALSE	12	132951155			TRUE		FALSE	FALSE	FALSE	FALSE	FALSE	FALSE	TRUE	FALSE	FALSE	FALSE	FALSE
cg11928668		-0.334101746643071		FALSE	FALSE	FALSE	FALSE	FALSE	FALSE	2	206754192					FALSE	FALSE	FALSE	FALSE	FALSE	FALSE	FALSE	FALSE	FALSE	FALSE	FALSE
cg11929752		-0.993520213564015		FALSE	FALSE	FALSE	FALSE	FALSE	FALSE	8	27251134	PTK2B;PTK2B;PTK2B;PTK2B				FALSE	FALSE	FALSE	FALSE	FALSE	FALSE	FALSE	FALSE	FALSE	FALSE	FALSE
cg11931123		-3.6645615273762		FALSE	FALSE	FALSE	FALSE	FALSE	FALSE	16	55542831	LPCAT2				FALSE	FALSE	FALSE	FALSE	FALSE	FALSE	FALSE	FALSE	FALSE	FALSE	FALSE	16	55542831	II	R	1	TRUE	16	55542832	rs547378615	G	A	0.000199681	0	0	0	0.001	0
cg11935615	-0.797185027596957			FALSE	FALSE	FALSE	FALSE	FALSE	FALSE	16	15699179	KIAA0430;KIAA0430;KIAA0430				FALSE	FALSE	FALSE	FALSE	FALSE	FALSE	FALSE	FALSE	FALSE	FALSE	FALSE	16	15699179	II	R	1	TRUE	16	15699180	rs187606793	G	A	0.000199681	8e-04	0	0	0	0
[truncated: 2,369 more rows]
